# Supplementary material for: Post-election survey data: Local democracy and the 2018 local elections in the Czech Republic
Source: Data Brief. 2021 Apr 6;36:107039. doi: 10.1016/j.dib.2021.107039 (PMC8113828; doi:10.1016/j.dib.2021.107039)
Supplement: Supplementary file 2 [file mmc2.zip]

Archive with 1 entries (1 files):
- data1810 komplet_eng.sav
