# Supplementary material for: Post-election survey data: Local democracy and the 2018 local elections in the Czech Republic
Source: Data Brief. 2021 Apr 6;36:107039. doi: 10.1016/j.dib.2021.107039 (PMC8113828; doi:10.1016/j.dib.2021.107039)
Supplement: Supplementary file 3 [file mmc3.zip › Data_in_brief_datafile_csv.csv]

CD;CT;NUTS3;VSO;OCT;KRAJ;IDE.9;IDE.8;IDE.2;t_VEK_5;t_VZD;IDE.6B;OV.1;PS.21A;PS.21B;IDE.1;EV.10;PS.1;PI.1A;PI.1B;PI.1C;PI.1D;PI.1E;PI.1F;PI.1P;PI.1Q;PV.1;PV.4_text;PV.4;PV.191aa_text;PV.191aa;PV.191ab_text;PV.191ab;PV.112;PV.190;PV.191a_text;PV.191a;PV.191b_text;PV.191b;PV.37B;PV.27A;PV.44B;PV.186;PV.145;PI.75;PI.76;PI.77;PO.45A;CSN2;TL.1A;TL.1B;TL.1C;TL.1D;Q.6A;Q.6B;Q.6D;Q.6E;Q.6G;Q.6H;Q.6I;Q.6J;…
1;8141384;81;4;1384;14;815;1;80;5;1;2;2;mayor;inflation;3;2;3;1;4;4;4;4;4;4;4;1; ;13; ; ; ; ;1;1; ; ; ; ;1;1;1;1;2;2;1;1;2;1;1;2;2;8;4;3;4;3;8;99;1; ;1;1;9;1;1;2;2;0;0;0;0;0;4;1;2;2;2;4;1;4;4;1;4;4;1;2;5;1;4;1;2;3;3;4;2;1;2;2;9;2;2;5;5;5;5;9;2;2;2;3;3;9;4;3;3;4;2;3;2;3;3;4;4;4;4;4;3;2;3;3;3;3;3;3;1;3;4;1;4;1;1;1;9; ;99;1;9;9;9;9;9;9;9;2; ;7;9;2; ; ;2;2;2;1;1;1;1;11000;9;2;1;2;5;98;1;4;98;6; ;1;15…
2;8141384;81;4;1384;14;815;2;52;4;2;4;2;past elections;0;2;2;2;4;4;4;2;2;2;2;2;1; ;7; ; ; ; ;1;1; ; ; ; ;1;4;1;1;1;1;1;1;2;2;2;2;2;2;1; ;1; ;8;1;8;3;3;3;2;2;7;7;7;7;6;8;4;9;4;4;4;4;4;4;4;4;4;4;4;4;3;2;4;2;2;1;1;4;5;2;2;1;9;2;2;2;1;9;5;5;5;5;5;4;4;4;3;4;5;4;4;9;2;3;2;2;2;2;2;2;3;2;4;3;3;4;4;4;4;4;1;2;2;2;2;3;2;1;9; ;99;9;9;9;9;9;9;9;9;1;1;7;10;6;14; ;2;2;11;1;4;1;2;8;8;2;1;2;5;2;1;4;98;1; ;1;13;40…
3;8141384;81;4;1384;14;815;1;23;2;2;4;2;formation of the council;new mayor;2;2;2;2;2;2;2;2;2;2;2;2; ;19; ; ; ; ;1;1; ; ; ; ;1;1;2;1;2;1;1;2;2;7;3;2;3;3;1; ;1; ;7;1;99;2;1;1;2;2;0;0;0;0;0;0;0;0;4;4;4;4;4;4;4;4;4;4;4;4;2;1;5;1;1;2;1;5;5;3;2;2;3;2;2;3;1;1;2;1;2;2;4;2;3;3;5;5;3;3;3;4;9;3;2;2;2;3;3;3;3;2;2;2;2;2;2;2;2;4;1;3;3;2;4;1;1;1;1; ;2;1;1;2;1;1;1;1;1;1;1;99;9;13;5; ;2;2;4;1;7;1;1;17000;9;1;2;4;…
4;8141384;81;4;1384;14;815;1;40;3;3;6;2;refugee crisis;
new councils in municipalities;1;9;3;3;3;3;3;3;3;3;3;4; ; ; ; ; ; ; ; ; ; ; ; ;2; ; ; ;9;2;2;3;4;4;7;3;2;2;7;2;1; ;8;2;1; ;9;9;2;2;1;2;2;3;3;2;2;2;4;4;4;4;4;4;4;4;4;4;4;4;3;2;4;2;2;2;1;5;9;2;1;2;2;2;2;2;9;5;4;3;3;3;1;2;2;3;2;1;2;2;3;6;2;2;1;2;2;2;2;2;2;2;9;2;2;2;1;2;2;3;4;3;3;4;4;1;2;1;2; ;99;7;1;1;1;1;1;1;1;1;3;5;1;17;9; ;2;2;6;2; ;2; ;8;8;2;1;0;3;2;7;4;98;5; ;2;15;25;8;8;2;2;1;2;6;3;2;88;88;88;…
5;8141384;81;4;1384;14;815;2;47;4;4;9;2;elections;global warming and it's effects;3;3;4;1;3;3;3;2;1;1;1;1; ;7; ; ; ; ;2;2; ;15; ;0;2; ; ; ;2;2;1;3;3;3;2;3;2;2;2;2;1; ;2;2;7;2;9;1;9;1;2;2;3;3;3;1;0;0;4;4;4;4;4;4;4;4;4;4;4;4;1;1;5;1;4;1;1;9;9;4;1;2;5;2;2;4;2;5;4;4;2;4;5;3;5;5;4;4;4;4;9;2;1;4;2;4;4;4;4;4;4;2;2;3;3;1;3;2;2;4;1;3;4;9;4;1;1;1;2; ;99;9;1;1;9;1;1;9;2;1;2;7;8;3; ;997;2;2;6;2; ;1;1;5800;9;…
6;7232209;72;3;2209;13;723;2;44;3;2;4;1;job search problem;social policy;3;2;2;1;1;9;4;2;2;2;2;1; ;5; ; ; ; ;3;1; ; ; ; ;1;4;1;1;2;2;1;2;3;3;8;3;3;3;4;2;1; ;2;2;2;1;1;1;2;2;6;1;7;1;1;0;1;7;4;4;4;4;4;4;4;4;4;4;4;4;2;1;5;1;3;1;1;5;5;2;2;1;3;3;1;3;3;2;2;2;2;3;4;4;3;3;4;4;5;4;4;4;2;3;2;2;3;3;4;4;4;2;4;4;4;3;3;2;2;4;2;3;4;4;4;1;1;2;9; ;1;9;2;1;9;9;2;9;9;1;3;5;9;14;12; ;1;2;9;2; ;1;1;8;8;1;2;2;5;2;2;5;…
7;7232209;72;3;2209;13;723;1;68;5;3;5;2;pensions;climate change;2;2;3;4;2;2;2;3;3;3;3;2; ;13; ; ; ; ;3;3; ;19; ;6;1;2;1;2;4;4;1;3;2;2;8;8;2;2;4;4;3;3;3;2;3;2;1;2;1;2;6;1;6;1;2;0;1;5;4;2;4;4;4;4;4;4;4;4;4;4;2;1;5;2;3;1;1;4;4;3;2;1;1;2;2;2;1;2;3;2;1;3;3;3;2;4;4;3;3;4;3;4;2;3;2;8;3;3;3;3;4;2;4;3;3;3;2;2;2;4;2;3;4;4;4;1;1;2;9; ;1;2;2;1;2;1;2;9;1;1;1;6;9;2; ; ;2;2;3;1;3;1;2;8;8;3;2;1;5;98;2;5;98;1; ;2…
8;2122459;21;2;2459;2;214;1;62;5;2;3;2;doesn't know;health;4;2;3;0;0;4;4;4;4;4;4;4; ; ; ; ; ; ; ; ; ; ; ; ;0; ; ; ;9;3;2;4;4;4;8;8;8;8;1; ;1; ;2;2;1; ;1;1;2;1;97;97;97;97;97;97;97;97;7;7;7;7;7;7;7;7;7;7;7;7;1;1;1;1;1;1;1;1;0;4;2;1;9;4;7;9;1;3;0;0;0;0;9;9;9;9;9;9;5;9;9;2;1;4;3;3;3;8;8;8;8;3;9;4;3;3;3;2;2;4;3;3;4;3;4;1;1;1;7; ;99;0;2;1;9;9;2;9;9;2; ;5;1;12;12; ;2;2;99;2; ;0; ;8;8;1;2;1;5;1;9;5;0;4;…
9;2122459;21;2;2459;2;214;2;33;3;2;4;1;health;politics;3;1;1;1;0;0;9;9;3;9;9;3; ;0; ;0; ;0; ; ; ; ; ; ;2; ; ; ;9;9;9;9;4;4;3;3;3;3;97; ;97; ;97; ;99;99;7;9;1;1;0;0;0;0;0;0;0;0;7;7;7;7;7;7;7;7;7;7;7;7;3;3;3;3;3;3;3;1;1;2;9;9;9;9;9;9;1;1;7;7;7;7;3;3;3;3;3;3;3;3;3;4;2;3;2;3;3;3;3;2;3;2;4;2;2;2;2;2;2;3;3;3;4;4;4;4;4;4;7; ;97;7;7;7;7;7;7;7;7;1;1;6;1;13;4; ;2;2;0;2; ;2; ;8;8;3;1;0;2;2;9;5;0;4; ;5;12;60…
10;2122459;21;2;2459;2;214;2;41;3;2;4;1;having a job;children raising;1;3;4;1;9;9;9;9;9;9;9;4; ; ; ; ; ; ; ; ; ; ; ; ;2; ; ; ;9;9;2;4;4;4;3;3;3;3;3;1;2;1;4;1;3;1;1;1;1;1;97;97;97;97;97;97;97;97;7;7;7;7;7;7;7;7;7;7;7;7;3;3;3;3;3;3;3;3;3;3;3;3;3;3;3;3;1;1;3;3;3;3;3;3;3;3;3;3;3;3;3;5;2;3;2;2;2;2;2;2;3;2;9;2;2;2;2;2;2;9;3;3;3;3;3;3;3;3;7; ;99;9;9;9;9;9;9;9;9;1;3;6;1;13;4; ;2;2;0;2; ;0; ;8;8;2;1;5;3;2…
11;2122459;21;2;2459;2;214;2;36;3;4;9;2;succeed;having a fun;2;2;2;2;2;2;2;2;2;2;2;4; ; ; ; ; ; ; ; ; ; ; ; ;2; ; ; ;9;3;3;9;4;7;8;8;8;8;2;1;7;1;7;1;8;1;4;1;1;1;97;97;97;97;97;97;97;97;7;7;7;7;7;7;7;7;7;7;7;7;9;9;9;9;9;9;9;9;7;9;1;1;3;9;7;9;7;7;7;7;7;7;9;9;9;9;9;9;9;9;9;4;2;3;2;2;2;8;2;2;2;2;1;1;1;1;1;1;1;1;3;9;9;9;4;3;3;3;9; ;99;9;2;1;1;1;2;1;2;1;1;8;1;8;13; ;2;2;99;2; ;2; ;8;8;1;2;1;5;1;9;5;98;…
12;2122459;21;2;2459;2;214;1;39;3;1;2;1;0;0;4;2;4;4;1;0;1;1;1;1;1;1; ;13; ; ; ; ;1;1; ; ; ; ;2; ; ; ;1;2;2;4;3;2;8;8;8;8;8;8;8;3;2;2;6;2;1;1;1;1;0;0;0;0;0;0;0;0;1;1;1;1;1;1;1;1;1;1;1;1;3;1;1;1;1;1;1;5;0;1;3;1;1;3;1;4;1;3;1;1;3;1;9;9;9;9;9;9;9;9;9;4;1;4;2;2;3;8;3;4;4;3;3;3;3;1;1;1;1;3;2;1;1;1;4;3;3;3;7; ;97;0;2;1;9;9;2;1;9;1;1;5;1;14;15; ;2;2;1;1;1;2; ;8;8;1;2;1;5;1;9;9;98;3; ;5;12;60;2;2;1;2;3;2;…
13;2131274;21;3;1274;2;211;2;43;3;3;6;1;health	healthy food;health in general;2;2;2;2;2;2;2;2;2;2;2;1; ;13; ; ; ; ;1;1; ; ; ; ;1;4;2;1;2;2;2;3;4;4;3;3;3;3;2;1;1; ;5;1;8;1;9;1;9;1;5;7;7;5;5;7;7;7;2;4;4;4;4;4;4;4;4;4;4;4;9;3;3;3;3;1;3;3;3;2;9;9;5;5;9;5;3;2;2;2;2;2;4;2;4;4;4;2;2;2;4;3;1;3;1;1;4;1;1;4;4;1;4;4;4;2;1;1;1;4;4;3;4;4;4;1;1;1;9; ;99;9;1;9;9;9;9;9;9;1;1;6;5;9;14; ;1;2;99;1;1;1;2;30000;60000;3;1;3;1;2;7;6;98;1; ;1;13;50;2;2;1;2;1;2;7;99;…
14;2131274;21;3;1274;2;211;1;68;5;2;3;2;global warming - climate change;rising prices of energy	food	gasoline;2;3;3;2;2;2;2;2;2;2;2;2; ;18; ; ; ; ;2;2; ;99; ;0;1;2;2;1;3;3;2;3;3;3;2;2;2;2;3;2;1; ;3;2;1; ;2;1;1;1;3;3;3;3;3;3;3;3;2;4;4;4;4;4;4;4;4;4;4;4;7;2;4;2;5;1;2;2;2;3;1;1;5;5;1;5;3;3;2;3;2;3;4;4;4;3;2;2;3;4;3;3;2;3;1;3;3;3;3;3;3;2;4;4;4;4;1;2;2;4;2;3;4;4;4;1;1;1;9; ;99;9;1;1;1;1;1;1;1;2; ;7;5;2; ; ;2;2;99;1;3;1;1;8;8;2;1;2;5;98;7;6;98;2; ;1;15;65;2;2;1;4;1;1;2;99;99;88;88;88;88;201810;1;8;3;1…
15;2131274;21;3;1274;2;211;1;66;5;2;3;3;elections;raising pensions;4;4;4;3;4;4;4;3;3;4;4;1; ;6; ; ; ; ;1;1; ; ; ; ;1;4;1;1;5;4;1;4;2;2;2;2;2;2;5;5;2;2;3;2;1; ;1;1;1;1;0;0;0;0;0;0;0;0;1;4;4;4;4;4;1;4;4;4;4;4;3;1;5;1;5;1;1;5;5;4;1;1;5;2;5;5;1;2;5;5;5;5;1;1;1;1;1;1;1;1;1;1;1;5;1;4;4;4;4;4;4;3;4;4;4;3;2;3;2;4;1;3;4;4;4;2;2;2;9; ;99;2;9;1;9;1;2;9;9;2; ;6;10;2; ; ;1;2;1;1;5;1;2;8;8;2;1;2;5;98;7;6;98;1;…
16;2131274;21;3;1274;2;211;1;38;3;2;3;2;elections;price increase in general;2;3;4;3;3;3;3;3;3;3;3;3; ;8; ; ; ; ;0;0; ; ; ; ;2; ; ; ;3;3;2;4;3;3;3;2;2;2;3;2;1; ;4;2;2;1;2;1;2;1;2;2;5;2;2;2;2;5;4;4;4;4;4;4;4;4;4;4;4;4;2;1;5;1;5;1;2;1;1;7;1;1;5;4;1;5;3;3;1;1;1;1;4;4;4;4;4;4;4;4;4;3;1;3;1;2;3;2;2;3;3;1;4;4;4;4;1;1;1;4;2;3;4;4;4;1;1;1;9; ;99;9;9;1;9;9;9;9;9;1;1;6;5;12;6; ;2;2;99;1;10;1;1;29000;40000;2…
17;5331465;53;3;1465;9;531;1;33;3;3;5;2;Kočka's funeral;unemployment;4;4;4;4;4;4;4;3;2;2;3;2; ;17; ; ; ; ;2;1; ; ; ; ;1;1;2;2;3;3;2;2;3;4;3;8;3;3;6;1;2;1;1; ;6;2;1;7;1;3;0;0;3;0;2;2;7;4;4;4;4;4;4;4;4;4;4;4;4;4;1;1;4;2;3;1;2;2;9;4;2;2;2;9;1;4;3;3;4;4;5;4;3;3;3;4;4;9;2;3;9;2;1;4;2;2;3;8;2;4;4;2;3;3;2;2;2;3;3;2;2;3;4;4;4;3;2;2;2; ;99;2;2;2;2;1;2;1;2;1;1;4;7;13;4; ;1;1;6;1;2;1;2;18000;24000;1;1;2;5;1…
18;5331465;53;3;1465;9;531;1;57;4;4;8;2;Senate elections;salary increases;2;3;5;4;4;4;2;1;1;1;1;1; ;5; ; ; ; ;1;1; ; ; ; ;1;3;2;2;2;3;2;3;2;3;2;3;2;3;4;2;1; ;2;2;5;2;2;2;1;1;2;5;6;3;5;4;5;6;4;4;4;4;4;4;4;4;4;4;4;4;2;1;4;4;3;3;2;4;9;9;5;3;9;9;9;9;7;7;5;5;5;5;3;2;3;3;9;3;3;4;4;5;2;2;1;1;1;1;1;1;2;1;2;2;2;3;9;3;2;3;2;9;2;2;4;4;2;1;2; ;99;2;2;1;2;2;2;1;1;1;3;4;9;8;12; ;2;2;7;1;6;1;2;32000;52000;2;1;4…
19;5331465;53;3;1465;9;531;2;55;4;4;9;1;rising pensions;elections;1;2;1;1;1;1;1;2;1;1;2;1; ;13; ; ; ; ;1;1; ; ; ; ;1;4;1;2;1;1;1;3;1;2;2;3;2;2;3;3;1; ;3;1;2;1;3;9;3;9;8;7;3;6;6;4;4;2;1;4;4;4;4;4;4;4;4;4;4;4;3;3;3;4;2;3;3;3;9;2;5;4;4;3;3;4;1;2;3;3;5;5;4;3;3;5;4;4;3;3;9;6;2;1;1;1;1;1;1;1;1;1;2;1;2;2;2;2;1;2;2;2;9;2;3;3;2;2;2; ;2;2;2;1;2;1;9;1;1;1;3;6;10;9;9; ;2;2;6;1;1;1;1;21000;73000;2;1;3;5;3;7;4…
20;5331465;53;3;1465;9;531;2;18;1;2;3;4;district elections (44 - Chrudim);fall of the ČSSD;4;4;5;4;4;4;4;4;9;4;4;0; ; ; ; ; ; ; ; ; ; ; ; ;1;1;2;1;3;3;2;2;4;9;8;3;3;3;6;1;1; ;1; ;3;1;2;1;1;1;0;0;3;0;0;0;0;0;2;4;4;4;4;4;4;4;4;4;4;4;1;1;2;1;1;1;1;2;7;4;3;3;3;3;3;3;3;4;2;2;3;3;4;3;4;4;3;3;4;2;3;3;2;3;1;2;2;2;2;3;3;1;2;3;3;3;2;2;2;3;4;9;9;4;4;4;4;4;9; ;99;2;2;1;9;1;9;2;2;1;1;99;0;4; ; ;1;1;4;3; ;8; ;…
21;5331465;53;3;1465;9;531;2;34;3;2;3;2;new council;results of the local elections;2;2;3;3;2;2;2;1;1;1;1;3; ;7; ; ; ; ;2;1; ; ; ; ;1;4;2;2;1;2;1;4;2;2;2;2;1;1;3;3;2;1;1; ;4;1;3;9;3;2;3;4;3;4;99;7;4;5;7;4;4;4;4;4;4;4;4;4;4;4;3;2;3;3;2;2;3;4;3;7;5;3;4;4;3;3;1;3;5;4;4;4;4;3;3;3;2;3;3;1;2;5;2;3;2;2;2;2;1;3;3;2;3;3;2;3;2;2;2;4;4;3;4;3;4;2;1;2;2; ;99;1;2;1;1;1;2;9;9;1;2;5;10;14;4; ;2;2;8;1;9;1;2;8;8;2;…
22;5331465;53;3;1465;9;531;1;62;5;3;5;2;local elections;Senate elections;2;2;4;2;2;3;2;1;1;1;1;1; ;7; ; ; ; ;1;1; ; ; ; ;1;2;1;2;1;1;1;3;3;3;3;3;1;1;3;4;2;2;2;2;4;2;4;2;3;3;3;6;4;4;5;8;5;8;2;4;4;4;2;4;4;4;4;4;4;4;3;3;3;4;9;9;3;3;4;2;5;5;3;2;3;3;3;3;5;5;5;5;4;3;3;3;4;3;3;9;9;4;2;3;1;1;1;1;1;9;2;1;3;3;9;3;3;3;1;4;3;2;9;9;4;9;2;1;2; ;2;2;2;1;9;1;2;1;2;1;3;5;10;9;4; ;2;2;5;1;4;1;2;19950;35750;2;1;2;5…
23;8140597;81;4;597;14;815;1;72;5;2;3;3;Senate elections;local (city) council;2;2;2;1;2;2;2;2;2;2;2;2; ;13; ; ; ; ;2;2; ;4; ;6;1;4;2;1;3;3;1;3;3;3;2;2;2;2;6;4;1; ;3;3;1; ;3;1;2;1;6;6;5;4;4;4;3;5;4;4;4;4;4;4;4;4;4;4;4;4;3;2;3;3;3;3;3;3;3;2;2;2;2;3;2;3;1;2;3;4;4;2;3;3;3;3;3;3;3;3;3;4;2;3;2;3;2;3;2;4;3;2;3;3;3;3;2;2;2;4;2;3;4;3;4;1;1;1;1; ;2;2;2;1;2;1;2;1;1;2; ;5;8;2; ; ;2;2;5;1;1;1;1;12000;25000;2;…
24;8140597;81;4;597;14;815;1;62;5;3;5;2;traffic situation;criminality;2;2;2;3;2;2;2;2;2;2;2;1; ;5; ; ; ; ;2;1; ; ; ; ;1;3;2;2;3;3;1;3;2;2;2;2;2;2;4;3;2;2;4;3;3;2;3;2;3;3;7;7;7;6;5;5;5;6;4;4;4;4;1;4;4;4;4;1;1;4;4;3;3;3;3;3;2;4;4;2;3;3;2;3;3;3;1;1;5;5;5;5;4;3;3;3;3;3;4;3;3;4;2;3;2;2;2;2;2;3;3;2;3;2;3;2;2;1;1;3;2;3;4;3;3;2;1;1;1; ;2;9;2;1;2;1;2;1;1;1;3;6;9;13;9; ;2;2;11;1;6;1;2;18000;32000;2;1;2;5;1…
25;8140597;81;4;597;14;815;1;58;4;3;5;3;100th anniversary of the Czechoslovakia;environment;3;3;3;1;3;3;3;3;3;3;3;2; ;99; ;7; ;19; ; ; ; ; ; ;1;2;2;2;4;4;2;3;3;3;2;7;2;3;4;2;1; ;2;2;3;2;1;1;1;1;4;4;5;3;2;4;2;4;1;4;4;4;4;4;4;4;4;1;4;4;4;2;4;2;4;3;2;5;5;3;2;2;4;4;4;3;3;2;5;5;5;5;3;3;2;3;3;3;2;3;3;4;2;3;1;2;3;3;3;2;4;2;3;3;3;3;3;2;2;4;2;2;3;3;3;2;2;2;1; ;2;2;2;1;2;1;2;1;1;1;2;5;9;7;15; ;2;2;8;1;4;1;…
26;8140597;81;4;597;14;815;2;65;5;3;6;4;rising pensions;free health care;4;3;3;3;3;3;3;3;3;3;3;1; ;6; ; ; ; ;3;1; ; ; ; ;1;4;2;2;4;4;2;4;3;3;1;1;1;1;3;2;1; ;2;2;2;2;1;1;1;1;1;1;1;1;1;1;1;1;4;4;4;4;3;1;2;4;4;1;4;4;5;1;5;1;2;2;1;4;4;4;1;1;2;2;5;1;3;3;5;5;5;5;4;2;2;2;2;2;2;3;3;3;2;3;2;3;3;4;4;4;4;2;3;3;4;3;3;3;2;4;1;3;4;4;4;1;1;1;9; ;99;9;2;1;9;1;2;1;9;1;3;3;10;2; ; ;1;1;5;1;3;2; ;12000;27000;2;1;2;…
27;1182380;11;8;2380;1;111;1;81;5;4;9;2;
arrangement after the election;Senate elections;3;1;5;4;3;3;3;9;3;9;4;1; ;5; ; ; ; ;2;1; ; ; ; ;1;1;2;1;3;5;3;9;2;2;2;3;2;2;2;3;2;2;2;99;4;2;2;1;2;1;3;6;6;0;1;5;0;8;4;4;4;4;4;4;4;4;4;4;4;4;3;2;5;5;3;3;1;5;3;4;1;1;7;3;3;4;2;2;5;5;3;5;3;3;3;9;3;9;9;9;3;4;2;3;1;2;3;4;2;2;4;2;4;3;3;3;1;2;1;4;2;2;3;9;3;1;1;1;2; ;1;2;2;1;2;1;2;2;1;1;1;8;10;2; ; ;2;2;9;1;6;1;2;25000;60000;2;1;2;5;1;1;1;98;6; ;1;13;40;1;…
28;1182380;11;8;2380;1;111;1;52;4;3;5;3;Senate elections;local elections;2;1;5;4;3;3;2;3;3;3;4;1; ;13; ; ; ; ;2;1; ; ; ; ;1;3;3;2;3;4;2;9;2;2;8;2;2;2;2;2;2;2;2;2;3;3;2;9;1;7;3;5;6;0;1;5;0;7;4;4;4;4;4;4;4;4;4;4;4;4;3;1;5;2;3;3;2;3;3;3;1;1;9;3;3;9;1;2;5;5;5;5;4;3;3;3;3;3;3;3;3;4;2;3;2;8;3;8;3;2;3;2;4;3;3;3;1;2;1;4;2;2;3;3;3;1;1;1;2; ;1;2;2;1;2;2;2;2;1;1;1;6;10;11;4; ;2;2;6;1;1;1;2;40000;40000;3;2;1…
29;1182380;11;8;2380;1;111;2;38;3;2;4;3;none;0;3;2;5;4;4;4;9;9;9;9;9;9; ;99; ;13; ;0; ; ; ; ; ; ;1;1;3;1;3;3;3;9;3;3;8;7;2;2;3;2;2;1;2;1;3;2;1;1;1;1;2;5;5;0;0;5;1;5;4;4;4;4;4;4;4;4;4;4;4;4;3;1;5;1;2;9;1;3;3;3;1;1;9;5;5;5;1;1;5;5;5;5;5;5;5;5;5;5;5;5;5;3;1;4;2;3;3;8;2;3;3;2;4;3;3;3;1;2;1;4;3;3;4;3;3;1;1;1;2; ;1;2;2;1;2;1;2;2;1;1;1;6;8;11;14; ;2;2;6;1;1;1;2;30000;30000;3;2;5;4;1;7;1;98;1; ;3;15;30;1…
30;1182380;11;8;2380;1;111;2;60;5;4;9;1;Senate elections;local elections;1;1;5;4;3;3;3;3;3;3;3;1; ;13; ; ; ; ;2;1; ; ; ; ;1;3;2;2;3;5;2;9;2;2;8;2;2;2;2;3;2;2;1; ;4;3;2;1;1;1;3;5;5;1;1;1;1;6;4;4;4;4;4;4;4;4;4;4;4;4;3;2;5;2;2;3;1;4;4;3;1;1;4;3;3;7;1;2;7;7;7;7;4;4;4;3;3;3;3;3;3;5;2;3;1;2;2;8;2;2;2;2;4;3;3;3;1;2;2;4;2;2;3;3;3;1;1;1;2; ;1;2;2;1;2;1;2;2;1;1;1;8;10;16;17; ;2;2;6;1;1;1;2;50000;50000;3;2;…
31;1182380;11;8;2380;1;111;2;39;3;3;5;2;local elections;Senate elections;3;2;4;4;3;3;2;3;3;3;3;1; ;4; ; ; ; ;2;1; ; ; ; ;1;3;2;2;3;5;2;9;2;2;2;2;2;2;2;2;1; ;1; ;3;2;2;9;1;1;3;5;5;1;1;5;1;5;4;4;4;4;4;4;4;4;4;4;4;4;3;1;3;2;2;2;1;3;3;2;1;1;9;3;2;5;1;2;5;5;5;5;5;4;4;4;4;4;5;5;3;4;2;3;1;2;3;8;2;2;3;2;4;3;3;3;1;2;1;4;2;2;3;3;3;1;1;1;2; ;1;2;2;2;2;2;2;2;1;1;1;7;10;8;13; ;2;2;6;1;1;1;2;35000;70000;2;1;2;…
32;8151792;81;5;1792;14;813;1;47;4;3;5;2;refuges;employment;4;3;5;4;4;4;2;9;4;4;9;2; ;17; ; ; ; ;2;2; ;19; ;0;1;2;3;1;9;9;9;9;2;2;2;2;2;9;7;3;3;2;1; ;6;2;3;4;3;2;1;3;3;0;0;0;1;2;2;4;4;4;1;1;1;4;4;2;1;4;2;1;5;2;5;1;1;5;5;2;1;1;2;2;5;3;1;1;5;5;5;5;4;4;3;3;4;4;4;4;4;3;2;4;1;3;4;3;3;4;4;2;3;3;4;3;4;2;2;3;1;3;4;4;4;1;1;1;1; ;99;2;1;1;1;1;2;2;1;1;3;3;8;3; ;0;1;1;7;1;99;1;2;8;8;2;1;2;5;98;6;3;98;4; ;2;1…
33;8151792;81;5;1792;14;813;2;61;5;4;8;2;amount of pensions;expensive foods and drugs;3;2;4;3;9;9;2;4;4;4;9;2; ;21; ; ; ; ;2;2; ;4; ;0;1;4;2;2;9;9;9;9;2;3;8;8;8;8;5;2;1; ;1; ;3;2;4;9;3;2;0;2;2;0;0;0;1;1;1;4;4;4;1;1;2;4;4;4;4;4;1;1;5;3;5;1;1;5;4;4;1;1;1;2;5;2;1;1;5;5;5;5;4;4;4;4;4;4;4;4;4;3;2;3;2;3;3;3;3;4;4;2;3;3;3;3;3;2;2;3;1;3;9;9;9;1;1;1;1; ;1;2;1;1;1;1;2;2;1;1;3;8;10;2; ; ;2;2;6;1;8;1;2;8;8;2…
34;8151792;81;5;1792;14;813;1;36;3;2;3;2;suitable job;school;3;2;3;4;4;4;3;9;4;4;9;3; ;17; ; ; ; ;3;3; ;95; ;0;1;2;3;1;9;5;9;9;2;3;2;2;2;2;8;2;2;2;1; ;7;7;1;9;1;1;0;1;2;0;0;0;2;99;1;4;4;4;1;1;1;4;4;4;4;4;2;1;5;2;5;1;1;4;9;3;1;1;2;3;5;3;1;2;3;4;4;4;5;4;9;4;3;3;3;4;4;3;1;3;2;4;4;3;3;4;4;2;4;4;4;3;3;2;2;3;2;3;3;4;4;1;1;1;1; ;99;2;9;1;9;9;2;9;9;1;1;3;99;3; ;0;1;1;5;9; ;9; ;7;8;2;1;4;2;1;6;3;98;4; ;2;…
35;8151792;81;5;1792;14;813;1;34;3;1;2;2;housing;0;2;2;2;4;4;4;3;9;9;9;9;4; ; ; ; ; ; ; ; ; ; ; ; ;2; ; ; ;9;9;3;9;4;4;3;3;3;3;8;1;2;1;1; ;8;1;1;3;1;3;1;1;2;0;0;0;4;4;2;4;4;4;4;1;3;4;4;4;4;4;2;2;5;2;4;2;1;4;3;2;1;1;2;3;4;4;1;2;3;3;2;3;4;5;2;2;4;3;3;3;3;2;1;4;1;4;4;4;3;3;3;1;3;3;3;3;3;2;2;3;2;3;4;4;4;1;1;2;9; ;99;9;9;9;9;9;2;9;9;1;1;1;2;3; ;0;1;1;3;2; ;2; ;3400;20000;2;1;3;1;98;7;3;2;4; ;2;15;25;8…
36;8151792;81;5;1792;14;813;1;25;2;3;6;2;unemployment;0;3;2;4;4;4;4;2;9;4;4;9;3; ;5; ; ; ; ;3;3; ;21; ;0;2; ; ; ;9;5;3;3;3;3;3;2;2;2;3;2;1; ;1; ;7;2;1;2;2;2;0;1;3;0;0;0;2;4;1;4;4;4;4;4;2;4;4;2;1;4;4;1;5;2;5;1;1;4;4;3;1;1;3;4;4;3;3;4;3;3;1;3;4;3;3;4;3;3;4;4;4;3;1;4;2;4;4;2;4;4;4;3;3;4;4;3;4;2;2;4;2;3;3;3;4;1;1;1;1; ;1;2;1;1;9;1;2;2;1;1;1;3;99;3; ;6;1;1;6;2; ;2; ;3400;16000;1;2;4;5;2;6;3;98;4; ;4;1…
37;5250361;52;5;361;8;522;1;73;5;3;6;3;
increase in fuel prices;police officers in the streets;3;3;3;2;3;3;4;9;3;2;9;3; ;99; ;99; ;0; ; ; ; ; ; ;1;2;2;1;3;3;2;9;3;2;2;2;2;2;5;3;2;2;1; ;1; ;2;2;2;2;6;8;8;3;2;99;99;99;2;4;4;4;4;4;4;4;4;4;4;4;3;3;3;4;3;3;2;3;3;3;2;2;2;3;3;3;3;3;9;9;3;3;9;3;3;4;3;4;4;3;4;5;2;3;1;1;2;3;3;2;3;1;4;4;3;3;2;2;2;9;3;2;2;2;2;4;4;4;9; ;99;2;1;2;9;1;2;9;9;2; ;9;4;2; ; ;1;2;6;2; ;2; ;8;8;2;1;2;5;98;1;4;1;5; ;1;17;30…
38;5250361;52;5;361;8;522;2;58;4;1;2;2;dignified celebration of All Souls's Day;0;2;3;3;1;2;2;3;9;2;2;9;2; ;99; ;99; ;0; ; ; ; ; ; ;1;2;2;2;9;3;2;9;3;4;8;3;3;2;4;1;1; ;2;1;1; ;1;1;1;1;6;9;9;4;3;3;7;6;2;4;4;4;4;4;4;4;4;4;4;4;3;3;3;3;3;3;3;3;3;9;3;2;5;9;9;9;2;9;9;9;9;9;2;2;2;2;4;3;3;2;3;5;2;3;1;2;2;3;3;3;3;1;4;4;9;9;2;1;1;4;3;3;4;3;4;4;3;3;9; ;99;2;2;9;9;1;2;9;9;1;3;4;7;13;4; ;1;1;5;1;2;1;1;8;8;4;2…
39;5250361;52;5;361;8;522;2;21;2;2;4;4;Your Face Sounds Familiar (TV Show);0;4;3;3;2;3;3;4;3;3;9;9;4; ; ; ; ; ; ; ; ; ; ; ; ;2; ; ; ;9;4;2;9;4;3;8;2;3;3;3;99;1; ;3;1;1; ;9;1;1;1;5;8;9;3;3;3;7;5;4;4;4;4;4;4;4;4;4;4;4;4;9;2;4;9;9;9;3;2;3;9;2;2;9;5;1;5;3;3;3;3;3;3;5;4;3;3;4;4;4;4;4;3;9;3;1;3;3;4;3;4;4;2;4;3;2;9;2;2;2;4;3;9;3;3;3;3;3;3;9; ;99;2;1;2;9;1;2;9;9;2; ;99;2;4; ; ;2;2;3;2; ;2; ;8;9;1;2;3;1;2…
40;5250361;52;5;361;8;522;1;69;5;3;6;3;meeting of pensioners;
lecture How to survive old age with a smile;3;3;3;4;3;3;2;3;3;3;3;2; ;5; ; ; ; ;2;1; ; ; ; ;1;3;2;1;3;4;2;3;2;2;2;2;2;2;4;3;2;2;2;2;2;2;2;3;3;2;5;5;8;5;5;3;5;5;2;4;2;2;4;4;4;4;4;4;2;2;3;3;3;3;3;4;4;4;4;2;3;2;2;2;3;3;1;1;5;4;4;4;3;3;2;2;3;2;3;2;3;4;2;3;1;2;2;2;3;3;3;1;4;4;3;2;2;1;1;3;3;2;2;2;2;3;3;4;1; ;99;2;2;2;2;1;2;1;2;1;3;7;8;2; ; ;2;2;10;1;6;1;2;13950;22100;2;1;2;5;98;1;4;98;7; ;1;15;45;5;6;1…
41;5250361;52;5;361;8;522;1;42;3;3;5;3;election results;0;2;3;4;1;2;2;3;9;2;2;2;4; ; ; ; ; ; ; ; ; ; ; ; ;2; ; ; ;9;3;2;3;3;3;3;2;2;2;3;3;2;2;1; ;3;2;2;3;2;3;3;7;8;2;2;2;7;6;4;4;4;4;4;4;4;4;4;2;2;4;3;3;3;3;3;3;3;4;4;2;4;3;2;2;3;3;1;2;9;3;3;3;3;2;3;3;2;3;3;3;2;4;2;3;1;2;2;2;2;3;3;1;4;3;9;9;2;1;1;4;3;2;3;3;3;4;4;4;2; ;99;2;1;2;1;2;2;9;2;1;2;6;6;16;11; ;2;2;6;9; ;1;1;8;8;3;1;3;1;2;1;3;2;6; ;1;14;30;…
42;1182397;11;8;2397;1;111;2;31;3;3;6;3;drought - climate;
migration of Muslims to Europe;3;3;4;9;2;2;3;2;2;2;9;2; ;17; ; ; ; ;2;2; ;5; ;0;2; ; ; ;9;3;2;9;3;3;3;3;3;3;4;2;2;2;4;2;5;2;2;1;2;1;6;6;6;2;2;3;2;2;4;4;4;4;2;4;2;4;4;4;4;4;3;9;3;9;2;2;3;4;4;3;3;2;5;4;3;5;3;2;4;4;4;4;3;3;4;3;4;3;3;4;4;3;2;3;2;3;3;2;3;4;4;2;3;3;4;9;2;2;2;4;2;3;4;2;3;2;2;2;9; ;1;2;2;9;2;1;9;9;9;1;2;7;6;4; ; ;2;2;8;1;96;1;1;8;35000;1;1;0;1;1;7;1;2;7; ;2;15;60;1;1;1;2;2;1;4;4;3;88;10;…
43;1182397;11;8;2397;1;111;1;62;5;4;9;1;
composition of government and state bodies;social security;2;3;3;2;3;3;4;2;2;3;4;2; ;8; ; ; ; ;1;1; ; ; ; ;1;4;1;1;5;2;1;9;1;1;2;2;1;3;3;3;3;3;5;7;3;5;2;4;4;2;4;8;7;3;5;2;0;3;4;2;2;4;2;4;4;4;4;4;4;2;2;1;5;2;2;4;1;5;4;2;4;2;3;1;4;3;1;2;5;5;5;2;3;1;2;2;4;2;3;2;2;2;2;3;1;2;3;2;2;2;3;1;3;3;1;1;2;1;1;4;2;3;4;2;4;1;1;1;2; ;1;2;2;2;2;1;2;2;1;1;3;9;10;7;11; ;2;2;2;1;10;1;1;18000;9;2;1;2;5;2;7;1;98;4; ;1;…
44;1182397;11;8;2397;1;111;2;58;4;2;4;2;
interpersonal relationships;
persistent drought in the Czech Republic;2;2;3;3;3;3;3;2;2;2;4;1; ;7; ; ; ; ;3;3; ;17; ;0;1;4;2;1;2;2;2;3;1;1;8;2;2;2;4;3;1; ;7;3;1; ;3;9;2;1;5;4;4;3;3;5;6;6;4;4;4;4;2;4;4;4;4;2;4;4;4;2;2;3;9;1;3;5;5;2;4;4;4;4;3;4;1;2;2;3;3;2;3;3;3;4;4;3;3;4;4;3;2;3;1;8;2;2;4;3;3;1;4;3;3;3;2;2;2;4;1;2;4;2;4;2;1;1;9; ;1;9;2;9;9;9;9;9;1;1;3;8;10;11;8; ;2;2;11;1;1;1;2;12000;12000;4;2;1;5;1;6;1;1;4; ;1;14;60;1;1;1;3;…
45;1182397;11;8;2397;1;111;1;43;3;3;5;2;00th anniversary of the Czechoslovakia;
standard of living of seniors;2;2;4;3;3;3;4;2;2;2;3;1; ;5; ; ; ; ;3;2; ;17; ;0;1;4;2;1;2;2;2;9;2;2;2;2;3;3;2;2;3;2;4;3;3;2;2;2;2;1;3;2;4;3;2;2;2;2;4;4;4;4;4;4;4;4;4;1;4;4;3;2;4;2;4;2;3;5;5;3;2;2;3;2;2;4;2;2;5;4;5;4;3;3;3;3;2;2;2;3;3;4;2;3;1;2;3;2;3;3;4;1;4;4;4;4;3;2;2;4;1;3;4;1;4;1;1;1;1; ;1;2;9;9;2;1;9;2;2;1;2;8;9;7;8; ;2;2;9;1;6;1;2;25000;9;2;1;3;5;2;7;1;2;6; ;2;19;60;1;1;1;2;1;2;5;5;3;12;99;11…
46;1182397;11;8;2397;1;111;2;36;3;3;6;2;Brexit;drought;2;2;3;3;3;4;3;2;2;2;3;1; ;21; ; ; ; ;2;1; ; ; ; ;1;4;2;1;3;2;2;3;2;2;8;2;3;3;1; ;3;3;2;3;4;4;3;2;3;2;4;4;6;3;4;1;1;2;2;4;4;4;4;4;4;4;4;4;4;2;4;3;3;4;3;2;3;5;4;3;3;3;2;2;3;3;1;2;5;5;4;5;2;2;2;3;2;1;2;2;2;4;2;3;1;1;1;2;2;2;3;1;3;3;3;3;2;2;2;3;1;3;4;2;4;1;1;1;1; ;1;2;2;9;2;1;9;9;9;1;3;8;10;11;14; ;2;2;6;1;3;1;2;8;8;1;2;2;5;2;7;1;3;4; ;1;18;60;1;…
47;6271630;62;7;1630;11;622;1;44;3;2;4;2;transportation;criminality;2;2;3;2;3;3;3;9;2;1;9;2; ;5; ; ; ; ;2;1; ; ; ; ;1;4;2;1;3;2;2;3;2;2;2;7;1;2;6;3;3;3;3;2;4;99;3;9;3;2;4;99;7;5;5;1;6;99;1;4;4;4;4;4;4;4;4;4;2;4;3;3;3;9;2;3;3;5;9;9;3;3;3;4;9;4;9;9;3;3;3;9;4;3;3;5;4;9;4;3;3;4;2;3;1;2;2;2;9;3;3;1;3;3;9;9;1;2;2;3;2;3;4;2;4;2;1;1;1; ;99;2;2;2;2;1;2;9;1;1;3;7;8;12;7; ;2;2;9;1;6;2; ;8;8;2;1;2;1;2;7;1;98…
48;6271630;62;7;1630;11;622;1;59;4;2;4;3;transportation;danger of migration;2;2;4;3;3;4;4;9;2;2;9;4; ; ; ; ; ; ; ; ; ; ; ; ;1;4;2;1;2;2;2;4;2;2;2;2;2;2;5;3;2;2;4;2;2;2;2;9;2;9;6;99;6;4;4;0;99;6;4;4;4;4;4;4;2;4;4;4;2;4;2;3;3;3;2;2;3;4;3;2;3;3;9;9;3;4;9;9;3;3;2;9;3;3;3;4;4;3;4;3;9;4;2;3;2;2;2;3;2;3;9;2;3;9;3;9;2;2;2;9;1;3;4;2;4;1;1;1;9; ;99;2;2;1;2;1;9;1;9;1;3;7;3;12;9; ;2;2;6;2; ;2; ;8;8;2;1;2;5;2…
49;6271630;62;7;1630;11;622;1;28;2;1;2;3;transportation;safety at work;4;3;5;4;4;4;4;4;9;9;4;4; ; ; ; ; ; ; ; ; ; ; ; ;2; ; ; ;9;9;3;9;3;4;3;3;3;3;4;1;2;1;4;2;3;1;9;9;1;1;0;99;5;0;0;0;6;99;4;4;4;4;4;4;4;4;4;4;4;4;2;1;5;2;9;2;1;4;2;9;2;1;9;4;9;5;9;9;9;2;1;9;5;5;4;3;5;4;4;9;5;3;1;4;2;3;4;4;4;4;4;3;4;4;9;9;3;9;9;3;3;9;9;9;9;9;9;9;9; ;99;9;2;9;9;9;2;9;9;1;2;6;2;14;6; ;2;2;3;2; ;2; ;8;8;1;2;3;5;2;7;1;…
50;6271630;62;7;1630;11;622;2;19;1;3;5;2;transportation;criminality at night;3;2;3;4;3;4;4;9;9;9;9;4; ; ; ; ; ; ; ; ; ; ; ; ;2; ; ; ;9;9;3;9;4;4;3;3;3;3;5;1;3;1;4;2;5;1;9;1;1;1;3;99;7;1;1;1;99;8;4;4;4;4;4;4;9;4;4;1;4;4;1;1;4;2;9;1;1;4;3;7;2;2;9;4;9;5;9;9;9;1;1;9;4;4;4;3;9;9;4;9;4;4;9;3;2;2;9;8;2;9;9;2;3;3;9;9;2;2;1;4;3;9;3;2;9;9;2;2;9; ;99;2;2;2;2;1;2;9;9;1;1;7;99;9;11; ;2;2;99;2; ;1;2;22000;9;1;…
51;6271630;62;7;1630;11;622;2;77;5;4;9;3;pensions;transportation;3;3;3;1;3;4;4;9;2;2;9;2; ;7; ; ; ; ;1;1; ; ; ; ;1;4;2;1;2;2;2;9;2;2;1;2;2;2;7;4;3;2;6;3;1; ;2;1;2;1;2;99;10;4;4;0;8;8;1;4;4;4;4;4;2;4;4;4;1;4;3;3;3;4;3;3;3;4;4;2;3;3;3;2;3;9;1;2;4;3;4;3;3;3;9;3;3;3;9;9;9;4;2;3;1;2;8;2;2;3;3;1;3;3;9;2;1;1;2;3;1;3;3;9;9;2;1;2;1; ;99;2;2;1;2;9;2;9;9;2; ;8;9;2; ; ;2;2;7;1;4;1;1;8;8;2;1;2;5;98;7;1;98;1; …
52;8121753;81;2;1753;14;815;1;46;4;2;3;2;Senate elections;meeting of V4 Group in Tatra mountains;2;3;4;3;2;3;3;9;1;1;9;4; ; ; ; ; ; ; ; ; ; ; ; ;1;2;1;2;2;2;1;3;2;3;2;3;3;2;2;2;1; ;1; ;3;2;2;1;2;1;1;3;3;1;1;1;2;1;4;4;4;4;4;4;9;4;4;4;4;4;3;2;5;9;4;9;1;3;3;3;2;2;9;4;3;5;2;3;2;3;2;4;5;5;5;4;5;3;3;4;4;4;2;3;2;2;3;3;3;3;4;2;3;3;3;3;2;2;2;4;3;2;3;2;9;9;2;9;9; ;1;2;2;2;2;1;2;9;1;1;3;6;2;12;6; ;2;2;6;1;1…
53;8121753;81;2;1753;14;815;2;91;5;1;2;3;elections;Don't know;3;3;4;3;3;3;9;9;2;2;9;3; ;7; ; ; ; ;2;2; ;15; ;0;1;2;2;1;2;1;1;9;3;3;3;3;3;3;5;2;3;2;1; ;1; ;9;1;1;1;2;3;3;1;1;99;5;99;4;4;4;4;4;4;4;4;4;4;4;4;9;2;4;9;2;1;1;9;2;2;1;1;9;5;1;5;3;3;9;9;1;9;5;5;5;9;3;9;5;9;5;2;1;4;3;4;4;4;4;8;4;3;3;3;3;3;1;2;2;4;3;2;3;3;9;3;3;9;9; ;99;9;2;9;2;1;2;9;1;2; ;1;4;2; ; ;2;2;0;9; ;1;9;10000;10000;4;2;1;5;98;1;6;…
54;8121753;81;2;1753;14;815;2;71;5;4;9;2;Senate elections;forming coalitions;2;2;3;3;3;3;3;9;1;1;9;3; ;7; ; ; ; ;2;2; ;0; ;0;1;2;1;2;2;2;1;3;3;2;2;3;2;8;3;3;1; ;2;0;2;2;2;3;3;1;2;2;5;1;1;1;3;99;4;4;2;4;4;4;4;4;4;2;4;4;4;2;4;1;4;3;1;4;3;3;1;2;2;3;3;4;2;2;4;4;1;2;4;4;3;4;3;2;2;4;3;4;2;3;1;1;1;1;2;3;3;2;3;3;3;3;1;2;2;3;3;2;3;2;9;3;3;3;2; ;2;2;2;2;2;1;2;9;1;1;3;7;4;2; ; ;2;2;8;1;4;1;0;8;8;2;1;2;5;98;…
55;8121753;81;2;1753;14;815;1;35;3;2;3;3;attack in Afghanistan;elections;3;2;4;3;2;3;4;9;1;1;9;4; ; ; ; ; ; ; ; ; ; ; ; ;1;2;1;2;2;2;1;9;3;3;3;2;2;2;2;2;1; ;1; ;2;2;2;1;1;1;3;4;4;1;1;0;4;99;2;4;4;4;4;4;4;4;4;2;4;4;2;2;4;1;5;9;1;3;3;2;2;2;5;5;9;5;2;3;4;3;3;4;4;4;5;5;9;3;4;3;4;3;1;3;2;3;3;4;4;4;4;2;4;3;3;9;1;2;2;4;3;2;3;3;3;3;3;9;2; ;2;2;2;2;2;1;2;9;1;1;2;5;2;13;15; ;2;2;8;1;99;2; ;8;8;2;1;4;2;1;1;…
56;8121753;81;2;1753;14;815;1;29;2;3;5;2;
disaster of Czechoslovak soldiers in Afghanistan;local elections;2;2;3;3;2;9;9;9;1;1;9;4; ; ; ; ; ; ; ; ; ; ; ; ;1;2;1;2;1;2;1;9;2;3;2;3;2;3;2;2;1; ;1; ;3;2;2;2;2;1;3;3;5;2;1;1;3;99;4;4;4;4;4;4;4;4;4;2;4;4;9;2;5;7;4;3;1;4;3;2;2;2;9;3;4;5;1;2;4;4;2;4;5;5;4;5;4;4;3;3;4;3;2;3;2;3;3;3;3;3;3;2;3;3;3;9;1;2;2;4;3;2;3;2;3;3;9;9;2; ;99;2;2;2;2;1;2;9;1;1;2;5;2;12;11; ;2;2;7;1;2;1;0;8;8;1;1;2;5;2;1;6;98;1; …
57;8141721;81;4;1721;14;815;1;41;3;4;9;3;education reform;Senate elections;2;3;3;3;3;3;2;3;3;2;3;2; ;5; ; ; ; ;2;1; ; ; ; ;1;3;1;2;2;2;2;3;2;2;1;2;1;1;3;3;1; ;3;2;4;3;4;5;4;3;3;4;4;3;4;5;4;4;4;4;4;4;4;4;4;4;4;4;4;4;3;4;3;3;2;5;4;4;4;3;3;3;4;3;4;4;2;4;4;3;3;5;2;3;3;2;4;4;2;3;2;4;2;3;1;2;1;2;2;2;3;2;3;3;4;2;3;3;2;4;1;3;4;3;4;2;1;1;1; ;1;1;2;2;2;1;2;2;2;1;2;7;3;16;11; ;2;2;4;1;6;1;2;8;8;1;1;4;2;2;7;…
58;8141721;81;4;1721;14;815;1;28;2;3;5;3;stock market crash;migration;4;4;4;3;3;3;2;3;3;3;3;2; ;17; ; ; ; ;2;1; ; ; ; ;1;4;2;1;4;4;2;3;3;3;7;2;2;3;3;2;1; ;6;4;7;5;4;4;9;4;4;4;3;5;4;5;5;2;3;4;4;4;4;4;4;4;4;4;4;4;3;4;4;4;3;5;4;4;3;4;4;3;4;3;3;4;3;9;3;3;4;3;4;3;3;3;4;2;4;3;4;3;2;3;2;2;3;8;3;3;3;2;3;3;4;3;4;4;3;3;2;3;4;4;4;1;1;1;2; ;1;2;2;2;2;2;1;1;2;1;1;7;4;12;4; ;2;2;8;1;2;1;2;27000;27000;1;2;1;5;1…
59;8141721;81;4;1721;14;815;2;68;5;2;4;4;Senate elections;end of migration;4;4;4;1;3;3;3;2;2;3;3;2; ;7; ; ; ; ;2;1; ; ; ; ;1;4;1;1;2;4;1;2;3;3;1;2;2;3;6;3;2;2;7;4;1; ;3;1;2;9;5;4;4;5;4;2;4;5;4;4;4;4;4;4;4;4;4;4;4;4;9;2;5;4;9;4;2;4;4;3;3;5;5;4;3;3;2;3;4;4;3;5;3;2;4;3;4;4;4;2;4;3;2;4;2;3;3;3;3;4;4;2;3;3;4;4;2;3;2;3;2;3;4;3;4;1;1;1;9; ;99;1;1;9;2;2;9;9;2;2; ;7;6;2; ; ;2;2;3;1;4;1;1;8;8;2;1;2;5;98;1;…
60;8141721;81;4;1721;14;815;2;56;4;2;4;3;forming local councils;Doesn't know;3;3;4;2;3;2;3;4;3;2;3;2; ;13; ; ; ; ;2;1; ; ; ; ;1;4;2;2;4;4;1;3;3;3;1;2;2;2;4;3;2;1;5;4;3;2;3;4;4;1;5;5;8;7;6;5;4;6;4;4;4;4;4;4;4;4;4;4;4;4;3;4;4;5;3;3;3;4;4;3;3;3;4;2;4;4;2;3;3;3;5;3;2;2;4;3;3;3;2;4;4;4;2;3;1;2;2;2;3;3;3;2;3;3;3;2;4;3;3;3;3;2;9;2;4;1;1;2;1; ;99;2;2;1;2;1;9;1;2;1;3;6;8;11;7; ;2;2;7;1;1;1;1;21000;45000;2…
61;7240530;72;4;530;13;724;1;54;4;2;3;3;elections;0;3;3;3;3;3;4;4;3;2;2;2;1; ;13; ; ; ; ;2;2; ;0; ;0;1;2;2;2;2;2;2;3;3;4;2;2;2;3;4;2;1; ;3;2;4;2;3;2;1;1;4;2;6;4;4;4;4;4;4;4;4;4;4;4;4;4;4;4;4;4;3;3;3;2;2;5;2;4;3;3;2;2;5;4;4;4;7;3;5;5;5;5;3;3;3;3;3;3;3;3;3;4;2;3;1;2;2;8;2;3;3;2;3;3;3;4;2;2;2;3;1;3;4;4;4;1;1;1;9; ;1;9;2;2;9;9;2;9;9;1;1;8;8;7;15; ;2;2;6;1;1;1;1;25000;9;2;1;2;5;2;7;4;98;4; ;2;16;55;7;…
62;7240530;72;4;530;13;724;2;61;5;1;2;4;Senate elections;"
distribution of ""seats""";3;4;4;2;3;3;4;2;2;2;2;4; ; ; ; ; ; ; ; ; ; ; ; ;2; ; ; ;4;2;2;9;4;4;8;2;3;3;3;1;1; ;4;0;3;2;3;1;2;1;4;6;6;3;3;3;3;3;4;4;4;4;4;4;4;4;4;4;4;4;3;2;5;2;5;3;1;4;3;3;2;1;5;4;2;4;1;2;4;4;3;4;4;4;4;4;4;4;3;3;3;3;2;3;2;3;3;3;2;4;4;2;4;4;4;4;2;3;2;4;2;3;4;3;4;1;1;1;9; ;1;9;2;2;9;1;2;9;2;1;3;6;2;2; ; ;2;2;7;1;1;1;2;13500;13500;3;2;1;5;98;7;4;98;1; ;2;13;45;7;7;2;4;2;1;2;4;2;8;3;5;…
63;7240530;72;4;530;13;724;2;36;3;4;9;2;political struggles;migrants;4;3;4;4;3;3;3;3;3;4;3;1; ;13; ; ; ; ;3;2; ;7; ;21;1;1;2;2;3;4;2;3;3;3;2;2;2;2;1; ;2;1;2;2;2;2;2;2;2;2;2;5;6;2;2;2;2;3;4;4;4;4;1;4;1;4;4;4;4;4;2;2;5;2;2;3;2;4;4;2;2;2;4;3;2;4;1;1;5;5;5;5;4;4;4;3;3;2;3;3;2;3;2;4;2;3;3;8;3;4;4;2;3;3;4;4;2;2;2;4;2;3;4;4;4;1;1;1;1; ;1;9;1;2;9;1;1;9;9;1;1;8;10;4; ; ;2;2;6;1;4;1;2;11000;30000;3;1;3;1;1…
64;7240530;72;4;530;13;724;1;56;4;3;6;1;election results;migrants;1;1;2;1;1;3;4;2;2;2;2;1; ;13; ; ; ; ;2;1; ; ; ; ;1;2;1;2;2;2;1;3;2;2;2;2;2;2;2;3;3;3;2;2;2;2;2;3;2;2;7;2;8;6;6;3;3;3;1;4;4;4;4;4;4;4;4;4;4;4;3;3;2;3;1;4;3;4;5;2;4;4;2;2;4;2;1;1;4;4;4;5;1;1;2;2;2;3;3;2;2;5;2;2;1;1;1;1;1;1;1;1;2;2;3;3;1;3;1;2;1;3;3;1;4;1;1;1;9; ;1;2;2;2;1;1;2;1;1;1;2;8;10;8;7; ;2;2;7;1;1;1;1;8;8;2;1;3;1;2;7;4;98;1; ;…
65;6231678;62;3;1678;11;624;2;31;3;2;3;2;migration	refuges;terorism;3;5;5;2;9;9;3;9;9;9;9;4; ; ; ; ; ; ; ; ; ; ; ; ;2; ; ; ;9;9;9;9;3;3;2;2;2;2;4;2;1; ;1; ;5;1;1;9;1;9;3;3;3;3;3;1;3;3;4;4;4;4;4;4;4;4;4;4;4;4;3;1;5;2;9;9;2;9;9;7;2;1;9;3;1;3;2;7;3;2;2;2;9;9;9;9;9;9;9;9;9;4;2;3;2;3;3;8;4;3;4;3;4;4;4;4;4;4;9;4;2;3;4;4;4;1;1;1;9; ;99;2;1;2;2;2;9;9;9;1;1;4;2;12;4; ;1;2;99;2; ;2; ;8;8;1;2;1;5;1;7;4;98;1; ;1;17;60;6;7;2;2;2;2;8;99;99;88;88;88;88;201810;1…
66;6231678;62;3;1678;11;624;1;42;3;2;3;3;economical crisis;
lack of drinking water in the Czech Republic;3;3;3;2;3;3;3;3;3;3;3;4; ; ; ; ; ; ; ; ; ; ; ; ;2; ; ; ;9;3;2;9;3;3;2;2;2;2;4;2;1; ;1; ;6;2;2;9;1;9;3;5;5;1;1;0;3;4;4;4;4;4;4;4;4;4;4;4;4;4;2;1;5;1;9;2;1;9;9;7;2;1;9;3;3;3;3;4;9;9;9;9;9;9;9;9;9;9;9;9;9;3;2;3;2;3;3;4;4;4;4;3;4;4;4;4;4;4;2;4;1;3;4;4;4;1;1;1;7; ;99;2;1;1;2;9;9;9;1;1;1;3;2;12;4; ;1;2;2;2; ;1;1;8;8;2;1;3;1;2;7;4;98;1; ;1;16;60;6;7;2;2;2;2;8…
67;6231678;62;3;1678;11;624;1;21;2;3;5;3;migration;lack of water;3;5;5;2;4;4;4;4;4;4;4;4; ; ; ; ; ; ; ; ; ; ; ; ;2; ; ; ;3;5;2;3;2;2;1;1;1;2;2;3;1; ;2;1;2;2;1;1;1;4;0;0;0;0;0;0;0;0;4;4;2;4;4;4;4;4;4;4;4;4;1;1;5;1;5;1;1;7;2;9;1;1;1;1;1;3;3;7;2;2;4;1;4;1;1;1;1;1;1;1;2;4;2;3;1;1;2;4;3;4;4;1;4;4;4;4;4;4;4;4;1;3;4;4;4;1;1;1;2; ;99;9;9;1;2;1;2;9;2;1;1;4;8;10;11; ;1;1;1;1;5;1;1;8;8;2;1;2;5;2;9;9;98;1; ;…
68;6231678;62;3;1678;11;624;1;62;5;4;8;2;local elections;criris in Czech rep;3;4;4;9;9;9;3;9;3;9;9;1; ;6; ; ; ; ;2;1; ; ; ; ;2; ; ; ;3;3;2;3;2;2;2;2;2;2;5;3;1; ;1; ;5;2;2;9;1;9;2;4;4;2;2;0;99;97;4;4;4;4;2;4;4;4;4;4;4;4;3;1;5;1;3;2;1;3;3;7;2;1;9;2;2;3;2;3;4;2;2;4;3;3;9;9;3;3;3;9;9;3;2;3;2;2;2;3;3;3;4;2;3;4;4;4;3;3;9;4;2;3;4;4;4;1;1;1;2; ;97;2;1;1;2;1;9;9;1;1;1;7;7;7;10; ;2;2;1;1;5;1;1;8;8;2;1;2;5;…
69;8172467;81;7;2467;14;816;1;55;4;1;2;3;housing;education;3;3;3;2;0;0;0;0;0;0;0;1; ;13; ; ; ; ;1;1; ; ; ; ;1;1;2;1;1;4;2;3;2;2;2;0;0;0;8;8;97; ;8;3;3;99;2;3;3;1;2;2;99;99;99;99;99;99;3;2;4;4;3;9;3;9;9;9;9;9;4;3;3;3;3;3;3;3;5;2;3;0;0;9;0;0;9;9;4;4;4;4;9;9;4;9;4;5;4;4;4;2;1;4;4;2;4;4;1;2;4;4;3;3;4;4;4;4;4;4;4;9;9;9;2;9;9;9;2; ;99;7;9;9;9;9;9;9;9;9; ;1;3;14;15; ;2;2;4;2; ;2; ;15000;15000;3;2;1;5;1;…
70;8172467;81;7;2467;14;816;1;55;4;1;2;3;housing;work;3;3;3;3;3;3;9;9;9;9;9;3; ;0; ;0; ;0; ; ; ; ; ; ;2; ; ; ;3;3;3;9;4;7;9;9;9;9;8;8;99;99;97; ;97; ;9;9;7;1;99;99;99;99;99;99;99;99;4;9;9;9;9;9;9;9;9;9;9;9;7;7;7;7;7;7;7;0;9;9;9;9;9;9;9;9;9;9;9;9;9;9;5;5;5;5;5;5;5;5;5;2;1;4;9;9;9;9;9;9;9;9;9;9;9;9;9;9;9;9;4;3;9;9;4;9;9;9;7; ;99;2;9;9;9;9;9;9;9;1;1;1;99;14;15; ;1;1;10;1;1;2; ;8;8;3;2;1;5;1;9;1;98;1…
71;8172467;81;7;2467;14;816;1;65;5;2;3;2;housing;politics;2;4;2;3;3;3;9;9;9;9;9;1; ;0; ;0; ;0; ; ; ; ; ; ;2; ; ; ;9;9;9;9;9;9;9;9;9;9;8;8;1; ;1; ;99;99;1;3;9;9;99;99;99;99;99;99;99;99;9;9;9;9;9;9;9;9;9;9;9;9;9;9;9;9;9;9;9;9;9;1;9;9;9;9;9;9;9;9;9;9;9;9;9;9;9;9;9;9;9;9;9;3;2;9;9;9;9;9;9;9;9;9;9;9;9;9;9;9;9;9;4;3;4;9;3;9;9;9;7; ;99;7;9;9;9;9;9;9;9;9; ;1;0;2; ; ;9;9;11;9; ;1;1;8;8;2;1;3;5;2;9;1;98;5;…
72;8172467;81;7;2467;14;816;1;69;5;1;1;5;housing;work;5;4;4;3;3;3;9;9;9;9;9;9; ;0; ;0; ;0; ; ; ; ; ; ;2; ; ; ;9;9;9;9;9;9;9;9;9;9;97; ;99;99;99;99;99;99;7;7;7;7;99;99;99;99;99;99;99;99;3;7;7;9;9;9;9;9;9;9;9;9;5;5;5;5;5;5;5;9;9;9;9;9;9;9;9;9;7;4;9;9;9;9;9;9;9;9;9;9;9;9;9;2;1;4;8;8;8;8;9;9;9;9;9;9;9;9;9;9;9;9;4;9;9;9;9;9;9;9;7; ;99;7;9;9;9;9;9;9;9;9; ;99;99;0; ; ;1;1;99;9; ;9; ;5500;5500;3;2;1;5;98…
73;8172467;81;7;2467;14;816;2;43;3;1;2;2;money;work;3;4;4;4;4;4;4;4;4;4;4;4; ; ; ; ; ; ; ; ; ; ; ; ;2; ; ; ;9;3;9;9;4;4;8;8;8;8;2;2;1; ;8;4;7;2;1;9;9;1;97;97;97;97;97;97;97;97;7;7;7;7;7;7;7;7;7;9;9;9;4;4;4;4;4;4;4;9;9;4;4;4;4;9;9;9;9;9;9;9;9;9;9;9;9;9;9;9;9;9;9;3;1;3;9;9;9;9;9;9;9;9;1;1;1;1;1;1;1;1;4;3;4;9;4;1;9;1;9; ;99;7;1;1;1;1;9;1;9;2; ;6;99;14;8; ;1;1;9;9; ;1;1;8;8;2;1;3;5;2;9;1;98;1; ;5;15;…
74;5212462;52;1;2462;8;522;1;43;3;3;5;1;education;migrants;1;5;5;4;4;4;4;4;4;4;4;1; ;5; ; ; ; ;1;1; ; ; ; ;1;4;1;1;5;5;1;4;3;3;2;2;2;2;2;3;3;3;1; ;3;4;1;1;1;1;0;0;4;0;0;4;0;6;1;4;4;4;4;4;4;4;4;1;4;4;1;1;5;1;5;5;1;5;5;4;1;1;5;5;5;5;1;3;5;5;5;5;4;5;1;1;5;1;1;1;1;5;2;2;1;1;1;1;1;1;1;1;4;4;4;4;1;1;1;4;2;3;4;4;4;1;1;1;9; ;99;9;2;9;2;9;2;1;1;1;1;5;10;7;1; ;2;2;11;1;6;1;2;8;8;2;1;5;1;3;1;6;2;2; ;2;16;50…
75;5212462;52;1;2462;8;522;2;64;5;2;4;2;global warming;
Islamization of Europe;3;3;3;3;3;3;2;2;2;2;2;1; ;6; ; ; ; ;1;1; ; ; ; ;1;2;1;2;2;2;1;2;3;3;3;3;3;3;5;4;4;2;1; ;1; ;1;1;1;1;0;0;0;0;0;0;0;0;1;4;4;4;4;4;4;4;4;4;4;4;1;1;5;4;1;1;4;5;5;2;3;3;5;5;5;5;1;9;5;5;5;5;5;5;5;5;5;5;5;5;5;2;1;4;2;4;4;4;4;4;4;1;4;4;4;4;4;1;1;4;2;3;9;4;9;3;3;3;9; ;99;9;9;9;9;9;9;9;9;2; ;3;10;2; ; ;9;9;99;1;5;1;1;8000;20000;3;1;2;5;1;7;6;4;3; ;4;15;60;5;6;1;4;2;1;2;99;99;3;5;3;9;…
76;5212462;52;1;2462;8;522;1;56;4;2;4;2;social programms;global warming;1;5;4;4;4;4;4;4;2;1;4;1; ;6; ; ; ; ;1;1; ; ; ; ;1;3;1;1;2;1;1;3;3;3;1;8;1;2;4;3;1; ;2;2;4;1;2;1;1;1;0;0;4;0;0;0;3;8;4;4;4;4;4;4;4;4;4;2;4;4;1;1;5;1;5;1;1;5;1;4;1;1;3;4;1;4;1;1;5;5;5;5;4;4;1;1;2;1;4;1;1;4;2;3;2;4;2;2;1;4;4;3;4;4;4;4;3;1;1;4;2;3;4;3;4;1;1;1;9; ;99;9;2;9;1;1;9;1;9;1;1;4;10;11;17; ;2;2;11;1;5;1;1;8;8;2;1;3;1;1;1;…
77;5212462;52;1;2462;8;522;2;56;4;4;7;2;health of citizens;global warming;3;3;4;2;3;3;3;3;2;1;2;1; ;7; ; ; ; ;3;1; ; ; ; ;1;3;1;2;5;2;1;3;2;1;2;2;2;2;2;2;1; ;3;3;3;3;2;2;2;2;2;2;3;2;2;0;2;99;1;4;4;4;4;4;4;4;4;1;4;4;7;1;7;7;5;5;7;5;4;3;7;1;1;5;1;5;1;2;5;5;5;5;5;3;2;4;4;3;9;3;1;4;2;3;1;1;1;2;1;3;4;2;3;3;3;4;2;1;1;4;2;3;4;2;4;1;1;1;9; ;1;2;2;1;9;1;2;1;1;1;1;8;10;7;15; ;2;2;7;1;4;1;1;8;8;2;1;2;5;1;7;…
78;5212462;52;1;2462;8;522;2;43;3;4;7;1;education;politics;2;5;5;3;3;3;3;3;2;1;3;1; ;5; ; ; ; ;2;1; ; ; ; ;1;3;2;1;3;3;2;3;3;3;3;3;3;3;4;7;3;4;1; ;8;7;3;1;1;1;0;0;4;4;0;5;0;4;4;4;4;4;4;4;4;4;4;4;4;4;1;1;5;1;1;1;1;1;1;4;1;1;5;5;5;5;7;7;5;5;5;5;5;5;5;5;5;5;5;3;5;5;2;2;1;1;1;1;1;1;1;1;3;2;4;4;1;3;1;3;1;3;4;4;4;1;1;1;9; ;99;2;7;1;1;1;1;9;9;1;1;5;10;7;10; ;2;2;11;1;6;1;1;10000;200000;2;1;4;1;2;7;6;2;1…
79;7242025;72;4;2025;13;724;1;64;5;2;4;2;0;0;2;2;2;2;2;2;3;3;2;3;2;4; ; ; ; ; ; ; ; ; ; ; ; ;2; ; ; ;2;2;1;1;3;3;3;3;3;3;2;1;2;1;1; ;1; ;2;3;3;3;5;4;3;3;3;4;2;3;2;3;3;2;2;2;3;3;3;2;3;3;3;4;3;2;3;3;3;4;3;2;3;4;3;3;3;4;1;2;3;4;3;3;3;4;3;3;3;4;3;3;3;3;2;3;3;4;3;3;3;4;3;3;2;3;2;2;3;3;2;2;2;2;2;2;3;3;3;2;1; ;97;2;2;1;2;2;2;1;2;2; ;2;6;6;7; ;2;2;7;2; ;2; ;17000;17000;3;2;1;5;1;1;3;98;2; ;1;15;90;7;7;2;…
80;7242025;72;4;2025;13;724;2;62;5;2;4;2;0;0;2;3;1;2;3;2;2;2;2;3;2;4; ; ; ; ; ; ; ; ; ; ; ; ;2; ; ; ;3;3;2;2;2;3;2;3;2;2;3;3;2;3;3;3;2;4;3;2;3;3;3;2;2;3;2;2;3;3;2;3;3;2;3;2;2;3;3;2;2;3;2;3;3;3;2;2;3;4;3;2;3;2;2;2;3;3;2;2;2;3;3;2;2;2;3;3;2;3;4;3;3;2;2;2;2;3;2;2;3;3;2;2;2;3;2;2;3;3;2;2;3;2;2;2;2;2;3;3;2; ;99;2;2;2;7;2;2;7;7;2; ;3;6;6;4; ;2;2;7;2; ;1;2;18000;18000;3;2;1;5;1;1;4;1;1; ;1;14;75;7;7;2;4…
81;7242025;72;4;2025;13;724;2;58;4;4;9;1;political situation;"""Babiš"" case";2;3;1;2;3;2;2;3;2;2;3;2; ;5; ; ; ; ;2;2; ;7; ;0;1;4;1;1;2;3;2;2;2;2;2;3;2;3;2;2;1; ;1; ;1; ;4;3;3;2;2;3;4;3;2;3;3;3;2;2;3;3;2;3;3;2;2;3;3;4;2;3;4;3;2;3;3;4;4;2;3;4;3;2;3;2;1;2;3;4;3;2;2;3;4;3;2;3;3;4;3;4;2;3;2;3;4;3;2;3;3;3;2;3;3;2;2;3;2;2;3;3;3;3;3;2;3;2;9; ;97;7;9;1;2;2;1;2;2;2; ;6;8;9;13; ;2;2;9;1;6;1;2;29000;29000;1…
82;7242025;72;4;2025;13;724;1;38;3;3;5;1;
post-election negotiations;0;2;2;1;3;3;3;2;3;2;3;3;4; ; ; ; ; ; ; ; ; ; ; ; ;1;3;1;1;3;2;2;2;3;3;3;2;3;3;1; ;1; ;3;3;3;1;2;3;2;3;4;3;4;4;3;2;3;3;2;3;3;2;3;3;4;3;2;3;4;3;3;4;3;3;4;3;3;4;4;2;3;4;3;2;3;3;1;2;2;3;3;2;2;3;2;3;2;2;3;3;3;4;2;3;2;2;1;2;2;2;2;1;2;3;2;2;3;3;2;2;3;3;4;4;4;2;3;2;9; ;99;2;2;1;2;2;9;2;9;1;1;5;6;5;6; ;2;2;8;1;6;1;1;42000;59000;2;1;4;2;1;1;4;98;2; ;1;14;70;7;7;2;2;1;2;5;4;3;14;1…
83;2151597;21;5;1597;2;215;1;28;2;2;3;1;
lack of good courses of study;
unsatisfactory conditions for adoption;1;3;4;2;3;3;3;2;2;2;2;4; ; ; ; ; ; ; ; ; ; ; ; ;2; ; ; ;3;3;9;9;4;4;2;2;3;3;3;2;2;1;2;1;3;1;2;1;2;1;1;3;4;3;3;4;3;4;4;4;4;4;4;4;4;4;4;4;4;4;3;2;4;2;4;2;2;3;3;3;2;1;5;4;4;5;9;2;3;3;2;2;3;4;3;3;3;3;4;4;4;4;2;3;1;2;2;2;2;3;3;2;3;3;3;2;2;2;2;4;3;3;4;4;3;2;2;2;9; ;99;9;9;1;9;9;2;9;9;1;1;6;1;12;4; ;2;2;99;2; ;2; ;8;9;1;2;3;5;3;7;3;98;1; ;2;17;45;2;2;1;1;1;2;8;99;9…
84;2151597;21;5;1597;2;215;1;41;3;4;9;1;migration;future of the EU;1;1;2;3;2;2;3;2;2;2;1;1; ;17; ; ; ; ;2;2; ;21; ;9;1;4;2;2;4;3;2;4;1;1;1;2;2;1;4;7;4;3;4;2;3;2;5;3;4;2;9;8;10;7;5;8;6;7;2;3;4;3;4;2;2;1;4;1;1;3;3;4;2;4;9;2;5;5;5;1;5;4;3;2;4;2;1;1;5;5;5;5;3;3;2;2;3;2;3;2;2;4;2;3;1;1;2;2;2;2;8;1;2;2;2;1;1;2;2;2;2;2;9;2;9;3;2;2;1; ;1;2;2;2;2;1;2;2;1;1;1;5;9;16;4; ;2;2;9;1;8;1;2;27000;52000;1;1;3;1;2;…
85;2151597;21;5;1597;2;215;2;59;4;3;6;4;expensive drugs;rising food prices;4;9;5;3;3;3;3;3;3;3;3;4; ; ; ; ; ; ; ; ; ; ; ; ;2; ; ; ;3;3;3;9;4;4;8;3;3;8;8;3;1; ;1; ;1; ;1;1;1;1;2;4;6;3;3;3;4;4;4;4;4;4;4;4;4;4;4;4;4;4;2;1;5;3;4;4;2;3;2;3;1;1;5;5;1;5;2;4;3;3;3;3;5;5;5;5;5;5;5;5;5;2;2;4;2;3;4;3;3;4;4;3;4;4;4;4;3;2;2;4;3;3;4;4;4;1;1;1;9; ;99;9;9;9;9;9;9;9;9;2; ;7;1;2; ; ;2;2;99;2; ;2; ;12300;12300;3;2;…
86;2151597;21;5;1597;2;215;1;65;5;2;3;2;wars in the world;draught;3;2;5;1;3;4;3;3;2;2;3;2; ;13; ; ; ; ;3;1; ; ; ; ;1;3;2;1;3;3;2;3;3;3;2;2;2;2;4;3;1; ;2;1;1; ;3;1;1;1;2;4;4;3;3;3;2;3;4;4;4;4;4;4;4;4;4;4;4;4;2;1;5;2;5;3;2;4;4;3;2;1;5;4;4;5;9;9;4;4;4;4;5;4;3;5;5;4;4;4;5;4;2;3;1;2;2;2;2;4;4;1;4;4;4;2;2;2;2;4;3;3;4;4;4;1;1;1;9; ;99;2;1;1;9;9;2;9;9;2; ;4;8;12;6; ;2;2;6;1;1;1;1;22000;40000;2;1;2;5;2;7;…
87;2151597;21;5;1597;2;215;2;17;1;1;2;1;global warming;high school final exams;3;3;3;3;3;3;3;3;3;3;3;8; ; ; ; ; ; ; ; ; ; ; ; ;8; ; ; ;9;3;2;9;3;4;3;3;3;3;2;1;1; ;1; ;5;1;9;1;9;1;2;4;5;3;3;3;2;5;4;4;4;4;2;4;2;4;4;2;4;4;9;2;3;9;9;1;3;4;9;2;3;2;5;5;9;5;1;2;3;4;2;3;4;4;3;4;5;3;4;5;5;3;2;3;1;2;9;8;2;3;3;2;3;4;4;2;2;2;2;4;4;3;4;4;4;1;2;2;9; ;99;2;1;1;9;9;2;1;9;1;1;6;98;1; ; ;2;2;99;3; ;8; ;7;9;1;2;3;5…
88;4212152;42;1;2152;6;423;1;62;5;4;9;3;politics;economic situation;3;2;3;1;3;3;3;2;2;1;2;2; ;6; ; ; ; ;2;2; ;13; ;0;1;4;1;1;2;2;1;4;3;3;2;2;2;2;3;3;2;2;3;2;3;2;2;9;1;9;5;8;2;1;2;3;1;6;3;4;3;2;3;4;9;4;4;4;1;4;2;2;5;2;5;2;2;5;9;2;2;2;9;3;5;9;1;1;3;3;3;3;1;1;1;2;2;2;2;2;1;4;2;3;1;2;9;1;1;1;9;1;2;2;2;9;1;1;1;2;4;3;4;4;3;2;2;2;9; ;1;9;1;9;1;9;9;9;9;2; ;4;99;8;14; ;2;2;0;0; ;0; ;0;0;0;0;0;0;0;7;6;98;5…
89;4212152;42;1;2152;6;423;2;61;5;3;5;3;election results;ecology;3;2;9;2;4;4;3;3;2;2;3;3; ;13; ; ; ; ;9;4; ;8; ;0;1;4;1;2;2;2;1;4;3;3;2;3;2;2;2;2;2;2;2;2;3;1;2;4;3;3;2;5;5;2;2;7;2;8;1;4;4;4;3;4;4;4;4;4;1;4;2;2;5;1;4;2;2;3;3;2;2;1;9;9;2;9;1;1;9;9;4;4;3;3;3;4;4;3;3;3;3;5;2;3;1;1;1;1;1;2;3;1;3;1;2;2;1;1;1;3;3;3;4;4;4;1;2;9;9; ;1;1;1;1;1;1;2;9;2;1;3;6;2;10;12; ;2;2;6;1;1;1;1;25000;40000;2;1;2;5;2;7;6…
90;4212152;42;1;2152;6;423;2;23;2;3;5;3;election results;economic situation;3;3;3;4;4;4;4;9;3;3;9;2; ;19; ; ; ; ;2;2; ;18; ;8;1;2;1;2;2;3;1;3;3;2;2;2;2;2;3;2;2;2;3;2;4;2;3;3;2;2;9;9;9;2;2;2;5;99;1;4;4;1;1;1;1;1;1;1;1;4;9;1;5;1;1;1;1;5;3;3;2;1;1;2;5;4;1;1;1;3;3;5;9;3;3;3;5;5;5;9;9;3;2;3;2;3;3;3;3;3;4;3;3;3;9;9;2;2;2;4;3;3;4;4;4;1;1;1;9; ;1;2;1;1;2;1;2;9;9;1;1;4;99;9;9; ;2;2;6;1;7;1;2;18000;50000;1…
91;4212152;42;1;2152;6;423;1;45;4;2;4;3;
material security of the family;criminality;3;3;4;2;4;4;4;3;2;2;3;3; ;13; ; ; ; ;3;3; ;19; ;0;1;4;1;2;2;2;1;4;3;4;7;3;2;3;3;2;2;2;3;2;5;1;2;2;2;2;2;6;5;2;2;3;8;4;1;4;4;4;2;4;4;2;4;4;1;4;2;2;5;2;2;3;2;2;4;3;2;2;9;3;2;9;1;2;2;3;3;3;4;2;3;9;5;5;9;5;5;3;9;3;1;2;3;3;2;2;4;2;4;3;9;9;1;1;1;4;4;3;4;9;4;1;2;2;9; ;99;9;9;9;9;9;9;9;9;1;1;3;5;9;6; ;2;2;8;2; ;1;2;25000;40000;1;1;3;1;2;7;6;2;5; ;1;14;65;4;5;1;…
92;4212152;42;1;2152;6;423;2;40;3;1;2;3;employment;environment;3;3;4;3;3;3;3;3;2;2;3;3; ;5; ; ; ; ;9;3; ;9; ;13;1;9;1;2;3;3;1;4;3;3;3;3;2;2;4;3;2;1;2;1;3;1;2;3;3;1;2;5;5;1;1;2;6;99;2;4;4;4;2;4;9;2;4;1;1;4;2;2;5;2;5;1;1;5;9;3;2;2;2;3;2;9;9;9;5;9;9;9;4;3;4;5;5;4;4;4;4;4;9;3;2;2;3;3;2;2;3;2;3;2;9;9;2;2;2;4;3;3;4;3;4;1;2;2;9; ;99;2;1;9;9;1;2;9;9;1;1;2;5;11;7; ;2;2;5;1;1;1;2;12000;32000;2;1;3;1;2;7;6;…
93;5121814;51;2;1814;7;514;1;17;1;1;2;2;global warming;free education;3;3;2;2;2;2;2;2;1;1;2;8; ; ; ; ; ; ; ; ; ; ; ; ;8; ; ; ;2;2;1;3;3;3;8;2;2;2;2;2;1; ;2;2;5;2;3;2;2;2;3;4;7;4;4;4;3;5;4;4;2;4;2;4;4;4;4;4;4;4;3;2;3;4;3;2;2;4;4;2;2;2;2;3;4;4;1;1;4;4;2;4;2;2;2;2;3;2;3;2;2;4;2;3;1;2;3;8;2;3;3;2;2;2;2;2;2;2;2;3;2;3;4;3;3;2;2;2;1; ;1;2;2;2;2;1;2;9;2;1;1;7;98;1; ; ;2;2;7;3; ;8; ;7;40000;1;2;4;5;2;7;6;…
94;5121814;51;2;1814;7;514;2;54;4;2;4;2;economic growth;
functional government;2;2;4;4;3;3;2;9;1;1;2;1; ;5; ; ; ; ;2;2; ;9; ;0;1;4;1;2;2;2;1;4;2;3;2;2;3;2;3;3;3;2;7;2;3;2;2;1;9;9;5;3;4;5;5;7;7;7;4;4;4;4;1;4;4;2;4;1;4;4;2;2;3;3;3;2;2;5;5;2;2;2;2;4;3;4;1;2;3;4;4;2;2;2;2;3;2;2;3;2;2;4;2;2;1;2;2;2;2;3;3;2;4;2;2;2;2;2;2;3;2;3;4;3;4;2;2;3;1; ;1;2;2;2;2;1;2;1;2;1;1;7;10;10;12; ;2;2;9;1;6;1;2;22000;50000;2;1;4;2;2;7;5;98;1; ;1;16;70;5;6;1;3;1;2;7;5;3;11;13;10;…
95;5121814;51;2;1814;7;514;2;47;4;3;5;2;climate problems;migration;2;3;4;4;2;2;9;2;2;2;9;2; ;95; ; ; ; ;3;2; ;5; ;7;1;2;2;2;1;1;2;3;3;3;2;2;2;2;1; ;1; ;1; ;3;3;4;1;3;2;4;5;4;3;3;5;2;5;4;4;4;4;2;4;2;4;4;4;4;4;4;3;4;3;5;3;3;5;4;2;3;3;5;4;4;5;1;2;5;5;5;4;4;3;3;4;2;2;3;3;2;4;2;3;1;2;3;8;2;4;4;8;3;3;3;3;2;2;2;3;3;2;2;2;3;3;2;2;2; ;1;2;2;2;1;1;2;9;9;1;3;8;10;10;15; ;2;2;9;2; ;1;2;8;8;2;1;5;3;2;1;6;98;1…
96;5121814;51;2;1814;7;514;2;63;5;3;6;2;system of pensions;health care;3;3;4;4;4;4;3;2;2;2;3;1; ;13; ; ; ; ;2;2; ;4; ;17;1;2;1;2;2;2;1;3;4;3;2;2;2;2;4;2;1; ;3;2;2;1;2;1;2;1;2;3;6;2;2;2;2;4;1;4;4;4;2;4;4;4;4;4;1;4;3;3;4;3;5;7;4;9;3;9;2;2;9;9;3;5;1;2;5;1;5;5;3;3;3;4;4;3;3;2;4;4;2;3;1;2;3;3;2;4;4;9;4;9;3;4;2;3;2;4;3;3;4;3;4;2;2;2;9; ;1;9;2;2;9;1;2;1;9;1;3;7;9;2; ; ;2;2;5;1;8;1;2;11500;25000;1;1;2;5;…
97;5121814;51;2;1814;7;514;2;41;3;2;3;2;lack of jobs;
preventing the entry of migrants;3;3;3;1;2;3;3;2;1;1;2;2; ;4; ; ; ; ;2;2; ;13; ;19;1;2;1;1;2;2;1;3;3;3;2;3;3;3;3;2;1; ;3;2;1; ;1;1;1;1;5;4;3;3;3;3;2;4;4;4;4;4;4;4;4;4;4;4;4;4;2;2;4;3;2;2;2;5;5;2;2;1;5;4;2;5;3;3;2;2;2;2;4;3;3;4;3;4;4;4;3;3;1;4;2;3;4;8;3;4;4;2;3;3;2;2;2;2;2;4;2;3;3;2;4;2;2;2;9; ;99;9;2;9;9;1;2;9;9;2; ;5;5;14;8; ;1;1;3;1;3;1;1;12200;28000;2;1;4;1;1;7;4;98;1; ;1;14;80;5;6;1;2;2;2;9;1…
98;5121814;51;2;1814;7;514;1;31;3;2;3;1;construction development;Do not accept migrants;2;3;3;1;2;3;2;2;1;1;2;2; ;13; ; ; ; ;2;2; ;19; ;4;1;2;1;2;2;1;1;3;2;2;8;2;2;2;3;3;2;2;4;3;4;3;3;2;2;1;3;5;5;3;2;2;3;4;4;4;4;4;4;4;4;4;4;4;4;4;2;2;4;4;3;3;1;5;5;3;2;1;3;3;2;4;3;3;4;4;3;3;3;3;2;2;3;3;4;3;2;4;2;3;1;2;3;8;3;4;4;2;4;3;3;2;2;2;2;4;2;3;4;2;4;1;1;2;9; ;1;2;2;1;2;1;2;9;1;1;1;7;7;12;6; ;1;2;6;1;1;2; ;15…
99;4232150;42;3;2150;6;423;2;42;3;1;2;2;election results;migration;5;3;3;3;3;4;9;9;9;3;9;1; ;6; ; ; ; ;3;4; ;17; ;0;1;1;2;1;9;4;2;9;3;3;3;8;3;3;3;2;1; ;2;1;1; ;2;1;2;1;5;5;6;5;4;4;5;2;4;4;4;4;4;4;4;4;4;4;4;4;9;1;5;9;9;9;9;3;9;9;1;1;4;9;9;5;1;2;4;3;3;9;4;4;3;4;4;4;4;4;4;3;1;4;2;3;4;4;4;4;4;2;2;4;4;3;9;2;3;4;4;3;4;4;4;1;2;2;9; ;99;9;9;9;9;9;9;9;9;2; ;99;10;14;13; ;2;2;5;1;5;1;1;8;8;1;2;1;5;1;7;5;1;…
100;4232150;42;3;2150;6;423;1;50;4;3;5;2;
relations of the Czech Republic with the EU;elections;2;3;4;1;3;3;3;9;9;4;9;3; ;6; ; ; ; ;2;3; ;18; ;0;2; ; ; ;9;9;2;2;3;3;2;2;2;2;3;2;1; ;3;2;5;1;4;7;1;1;2;2;3;2;2;1;3;3;4;4;4;4;4;4;4;4;4;4;4;4;4;1;5;1;3;3;1;5;4;3;1;1;4;3;1;5;3;4;5;3;4;2;3;3;2;2;2;2;3;2;1;5;2;3;1;1;1;1;2;1;2;1;3;3;4;3;1;2;1;3;3;3;4;4;4;1;1;3;9; ;1;2;2;1;2;9;2;9;2;1;1;8;5;8;12; ;2;2;6;9; ;1;1;31000;54000;2;1;2;5;2;7;4;12;3; ;1;16…
101;4232150;42;3;2150;6;423;1;67;5;2;3;1;immigrants;
plundering the economy of the republic;3;4;4;2;3;4;4;4;1;1;2;1; ;13; ; ; ; ;2;2; ;6; ;0;1;4;1;2;4;1;2;1;2;2;2;2;2;2;2;2;2;2;2;2;4;2;1;1;1;1;2;2;2;1;1;0;1;1;4;4;4;4;4;4;4;4;4;1;1;4;4;1;4;2;4;4;1;5;5;3;1;2;4;4;9;4;1;1;4;4;4;4;3;3;3;3;3;3;3;3;3;3;2;3;1;3;3;4;4;4;4;8;9;9;3;9;3;3;3;3;2;3;4;2;4;1;1;1;9; ;1;9;9;9;9;9;9;9;9;1;3;6;10;2; ; ;2;2;6;1;5;1;1;11000;11000;4;2;1;5;98;7;4;2;2; ;2;16;90;4;5;1;4;2;1…
102;4232150;42;3;2150;6;423;1;53;4;2;3;1;elections;migrants;2;3;4;3;3;3;4;3;2;2;9;2; ;13; ; ; ; ;2;2; ;4; ;0;1;2;2;1;1;2;2;1;2;2;2;2;2;2;2;2;1; ;2;1;4;2;2;1;3;1;7;5;4;5;7;7;9;5;4;4;4;4;4;4;4;4;4;4;4;4;2;4;2;4;2;2;4;4;4;2;4;2;4;4;2;4;1;1;4;4;4;4;4;4;3;3;3;3;3;3;3;4;2;3;1;2;2;2;3;3;3;1;2;2;2;2;1;2;2;1;1;3;4;2;4;1;1;1;9; ;99;9;1;1;9;1;2;9;9;1;2;4;10;13;4; ;2;2;3;1;1;1;1;22000;39000;2;1;3;1;2;7;4;2;2…
103;5270386;52;7;386;8;521;1;57;4;2;3;2;Doesn' know;0;3;3;4;2;9;4;4;9;9;9;9;1; ;13; ; ; ; ;3;2; ;99; ;0;1;4;3;1;2;3;2;9;3;3;3;3;2;2;3;2;1; ;3;2;2;1;2;9;2;1;1;4;6;1;3;99;2;99;4;4;4;4;4;4;4;4;4;4;4;4;9;2;5;2;9;2;3;5;5;9;2;2;5;4;1;5;2;3;4;4;4;4;5;4;4;4;4;4;9;9;4;5;2;3;1;3;2;3;2;4;4;2;3;3;3;9;2;2;9;4;3;3;3;3;3;3;2;2;9; ;1;9;2;2;9;1;9;9;9;1;2;6;10;12;5; ;2;2;4;1;1;1;1;30000;9;2;1;3;5;3;7;3;98;3; ;1;18…
104;5270386;52;7;386;8;521;1;29;2;4;9;2;civil liability;populism;2;3;4;4;4;3;2;2;2;3;3;1; ;17; ; ; ; ;2;2; ;5; ;9;1;4;2;1;5;3;2;2;2;2;2;1;1;2;2;2;1; ;2;2;4;3;3;3;2;2;7;7;8;4;4;5;5;6;4;1;4;1;4;4;2;1;4;4;1;4;3;3;4;5;5;5;5;5;4;2;3;3;2;2;3;2;1;1;5;4;5;2;3;3;3;3;4;9;9;9;3;4;2;3;1;2;9;9;2;3;3;1;2;2;3;3;1;2;1;3;2;2;2;1;2;3;2;2;2; ;1;2;2;2;2;1;2;9;1;1;1;6;10;8;6; ;1;1;7;1;2;1;2;23000;9;1;1;2;5;2;7;3;98;2…
105;5270386;52;7;386;8;521;2;36;3;3;5;2;
post-election coalition;politics;3;3;3;2;2;3;4;2;2;2;9;2; ;13; ; ; ; ;3;9; ;4; ;0;2; ; ; ;9;3;9;9;4;3;2;2;2;2;3;1;1; ;8;99;2;1;9;9;1;1;2;5;8;1;3;99;5;99;4;4;4;4;4;4;2;4;4;4;4;4;4;2;4;9;9;2;9;4;4;3;2;2;5;4;3;5;2;2;4;4;4;4;4;3;2;9;4;3;3;9;2;3;2;3;2;2;3;3;8;3;3;2;3;3;3;4;2;2;9;4;4;2;3;2;9;9;1;2;1; ;99;9;2;9;9;1;2;9;9;1;1;6;7;9;6; ;1;2;6;1;1;2; ;8;8;3;1;4;2;2;7;1;1;1; ;1;15;40;5;6;1;2;2;2;7;3;2;88;88…
106;5270386;52;7;386;8;521;2;69;5;2;4;3;health care;pensions;4;9;5;2;3;4;4;9;2;2;9;9; ;6; ; ; ; ;3;9; ;4; ;0;2; ; ; ;9;2;3;9;3;2;8;2;3;3;8;3;1; ;5;3;1; ;1;1;1;1;2;8;8;2;2;0;7;99;4;4;4;4;4;4;4;4;4;4;4;4;3;2;4;9;4;9;2;3;3;9;2;2;5;4;9;5;3;9;4;2;2;9;5;4;9;4;5;4;4;4;4;3;2;4;2;2;8;3;3;4;4;3;9;3;4;3;9;3;9;3;3;3;4;9;9;2;1;1;9; ;99;9;2;9;9;1;1;9;9;2; ;7;6;2; ; ;1;2;3;1;5;1;1;11000;11000;4;2;1;5;98;7;2;98;…
107;2111970;21;1;1970;2;222;2;43;3;4;8;2;well managed elections;
measures against immigrants;2;2;2;2;2;2;2;2;2;2;2;2; ;13; ; ; ; ;2;1; ; ; ; ;1;4;1;2;2;2;1;3;2;2;2;2;2;2;4;3;2;2;1; ;3;1;4;3;4;3;8;6;6;7;7;7;7;7;1;2;4;1;4;4;4;2;4;1;1;4;3;3;4;4;2;4;3;5;5;2;4;4;2;2;4;2;1;1;5;5;5;5;2;2;2;2;2;2;2;2;2;5;2;3;1;1;2;2;1;1;2;1;2;2;3;3;2;3;2;2;1;2;3;2;3;1;1;1;2; ;99;2;2;1;1;1;1;1;1;1;1;6;10;8;12; ;1;2;11;1;1;1;2;8;8;2;1;4;2;2;1;6;1;1; ;1;15;50;2;2;1;2;1;2;6;5;3;88;88;88;8…
108;2111970;21;1;1970;2;222;2;57;4;3;6;3;pensions;social facilities for the sick and elderly;3;3;3;2;2;3;3;2;3;3;9;4; ; ; ; ; ; ; ; ; ; ; ; ;1;3;1;1;2;4;1;3;3;3;2;2;3;2;3;2;2;1;2;1;1; ;3;1;3;1;3;5;5;3;4;3;5;5;4;4;4;4;4;4;4;4;4;4;4;4;2;2;5;3;2;3;2;5;4;2;2;2;9;4;2;5;1;2;1;3;3;4;4;3;3;3;4;3;3;2;4;4;2;3;1;2;2;2;2;3;3;1;2;3;4;3;2;3;2;2;2;2;3;3;4;1;1;1;9; ;99;2;2;1;1;1;9;1;1;2; ;6;1;11;7; ;1;1;8;2; ;1;…
109;2111970;21;1;1970;2;222;1;80;5;2;3;3;money for Christmas;pensions;4;4;4;3;4;4;4;9;3;3;9;4; ; ; ; ; ; ; ; ; ; ; ; ;2; ; ; ;4;4;1;4;3;3;3;2;2;3;4;2;1; ;3;2;1; ;3;1;2;1;2;5;5;2;2;1;6;4;4;4;4;4;4;4;4;4;4;4;4;4;1;1;5;1;9;1;1;4;5;3;1;1;9;4;1;4;2;4;4;4;4;4;3;3;4;4;4;4;4;4;4;2;1;4;1;3;3;4;3;4;4;2;3;3;4;4;2;3;2;3;3;3;4;3;4;1;1;1;9; ;99;2;2;2;1;9;9;9;1;2; ;4;1;2; ; ;2;2;1;2; ;2; ;8;8;2;1;2;5;98;7;6;1;1…
110;2111970;21;1;1970;2;222;1;85;5;1;2;4;rising food prices;poverty of the elderly;5;5;5;3;4;4;4;3;3;3;3;4; ; ; ; ; ; ; ; ; ; ; ; ;2; ; ; ;4;4;1;4;3;3;2;2;2;3;6;3;1; ;3;2;1; ;2;1;2;1;0;2;3;0;0;0;4;2;4;4;4;4;4;4;4;4;4;4;4;4;1;1;5;1;1;2;1;4;2;3;1;1;4;4;1;5;2;4;2;1;2;3;4;3;3;4;4;4;3;3;4;2;1;4;2;3;4;4;4;4;4;2;3;4;4;4;2;4;9;3;3;3;4;3;4;1;1;1;9; ;99;9;2;9;2;9;2;9;9;2; ;4;1;2; ; ;2;2;1;2; ;2; ;8;8;2;1;2…
111;2111970;21;1;1970;2;222;1;24;2;2;3;1;having a good job;0;3;4;4;4;3;3;4;9;3;3;9;4; ; ; ; ; ; ; ; ; ; ; ; ;2; ; ; ;3;3;2;9;3;3;3;3;3;3;3;1;1; ;2;1;6;1;4;1;3;1;3;4;5;2;2;3;5;6;4;4;4;4;4;4;4;4;4;4;4;4;3;1;5;2;3;2;1;5;2;2;2;1;9;4;1;4;1;2;3;2;2;2;2;2;2;2;3;2;2;2;2;4;2;3;1;2;9;2;2;3;3;2;3;3;3;3;2;3;2;3;3;3;3;3;3;1;1;1;9; ;99;9;2;2;1;2;2;1;1;1;1;6;1;13;4; ;1;1;6;2; ;2; ;8;8;1;2;3;5;3;7;6;98;1; ;1;14;…
112;2111970;21;1;1970;2;222;2;32;3;3;5;2;
facilities for preschool children;Christmas;3;3;3;2;3;3;3;9;3;3;9;4; ; ; ; ; ; ; ; ; ; ; ; ;2; ; ; ;4;4;1;3;3;3;3;3;3;3;4;2;1; ;3;1;4;1;3;1;3;1;3;5;5;4;3;4;6;6;4;4;4;4;4;4;4;4;4;4;4;4;2;2;4;3;2;2;2;5;5;2;2;2;4;4;1;4;1;1;4;4;4;4;3;3;3;3;4;3;3;3;4;3;2;3;1;2;3;3;3;4;3;2;3;3;3;3;1;2;2;2;3;2;3;2;4;1;1;2;2; ;99;2;2;1;1;1;1;1;1;1;1;5;1;4; ; ;1;1;6;2; ;2; ;8;8;1;1;5;1;3;7;6;98;1; ;1;16;60;2;2;1;2;2;1;4;3…
113;3122452;31;2;2452;3;312;1;47;4;2;4;2;state of the Czech economy;social issues;1;2;3;1;3;3;3;9;3;9;2;1; ;4; ; ; ; ;2;2; ;19; ;17;1;2;1;1;3;4;1;3;2;2;8;2;2;2;3;3;1; ;2;2;3;3;5;1;2;9;0;7;2;0;0;0;0;0;4;4;4;4;4;4;4;2;4;4;4;4;3;1;5;1;4;1;1;3;3;1;1;1;5;3;1;4;1;1;4;3;4;1;5;3;9;9;5;4;9;9;9;6;2;2;1;1;2;2;2;2;8;8;3;2;4;9;1;1;1;3;3;3;4;2;4;1;2;1;1; ;1;2;2;2;2;1;2;2;1;1;1;4;10;13;4; ;2;2;3;1;3;1;1;14000;3…
114;3122452;31;2;2452;3;312;1;81;5;2;4;1;
assembly of town hall and municipal management;
appointment of the Minister of Foreign Affairs;2;2;2;1;2;2;3;2;2;2;2;1; ;4; ; ; ; ;1;1; ; ; ; ;1;4;2;1;4;2;2;3;2;2;2;2;2;2;3;3;1; ;6;5;1; ;3;1;3;1;8;8;5;5;5;5;5;2;4;4;4;4;4;4;4;4;4;4;4;4;9;3;2;5;9;1;3;5;5;2;4;3;5;2;4;5;1;1;5;3;3;3;2;4;4;5;5;2;3;3;5;4;2;3;2;2;2;2;2;3;3;2;2;2;2;2;1;1;1;2;3;3;3;2;3;2;2;2;1; ;1;2;2;2;2;1;2;2;2;0; ;6;10;2; ; ;2;2;1;1;3;1;1;15800;25000;2;1;2;5;98;7;5;98;4; ;5;16;44;3;3…
115;3122452;31;2;2452;3;312;2;67;5;2;4;3;average wage in the Czech Republic;political scene;3;2;4;1;3;3;4;2;1;1;2;1; ;13; ; ; ; ;3;2; ;5; ;4;1;3;1;1;2;1;1;3;1;2;1;2;2;2;4;4;1; ;3;2;6;3;5;2;3;2;2;7;6;1;0;2;0;3;1;4;2;4;4;4;4;2;4;4;4;4;3;2;4;2;4;2;3;4;4;2;2;1;3;2;2;3;1;2;5;4;3;2;3;3;2;5;4;2;4;3;2;4;2;3;1;1;2;2;3;4;4;2;2;2;3;4;1;2;2;2;3;9;9;2;3;2;1;3;1; ;1;2;2;2;2;1;2;2;1;1;1;7;10;2; ; ;1;2;8;1;1;1;1…
116;6212166;62;1;2166;11;627;2;79;5;1;2;3;elections;health care;3;4;5;2;3;4;4;3;1;1;9;4; ; ; ; ; ; ; ; ; ; ; ; ;1;4;1;2;4;1;1;2;2;3;8;3;2;3;3;2;8;2;3;2;1; ;1;5;1;1;0;4;0;1;5;0;0;0;4;4;4;4;4;4;4;4;4;4;4;4;9;1;5;2;5;2;1;4;1;4;1;1;9;9;5;9;3;3;1;1;4;1;1;3;5;5;1;1;1;5;3;3;2;4;3;2;4;4;4;4;4;2;4;3;4;3;2;3;2;4;2;3;4;4;4;1;1;1;9; ;99;9;2;1;1;1;2;9;9;2; ;5;1;2; ; ;2;2;6;1;5;1;1;12250;12250;4;2;1;5;98;1;6;9…
117;6212166;62;1;2166;11;627;1;60;5;2;4;2;employment;refuges;2;4;4;1;3;3;3;3;2;2;9;1; ;13; ; ; ; ;3;1; ; ; ; ;1;2;2;2;2;2;1;2;3;3;2;2;3;3;3;2;2;1;1; ;3;1;1;1;1;1;4;3;3;2;3;2;0;3;4;4;4;4;4;4;4;2;4;4;4;4;1;1;5;1;9;1;1;5;4;4;1;1;5;5;5;5;3;3;5;5;5;5;5;2;3;2;4;4;4;1;5;3;2;5;2;4;4;2;4;4;4;8;4;3;4;3;2;3;3;4;4;3;4;4;4;1;1;1;9; ;99;1;2;1;1;1;2;1;1;1;1;6;10;9;1; ;2;2;6;1;5;1;1;14000;26000;2;1;3;5;3;1;6;98;…
118;6212166;62;1;2166;11;627;1;89;5;3;5;1;politics;refugees;3;4;5;1;2;3;4;9;1;1;9;1; ;6; ; ; ; ;1;1; ; ; ; ;1;4;1;2;1;2;1;3;1;1;8;2;1;8;3;4;8;7;1; ;1; ;1;1;1;1;6;8;9;4;3;2;0;4;4;2;4;4;4;4;4;4;4;4;4;4;3;2;4;3;4;3;3;5;5;4;3;1;9;1;1;7;2;3;5;5;5;5;3;3;3;4;4;4;3;4;4;4;2;3;1;1;4;3;3;4;4;1;4;3;3;3;2;3;2;4;1;3;4;4;4;1;1;1;9; ;99;1;9;2;1;1;2;1;1;2; ;8;10;2; ; ;2;2;1;1;5;1;1;15000;15000;4;2;1;5;98;7;6;98;1…
119;6212166;62;1;2166;11;627;2;35;3;4;7;1;refuges;environment;2;3;4;3;3;3;3;2;2;2;2;3; ;13; ; ; ; ;3;4; ;6; ;4;1;4;1;2;1;2;1;2;2;2;2;1;1;1;3;3;3;2;1; ;4;2;4;2;2;1;4;6;7;3;3;2;1;0;4;4;4;4;4;4;4;1;4;4;4;3;3;1;4;4;4;1;4;5;5;3;2;2;4;2;4;3;2;3;4;4;4;2;3;3;3;3;3;3;3;2;2;4;2;3;1;1;1;1;1;4;4;1;4;2;4;4;2;2;1;4;2;3;3;3;3;2;3;2;1; ;99;2;1;9;1;1;9;9;2;1;3;7;5;6;16; ;2;2;6;1;99;1;1;30000;90000;2;1;7;4;2;7;6;9…
120;6212166;62;1;2166;11;627;2;32;3;3;5;1;politics;elections;2;3;3;2;3;3;3;2;1;2;2;1; ;13; ; ; ; ;9;1; ; ; ; ;1;1;1;1;1;2;1;2;3;3;2;2;2;3;4;3;1; ;3;3;4;2;3;4;1;1;4;6;7;1;0;0;0;2;4;4;4;4;4;4;4;4;4;4;4;4;4;4;3;1;3;2;1;4;3;3;2;2;4;3;3;3;3;3;2;4;2;2;2;2;3;4;5;2;3;2;3;6;2;3;2;2;2;8;2;4;4;2;3;3;4;4;3;2;2;3;4;3;4;4;4;1;2;1;9; ;99;2;2;2;9;2;2;9;1;1;1;4;10;9;8; ;1;2;6;1;1;1;1;8;8;2;1;4;2;2;1;6;1;1; ;1;16;…
121;6212166;62;1;2166;11;627;2;48;4;4;9;2;migration;elections;2;3;4;9;4;4;3;9;2;1;9;4; ; ; ; ; ; ; ; ; ; ; ; ;1;2;1;2;2;2;1;3;3;3;3;3;3;2;3;2;1; ;1; ;2;1;1;1;1;1;1;5;5;1;1;1;1;1;4;4;4;4;4;4;9;4;4;4;4;2;3;2;4;1;4;1;1;1;1;3;1;1;4;4;4;4;9;9;4;4;4;4;3;9;4;4;4;3;4;9;4;5;2;3;1;1;1;9;2;2;4;1;4;3;9;3;9;2;1;4;2;3;4;2;4;2;2;2;9; ;99;9;2;1;9;9;9;9;1;1;1;7;1;10;14; ;1;2;6;2; ;1;1;8;8;2;1;5;2;3;7;6;98;1; ;1;1…
122;1182135;11;8;2135;1;111;2;48;4;3;5;2;wages in the Czech Republic;prices like in Germany;4;2;3;2;2;2;2;2;2;2;2;2; ;13; ; ; ; ;3;3; ;7; ;4;1;1;2;1;2;2;2;3;3;3;2;2;2;2;4;3;2;2;3;1;3;1;4;1;2;1;7;7;8;3;3;5;8;7;4;4;4;4;4;4;4;4;4;4;4;4;3;2;4;4;1;3;3;4;5;2;1;1;5;5;1;5;1;1;4;3;2;5;4;3;3;3;4;4;3;3;4;2;1;4;2;3;4;4;3;4;4;2;4;3;3;2;1;1;1;4;3;3;4;2;4;1;1;2;1; ;1;2;2;2;2;1;9;1;1;1;1;6;8;10;11; ;2;2;7;1;1;1;…
123;1182135;11;8;2135;1;111;2;69;5;2;3;1;Islam;refuges;3;1;2;1;1;2;2;2;2;2;2;1; ;4; ; ; ; ;3;4; ;13; ;7;1;2;2;1;2;3;2;3;2;3;2;2;2;2;7;4;1; ;4;2;1; ;3;1;3;1;7;7;7;3;2;3;8;7;4;4;4;4;2;4;4;4;4;4;4;4;3;2;2;5;2;3;2;4;5;2;2;2;4;4;2;4;1;1;4;3;2;5;4;3;4;4;5;4;4;3;4;3;2;4;1;3;4;2;2;4;4;2;4;4;3;2;1;2;1;4;2;3;4;3;4;1;1;3;1; ;1;2;2;2;2;1;2;2;1;2; ;7;9;2; ; ;2;2;5;1;7;1;1;10200;21500;2;1;2;5;98;7;1;7;4; ;1;15…
124;1182135;11;8;2135;1;111;1;29;2;4;9;2;low wages;quality and prices of food;2;1;5;3;3;2;2;3;3;2;3;2; ;9; ; ; ; ;3;2; ;5; ;17;2; ; ; ;2;3;3;9;3;3;2;2;2;2;3;2;1; ;1; ;7;3;3;2;3;3;6;7;7;4;3;4;7;7;4;4;4;4;4;4;4;4;4;4;4;4;2;1;4;5;3;5;2;4;4;2;1;2;2;2;3;3;1;2;5;2;1;3;4;3;3;3;4;3;3;4;3;3;2;3;1;2;4;8;2;2;4;1;3;3;2;2;1;1;1;3;3;3;4;2;4;1;1;4;1; ;1;2;2;2;2;1;2;2;1;1;1;5;8;9;10; ;2;2;10;1;11;1;2;29000;59000…
125;1182135;11;8;2135;1;111;1;34;3;4;9;1;low unemployment;terorism;2;2;4;3;3;2;2;2;2;1;3;1; ;5; ; ; ; ;3;1; ; ; ; ;1;3;2;1;1;2;2;3;2;2;2;2;2;2;4;3;2;2;3;2;5;3;4;4;4;4;6;8;7;3;3;5;8;8;4;4;4;4;4;4;4;4;4;4;4;4;3;2;3;5;4;4;2;5;5;2;2;2;1;1;2;1;1;1;5;5;3;4;2;3;2;3;2;1;2;3;2;3;2;3;1;2;4;2;1;1;3;1;2;3;2;2;1;1;1;3;2;3;4;3;3;1;1;3;1; ;1;2;2;2;2;1;2;2;1;1;1;5;10;9;11; ;2;2;9;1;6;1;2;32000;55000;1;1;2;5;2;7;…
126;1182135;11;8;2135;1;111;2;60;5;3;5;2;migrants;political correctness;3;1;2;1;1;2;2;2;2;2;2;2; ;4; ; ; ; ;3;4; ;13; ;0;2; ; ; ;3;3;2;4;3;3;3;2;3;2;4;3;2;2;1; ;6;3;3;2;3;2;8;8;8;4;4;5;8;7;4;4;4;4;4;4;4;4;4;4;4;4;2;1;4;4;2;4;2;4;4;2;1;2;4;3;2;5;1;1;4;3;1;3;4;3;3;3;4;3;3;4;3;3;2;3;1;1;3;2;2;3;4;1;3;3;2;1;1;1;1;3;2;3;4;3;4;1;1;3;1; ;99;2;2;1;1;1;2;2;1;1;3;6;7;10;4; ;2;2;6;2; ;2; ;16500;34000;2;1;2;…
127;3111673;31;1;1673;3;317;2;68;5;1;2;4;social security;health care;3;4;4;1;4;4;4;3;3;3;3;9; ;4; ; ; ; ;3;1; ; ; ; ;2; ; ; ;3;3;2;9;4;4;3;3;3;3;5;1;1; ;2;1;1; ;2;1;1;1;1;6;6;3;3;1;6;1;4;4;4;4;4;4;4;4;4;4;4;4;2;1;5;2;3;3;2;3;3;4;1;1;9;5;1;5;2;3;9;9;9;9;4;3;3;4;5;3;4;3;2;2;1;4;2;3;4;4;4;4;4;2;4;3;4;9;9;2;9;4;4;3;4;4;4;1;1;1;9; ;99;9;2;9;9;9;2;1;1;2; ;4;1;2; ; ;1;2;1;2; ;2; ;9000;17000;3;1;0;5;98;6…
128;3111673;31;1;1673;3;317;2;69;5;2;3;2;raising food prices;raising pensions;3;3;3;3;3;3;4;3;1;2;3;4; ; ; ; ; ; ; ; ; ; ; ; ;2; ; ; ;9;3;2;3;4;4;8;2;3;3;6;2;3;1;2;1;1; ;2;1;1;1;3;8;7;3;3;2;7;99;3;4;3;9;9;9;4;4;4;3;4;4;2;2;5;9;3;9;1;2;3;3;1;1;4;5;9;5;2;9;9;9;9;9;5;4;4;5;4;5;5;4;4;4;2;3;1;2;2;3;3;3;4;2;4;4;3;3;2;2;2;4;4;3;4;4;4;1;1;1;2; ;99;2;2;9;1;1;2;1;1;2; ;8;99;2; ; ;2;2;1;2; ;2; ;8;8;4;2;1;5;…
129;3111673;31;1;1673;3;317;2;27;2;3;6;3;food prices;economical growth;2;2;3;4;1;3;3;3;2;3;3;2; ;5; ; ; ; ;3;1; ; ; ; ;1;2;1;2;2;2;1;3;3;3;2;2;3;3;3;3;2;2;2;2;2;1;3;2;2;2;3;9;6;3;4;3;6;4;4;4;4;4;4;4;4;4;4;4;4;4;2;3;4;3;3;4;3;3;3;2;3;3;3;4;3;5;2;2;4;4;5;5;5;4;4;5;5;5;4;3;4;4;2;3;1;2;3;8;3;3;3;1;4;3;9;9;1;2;2;3;3;3;4;4;4;1;1;1;9; ;99;9;2;1;1;9;2;1;1;1;1;7;8;4; ; ;2;2;0;2; ;1;2;8;8;1;1;4;2;1;7;6;98;…
130;3111673;31;1;1673;3;317;1;32;3;2;3;3;economical development;election results;2;2;3;4;2;3;3;9;2;3;9;2; ;13; ; ; ; ;3;1; ; ; ; ;1;2;1;2;2;3;1;3;2;2;2;3;2;2;3;3;2;2;2;2;3;2;3;2;2;2;2;8;7;3;4;2;5;4;3;4;4;4;4;4;4;4;4;2;4;4;2;2;4;3;3;4;2;4;4;2;2;2;3;3;2;3;1;2;5;5;5;5;4;4;3;3;4;3;4;3;3;4;2;3;1;2;2;8;2;2;3;1;4;3;3;9;2;2;1;3;2;3;4;4;4;2;2;1;1; ;1;9;2;1;9;1;9;2;1;1;1;8;9;12;4; ;2;2;10;1;1;1;2;18000;400…
131;3111673;31;1;1673;3;317;1;47;4;4;8;1;health care;economical growth;1;2;2;4;2;3;3;2;2;2;3;1; ;5; ; ; ; ;2;1; ; ; ; ;1;3;1;2;2;3;1;3;2;2;2;2;2;2;2;2;2;2;2;1;4;2;4;3;3;2;4;8;8;5;6;5;7;5;2;3;3;4;4;3;3;4;4;4;4;4;4;3;3;3;2;5;3;5;5;2;3;3;3;3;4;3;1;1;5;5;5;5;3;3;4;3;4;2;3;3;3;5;2;2;1;1;2;2;2;1;2;1;4;3;3;2;1;1;1;3;2;3;4;4;4;1;1;1;2; ;1;2;2;1;2;1;2;1;1;1;1;8;10;5;9; ;2;2;11;1;6;1;2;30000;45000;3;1;3;1;…
132;4150269;41;5;269;5;413;2;21;2;2;3;2;elections;Don' know;3;3;9;9;9;9;9;9;9;9;9;4; ; ; ; ; ; ; ; ; ; ; ; ;2; ; ; ;9;9;3;9;4;4;3;2;3;3;5;1;1; ;1; ;8;1;9;1;9;1;99;7;4;1;1;99;7;7;4;4;4;4;4;4;4;4;4;2;4;4;9;2;5;9;9;9;2;9;2;2;9;2;5;5;9;5;9;2;9;3;2;1;5;3;9;5;5;4;5;3;4;9;2;3;2;2;3;8;3;3;3;2;4;4;3;4;2;3;2;4;3;9;3;9;9;2;2;9;9; ;99;9;2;7;1;9;2;9;9;1;1;5;99;11;8; ;2;2;99;2; ;2; ;15000;9;1;2;2;5;1;7;3;1;4; …
133;4150269;41;5;269;5;413;1;36;3;3;6;2;sick president;100th anniversary of the Czechoslovakia;2;2;4;4;4;4;2;3;3;2;2;2; ;17; ; ; ; ;3;2; ;99; ;0;1;2;2;1;4;3;2;4;2;2;2;2;2;3;3;2;1; ;2;2;5;3;2;2;3;1;1;5;97;1;2;99;9;7;4;4;4;2;2;2;2;4;4;4;4;4;3;2;5;2;5;3;2;4;3;3;2;2;5;3;3;4;1;1;4;5;4;2;2;3;2;2;2;3;2;2;3;3;2;3;1;2;4;8;3;4;4;2;3;4;9;9;2;2;1;4;2;3;3;2;9;3;2;3;9; ;1;1;2;2;1;9;2;1;1;1;1;6;9;9;12; ;1;2;9;1…
134;4150269;41;5;269;5;413;2;81;5;3;5;2;local election;higher pensions;3;1;3;3;2;2;2;2;3;3;9;1; ;4; ; ; ; ;3;2; ;7; ;0;1;2;2;1;2;3;2;3;3;3;8;2;3;3;3;3;1; ;5;3;3;2;9;9;2;9;4;6;5;4;3;3;6;99;1;4;4;4;4;4;4;4;4;4;4;4;3;2;3;4;4;9;2;5;4;2;2;2;5;3;4;5;1;2;4;4;5;5;4;4;3;4;3;2;3;2;4;3;2;3;1;2;4;3;2;4;4;2;4;3;4;3;2;2;2;4;3;1;3;1;9;3;3;3;9; ;99;2;2;2;9;1;2;9;9;1;3;8;9;2; ; ;2;2;4;1;3;1;1;12000;12000;4;2;1;5;…
135;7122283;71;2;2283;12;712;1;73;5;4;9;3;
post-election situation in the municipality and the Senate;0;2;2;4;2;2;3;3;2;3;2;9;1; ;4; ; ; ; ;2;1; ; ; ; ;1;1;1;2;3;3;1;3;3;3;8;3;2;2;5;3;3;2;2;99;1; ;2;7;2;7;3;7;7;5;4;6;6;7;4;4;4;4;4;4;4;4;4;4;4;4;4;2;4;3;2;7;2;4;3;3;2;2;9;2;3;7;3;3;4;5;4;3;4;4;4;4;5;3;5;4;4;5;2;3;1;8;2;8;2;8;8;1;2;2;2;2;1;2;2;9;4;3;3;2;4;3;3;2;1; ;99;2;2;2;2;9;2;7;2;2; ;6;8;2; ; ;2;2;5;1;3;1;1;14000;14000;4;2;1;5;98;7;5;98;…
136;7122283;71;2;2283;12;712;2;44;3;3;5;3;talk about migrants;municipal council;2;3;3;2;3;4;3;9;3;3;9;2; ;13; ; ; ; ;2;1; ; ; ; ;1;1;1;2;2;2;1;3;4;3;3;2;3;3;4;2;1; ;1; ;3;1;3;1;2;1;3;6;7;5;5;6;5;97;4;4;4;4;4;4;4;4;4;7;4;4;7;2;3;9;2;7;7;4;4;9;2;2;5;5;3;5;1;1;9;9;3;5;5;4;4;5;4;4;4;3;3;4;2;3;1;2;2;3;2;2;3;2;9;2;3;3;1;2;2;9;2;2;2;2;2;3;3;3;9; ;1;9;2;2;2;1;2;9;9;1;1;5;8;13;4; ;2;2;4;1;1;1;1;18000;9;2;…
137;7122283;71;2;2283;12;712;1;38;3;2;3;2;Senate;post-election councils;2;2;4;3;3;3;3;2;9;2;2;4; ; ; ; ; ; ; ; ; ; ; ; ;1;1;2;2;3;3;2;3;3;3;2;3;2;2;3;3;1; ;2;2;8;2;4;1;1;1;2;5;5;2;2;5;1;99;4;4;4;4;4;4;4;4;4;4;4;4;2;3;3;4;2;2;2;3;4;7;3;2;3;4;3;5;1;2;5;2;4;2;4;3;4;4;9;4;5;4;4;4;2;3;1;2;1;2;2;9;3;1;2;2;3;2;2;2;2;9;3;3;3;2;4;4;3;2;9; ;1;2;2;9;9;1;2;9;2;1;1;4;1;12;4; ;2;2;4;2; ;1;2;19000;9;2;1;2;5;2;7…
138;7122283;71;2;2283;12;712;1;20;2;1;1;2;new council;0;1;3;2;3;2;3;9;3;2;2;9;2; ;13; ; ; ; ;3;1; ; ; ; ;2; ; ; ;1;2;2;3;3;3;3;2;3;2;3;2;1; ;1; ;8;3;2;2;1;1;2;4;6;4;3;7;1;99;4;4;4;4;4;4;4;3;4;4;4;3;3;1;5;1;2;1;2;1;2;9;2;2;4;3;9;4;3;3;5;4;5;1;3;2;2;4;3;2;2;1;3;9;2;3;1;2;1;8;3;3;3;1;3;9;9;2;2;2;2;3;3;3;4;2;4;2;2;1;1; ;99;9;2;9;9;1;2;7;7;1;1;6;99;1; ; ;2;2;6;2; ;1;2;8;8;1;2;4;5;2;7;6;98;2; ;1;15;46;…
139;7122283;71;2;2283;12;712;2;16;1;1;2;1;conflicts between politicians;0;2;9;4;2;9;9;9;2;2;2;2;8; ; ; ; ; ; ; ; ; ; ; ; ;8; ; ; ;2;2;2;3;4;4;8;2;9;9;3;1;1; ;1; ;3;1;1;9;1;1;99;6;7;99;99;4;3;99;4;4;4;4;4;4;4;4;4;4;4;4;7;3;9;2;2;2;9;2;9;2;3;2;7;5;7;5;3;2;9;2;2;9;4;4;3;3;9;3;4;3;4;9;9;3;1;2;3;8;2;3;3;2;9;9;9;3;1;2;2;9;3;2;9;9;2;4;3;3;9; ;1;9;9;9;9;1;2;9;9;1;1;6;98;2; ; ;2;2;99;3; ;8; ;7;9;1;2;2;5;0…
140;7122283;71;2;2283;12;712;2;46;4;3;5;2;post-election distribution of seats (positions);fall of ČSSD;3;2;3;1;4;3;2;2;2;2;9;1; ;4; ; ; ; ;2;1; ; ; ; ;1;3;1;2;1;2;1;3;2;2;2;3;2;3;3;2;2;2;4;2;2;1;2;3;2;2;5;8;8;5;7;4;6;9;1;1;4;1;4;4;4;4;4;4;1;4;3;7;3;9;2;4;3;4;4;2;3;4;9;2;4;2;1;1;5;5;5;5;3;4;2;3;3;2;2;2;2;4;2;3;1;2;2;2;2;3;3;2;9;9;2;3;2;2;1;3;2;2;9;2;2;3;3;9;9; ;1;2;2;2;2;1;2;1;2;1;2;5;8;10;1; ;2;2…
141;2121656;21;2;1656;2;221;2;54;4;4;9;2;forming coalitions;corruption;3;3;2;3;2;3;4;9;4;4;2;1; ;13; ; ; ; ;2;1; ; ; ; ;1;3;2;1;3;4;2;4;2;1;1;2;2;2;5;3;3;3;1; ;3;2;3;2;3;2;3;8;6;2;3;4;4;3;1;4;4;2;2;4;4;2;4;4;4;4;4;2;4;2;5;3;1;5;4;2;1;1;1;3;3;3;1;1;5;1;2;5;3;2;3;4;3;2;3;3;4;3;2;3;1;3;3;3;2;3;4;1;4;2;2;2;2;1;1;4;3;2;3;1;4;2;1;1;1; ;1;2;1;2;2;1;9;9;1;1;1;7;10;9;14; ;1;2;7;1;1;1;2;19000;40000;2;1;2;5…
142;2121656;21;2;1656;2;221;2;41;3;2;4;2;global warming;lack of water;3;3;2;4;2;2;2;2;3;3;2;9; ;17; ; ; ; ;3;4; ;13; ;21;1;2;2;1;4;5;2;3;2;2;2;2;2;2;4;3;1; ;3;2;5;3;3;3;3;3;6;7;7;4;5;3;5;6;1;4;4;4;2;4;2;2;4;4;4;4;5;2;3;5;3;2;1;4;4;2;2;2;2;3;2;1;1;1;5;2;1;2;2;2;2;3;3;2;2;1;2;3;2;3;1;4;4;4;3;4;4;1;4;2;3;3;1;1;1;4;2;3;4;2;4;2;1;1;1; ;1;2;1;1;2;1;2;9;1;1;1;7;6;11;7; ;1;2;6;2; ;1;2;14800;31000;2;1;4;2…
143;2121656;21;2;1656;2;221;1;20;2;1;2;2;logging;lack of teachers;3;2;3;4;2;2;1;2;2;2;2;2; ;17; ; ; ; ;1;1; ; ; ; ;2; ; ; ;2;2;3;3;3;3;8;2;2;2;3;2;1; ;3;2;6;2;3;2;2;2;8;9;7;6;5;5;5;99;4;4;4;4;2;4;4;2;4;4;4;4;2;2;3;5;5;3;3;2;3;2;3;2;4;5;3;4;1;1;5;1;2;3;2;2;2;3;3;2;3;3;5;3;2;3;1;3;4;8;2;3;4;1;4;3;2;2;1;1;1;4;4;2;3;2;3;3;2;3;1; ;99;9;1;1;2;1;9;2;1;1;1;7;7;1; ; ;2;2;8;2; ;1;2;7;42000;1;2;4;5;2;7;5;98…
144;2121656;21;2;1656;2;221;2;71;5;3;5;4;
co-payments for medicines;prices of food;3;4;2;2;1;3;4;9;4;3;2;2; ;13; ; ; ; ;2;2; ;7; ;0;1;2;2;1;3;4;2;3;2;2;1;2;2;2;5;3;3;3;1; ;1; ;2;1;2;1;5;8;6;3;2;6;4;5;4;4;4;4;1;4;4;4;4;4;4;4;5;1;3;5;4;3;2;4;4;2;1;1;5;3;2;5;1;1;5;2;2;3;4;4;4;5;5;3;3;3;2;3;2;4;2;2;3;3;3;4;4;3;4;3;3;3;3;3;2;4;2;3;4;3;4;1;1;1;1; ;1;9;1;1;2;1;9;9;1;2; ;8;8;2; ; ;2;2;5;1;1;2; ;8000;15000;3;1;2;5;98;1;4;1;1; ;1;21;65;2;2;1;4;2;1…
145;2121656;21;2;1656;2;221;1;72;5;2;3;4;terrorism;
EU dictates	rising cigarette prices;5;4;4;1;3;4;4;4;4;4;4;2; ;6; ; ; ; ;2;1; ; ; ; ;2; ; ; ;3;5;2;4;2;2;1;2;2;2;6;3;3;2;1; ;1; ;1;2;2;2;2;4;8;2;2;1;3;6;1;4;1;4;2;4;4;4;4;1;4;4;2;1;5;2;2;1;1;3;2;4;1;1;3;3;1;3;3;3;4;2;1;5;2;2;2;4;4;3;2;2;3;2;1;4;4;4;4;4;4;4;4;3;4;3;4;4;2;2;2;4;1;3;4;3;4;1;1;1;1; ;1;9;1;9;2;1;9;9;9;2; ;6;9;2; ; ;1;2;2;1;5;1;1;8000;8000;4;2;1;5;98;7;4;98;1; ;1;18;55;2;2;1;4;3;1;2;1;1;3;1;3;3;201…
146;3142472;31;4;2472;3;311;1;17;1;1;2;2;migrants;
danger of war conflicts;2;9;9;1;3;4;4;9;1;1;9;8; ; ; ; ; ; ; ; ; ; ; ; ;8; ; ; ;9;1;2;4;4;4;8;3;3;3;2;1;1; ;2;99;8;1;1;1;1;9;1;1;5;4;5;0;5;99;4;4;4;4;4;4;4;4;4;4;4;4;3;1;4;1;1;1;2;4;4;3;3;2;7;9;4;9;9;3;4;5;2;4;9;3;1;1;4;4;3;4;1;9;9;9;1;9;9;8;9;2;8;2;4;4;3;9;1;1;1;4;3;3;4;3;9;3;3;4;9; ;99;9;9;9;2;1;9;2;2;1;1;6;98;1; ; ;2;2;99;3; ;8; ;7;9;1;2;4;5;2;7;4;4;1; ;5;21;50;3;3;1;1;1;1;1;99;99;77;99;77;99;…
147;3142472;31;4;2472;3;311;2;55;4;2;3;2;politics;migration;2;1;4;2;4;4;4;4;4;4;4;1; ;13; ; ; ; ;1;1; ; ; ; ;1;4;1;1;5;5;1;4;3;2;3;2;8;8;5;3;1; ;7;99;1; ;1;9;1;9;10;5;5;5;5;10;10;10;4;4;4;4;4;4;4;4;4;4;4;4;1;1;5;1;1;1;1;4;2;4;1;1;9;5;1;5;2;5;5;5;5;5;4;4;4;3;4;4;4;9;3;3;2;3;1;8;2;1;2;8;8;1;4;4;4;4;2;3;2;4;1;3;4;2;4;1;1;1;9; ;1;2;2;2;2;1;2;2;1;2; ;8;1;14;4; ;1;2;4;1;1;1;1;15000;8;2;1;2;5;2;7;6;2;1;…
148;3142472;31;4;2472;3;311;2;41;3;3;5;2;migrants;social policy;1;2;2;2;1;3;4;2;4;4;2;1; ;13; ; ; ; ;1;1; ; ; ; ;1;4;1;2;4;5;1;4;1;1;8;1;1;1;3;3;3;3;7;99;8;4;2;3;2;3;5;5;8;5;5;5;5;5;4;2;2;2;4;4;4;2;4;4;3;4;1;2;3;2;2;1;2;5;4;2;1;1;1;2;4;1;2;3;5;5;5;5;1;1;1;1;1;1;1;1;1;4;2;3;1;1;1;8;1;1;2;1;4;4;3;3;2;2;1;4;1;3;4;4;1;1;1;1;1; ;1;2;1;2;2;1;2;2;2;1;1;6;1;10;4; ;2;2;11;1;1;1;2;8;8;3;2;2;1;1;7;4;3;1; ;2…
149;3142472;31;4;2472;3;311;1;30;3;4;9;2;Doesn't know;0;1;3;4;1;3;4;4;3;4;4;3;1; ;13; ; ; ; ;1;1; ; ; ; ;1;4;2;2;5;5;1;4;1;2;1;1;1;2;3;3;1; ;4;4;8;7;1;2;2;2;5;2;2;5;5;0;0;0;3;3;3;3;3;4;4;3;4;3;4;4;3;1;4;2;3;1;2;3;2;3;3;3;3;2;4;2;2;2;5;5;5;5;3;1;2;2;1;1;1;1;1;6;2;9;1;1;1;8;1;8;2;1;4;4;4;4;2;1;1;4;1;3;4;2;4;1;1;1;1; ;1;2;2;2;2;1;2;2;1;1;1;8;10;7;10; ;2;2;6;1;1;1;1;8;8;1;1;2;5;2;7;4;2;3; ;3;15;50;3;…
150;3142472;31;4;2472;3;311;2;68;5;3;5;2;raising pensions;politics;2;3;4;2;3;4;4;9;4;4;4;1; ;6; ; ; ; ;1;2; ;0; ;0;1;4;1;1;5;5;2;4;1;1;8;1;1;2;7;4;3;4;1; ;1; ;2;1;1;9;1;0;2;1;1;0;1;0;3;1;4;4;1;4;1;4;4;4;4;4;2;2;4;1;2;1;1;4;3;4;1;1;2;1;2;2;2;5;2;4;5;5;3;2;3;2;2;2;3;2;2;3;2;9;1;1;3;1;2;4;3;2;4;4;4;3;2;2;1;4;3;2;4;4;3;2;1;2;1; ;1;2;2;2;9;1;2;9;1;2; ;8;10;2; ; ;2;2;1;1;5;1;1;15000;15000;4;2;1;5;98;7;…
151;7162295;71;6;2295;12;714;1;40;3;1;2;2;traffic situation;cheap construction;2;2;3;4;2;2;2;9;2;2;9;1; ;7; ; ; ; ;2;2; ;4; ;21;1;4;1;1;2;2;2;3;2;3;2;2;2;2;3;4;3;2;4;3;2;1;3;2;3;2;5;7;2;5;5;99;8;99;1;1;2;2;3;2;2;4;4;4;3;2;1;2;4;2;4;5;3;5;5;2;1;1;9;3;9;9;1;1;5;5;5;4;3;4;3;4;3;3;3;3;2;5;2;3;2;2;3;8;2;3;3;2;3;3;3;9;2;2;1;9;3;2;2;2;2;3;2;2;2; ;1;2;2;2;9;1;2;9;9;1;3;6;9;13;9; ;2;2;6;1;4;1;1;15000;3000…
152;7162295;71;6;2295;12;714;1;76;5;3;5;2;
political and social development;
moral profile of political leadership;2;2;4;4;3;2;2;2;2;2;2;1; ;5; ; ; ; ;2;2; ;7; ;9;1;2;2;1;9;2;2;9;2;2;1;2;2;2;4;7;3;3;8;5;3;3;5;3;3;2;5;8;6;4;4;7;6;8;4;4;4;4;4;4;4;4;4;4;4;4;4;4;5;4;5;5;4;4;4;2;9;2;9;3;2;5;1;1;5;5;5;5;3;1;3;4;4;4;3;3;2;5;2;3;2;2;2;3;2;3;3;2;3;2;2;2;1;1;1;2;2;2;2;1;1;3;3;4;9; ;1;2;2;2;9;1;2;9;9;1;3;8;10;2; ; ;2;2;11;1;6;1;2;8;8;2;1;2;5;98;1;3;98;1; ;1;19;85;7;8;2;4;1;1;2;5;3;8…
153;7162295;71;6;2295;12;714;2;81;5;2;3;2;Roma issue;transportation;2;2;2;2;1;3;2;9;2;2;9;3; ;0; ;0; ;0; ; ; ; ; ; ;2; ; ; ;2;2;2;3;2;2;1;2;2;2;8;7;1; ;1; ;8;5;4;9;3;9;99;7;8;1;1;0;4;99;4;4;4;4;4;4;4;4;4;4;4;4;5;1;3;1;5;3;1;3;5;2;1;1;7;2;2;9;9;2;2;3;5;5;2;2;3;3;3;3;2;3;3;5;2;3;2;2;2;2;2;3;3;2;4;3;2;2;1;1;1;4;1;3;2;2;4;1;1;1;9; ;1;2;2;2;1;1;2;9;9;1;1;7;7;2; ; ;2;2;8;1;1;1;2;12700;25000;2;1;3;5;1;2…
154;7162295;71;6;2295;12;714;2;53;4;2;4;2;peacekeeping;0;2;3;3;4;2;4;4;3;4;4;4;1; ;13; ; ; ; ;2;1; ; ; ; ;1;4;2;2;3;4;2;4;2;2;2;2;2;2;4;3;1; ;8;8;3;3;1;9;1;9;0;3;4;0;0;0;0;0;4;4;2;4;2;2;2;4;4;4;4;4;1;1;5;1;5;1;1;3;3;4;1;1;9;9;2;5;3;2;5;5;5;5;9;3;3;3;3;2;3;3;3;4;2;3;1;1;1;2;2;8;8;2;4;4;4;4;3;2;2;4;3;3;4;2;4;1;1;1;2; ;1;2;2;2;9;2;2;9;2;1;1;5;10;12;4; ;2;2;11;1;1;1;1;11000;30000;2;1;2;5;2;7;3;98;6; …
155;7162295;71;6;2295;12;714;2;46;4;3;5;2;ecology;transportation;2;2;3;2;2;2;2;2;2;2;2;1; ;13; ; ; ; ;3;2; ;5; ;0;1;1;3;1;2;2;2;3;2;3;3;2;3;3;1; ;2;4;4;3;6;3;3;2;3;2;2;3;4;4;3;4;2;3;4;4;4;4;3;4;4;4;4;4;4;4;2;2;2;3;3;2;3;2;3;2;3;3;3;2;2;2;1;1;4;4;4;5;3;3;3;3;3;3;3;3;3;4;2;3;2;2;2;2;2;8;8;2;2;2;2;2;2;2;2;2;3;3;3;3;4;1;1;1;1; ;1;2;2;1;9;1;2;2;1;1;1;4;7;11;7; ;2;2;8;1;1;1;1;15000;40000;2;1;3;1;2;7;3;…
156;8110656;81;1;656;14;815;1;65;5;3;5;2;election of mayor;
To raise our pensions from January.;3;2;3;2;9;9;9;2;2;2;2;2; ;5; ; ; ; ;3;2; ;99; ;0;1;2;2;1;3;3;2;2;3;3;1;2;8;8;3;2;1; ;1; ;4;3;3;1;1;7;3;5;5;1;1;0;1;0;4;4;4;4;4;4;2;4;4;4;4;4;2;1;5;4;5;1;1;5;4;3;1;1;7;2;1;2;1;1;1;1;3;5;3;3;3;3;3;3;2;3;3;3;2;3;1;3;4;4;2;4;4;1;4;4;4;9;9;3;2;4;2;3;4;3;4;1;1;1;9; ;1;2;1;2;1;1;9;1;1;1;1;8;9;2; ; ;1;2;8;1;6;1;1;12000;21000;2;1;2;5;98;1;6;0;4; ;2;15;70;8;8;2;4;2;1;2;4…
157;8110656;81;1;656;14;815;2;61;5;2;3;4;
low pensions and wages;
thieves in leading political positions in Prague;4;3;5;2;4;4;4;9;3;2;2;9; ;15; ;99; ;0; ; ; ; ; ; ;1;1;2;2;4;3;3;3;3;3;2;3;3;2;4;2;1; ;1; ;3;3;9;9;2;2;3;4;4;1;0;0;1;1;1;4;4;4;1;4;1;1;4;4;1;4;2;1;4;2;9;1;2;4;5;9;2;2;2;2;3;9;1;1;9;9;9;5;2;1;1;2;2;2;2;2;2;3;1;4;2;3;4;4;4;4;4;3;4;4;3;2;2;2;2;4;2;3;4;4;4;2;1;1;9; ;1;9;9;9;9;9;9;9;1;1;3;4;10;2; ; ;1;2;99;1;8;1;1;9000;17000;2;1;2;5;98;6;6;98;4; ;1;16;85…
158;8110656;81;1;656;14;815;1;58;4;3;5;2;
impossible behavior of soldiers in Afghanistan;
lack of hay for cattle;3;2;2;4;2;2;9;2;3;3;2;1; ;21; ; ; ; ;2;2; ;13; ;0;1;4;1;2;5;5;1;4;1;2;2;3;2;1;3;4;1; ;2;2;3;3;4;5;4;5;8;8;8;8;8;8;7;97;2;2;2;2;4;4;4;4;4;1;1;2;4;5;2;5;2;4;4;5;5;2;5;5;1;1;5;1;1;1;5;5;5;5;1;1;1;2;2;2;9;9;1;2;2;3;1;2;2;8;2;4;4;8;2;2;2;2;2;2;2;2;2;2;2;2;2;3;3;2;2; ;1;2;1;1;1;1;2;1;1;1;1;8;10;6;1; ;1;2;8;1;8;1;2;8;53000;2;1;5;3;2;6;6;98;1; ;1;18;90;8;8;2;3;2;2;5;4;3;88;13;88;14…
159;8110656;81;1;656;14;815;1;81;5;3;5;2;
invitation of foreign workers to the Czech Republic`¨;
decline in the health of the Czech population;4;2;2;2;2;2;9;9;9;9;1;2; ;95; ;99; ;0; ; ; ; ; ; ;1;1;1;2;4;4;1;3;2;2;8;1;8;8;4;5;2;2;3;2;1; ;4;1;3;1;7;7;7;6;6;99;8;99;4;4;4;4;4;4;2;4;4;4;4;4;9;9;9;2;2;2;9;5;5;2;5;4;7;1;9;7;7;7;5;4;4;9;4;4;9;9;5;4;9;4;4;2;1;4;3;4;4;4;4;4;4;4;9;9;4;4;2;2;2;9;1;3;4;4;4;1;1;1;9; ;99;9;1;2;1;1;2;1;1;2; ;7;10;2; ; ;2;2;99;9; ;9; ;12000;12000;4;2;1;5;98;4;6;98;1; ;2;0;10…
160;7250837;72;5;837;13;723;1;46;4;4;9;2;migration;election of President of the Senate;2;2;2;2;9;9;3;2;3;3;1;2; ;5; ; ; ; ;9;3; ;19; ;0;2; ; ; ;3;4;2;9;2;3;2;2;2;2;2;2;2;2;2;1;3;2;3;2;2;2;6;5;6;3;4;2;2;4;1;4;4;4;4;4;2;4;4;3;3;4;4;2;3;4;2;4;3;4;4;2;3;9;2;2;9;2;2;9;5;4;4;3;3;2;3;3;2;2;3;2;2;4;2;3;1;2;2;9;2;2;9;2;3;9;4;3;2;2;2;9;2;3;9;2;4;2;2;2;1; ;1;7;2;2;1;1;2;9;9;1;1;6;99;5;7; ;2;2;8;1;6;2; ;8;8;…
161;7250837;72;5;837;13;723;2;66;5;3;6;3;election of the leadership of the city of Vsetín;Babiš-Macron;3;4;3;1;2;2;9;2;2;2;2;2; ;13; ; ; ; ;9;2; ;8; ;4;1;4;2;1;3;4;2;3;3;3;8;2;3;9;3;2;1; ;4;2;3;2;1;1;2;9;5;6;5;3;4;97;3;99;4;4;4;4;4;4;2;4;4;2;4;4;5;3;3;4;2;3;9;2;3;2;3;4;5;4;9;5;3;9;5;5;3;5;5;3;3;9;3;3;3;4;3;2;1;4;2;8;3;2;3;3;3;2;2;9;4;4;2;2;9;3;3;3;3;2;9;2;2;2;9; ;1;2;7;2;9;1;2;9;9;1;1;6;7;2; ; ;2…
162;7250837;72;5;837;13;723;2;53;4;2;4;2;Senate elections;election of mayors;2;2;3;2;2;2;9;2;9;2;2;2; ;13; ; ; ; ;2;2; ;4; ;19;1;1;1;2;2;3;2;9;3;3;8;8;2;2;3;2;1; ;4;1;3;1;2;1;2;1;7;7;6;3;4;3;4;99;2;4;4;4;4;4;2;4;4;1;2;2;3;9;4;9;2;2;4;5;3;2;3;2;9;5;9;5;9;7;4;4;4;4;4;3;3;3;4;2;4;3;3;3;2;3;1;2;3;4;2;3;3;2;3;3;4;4;2;1;2;9;4;3;9;2;9;2;2;2;9; ;1;2;2;2;9;9;2;9;9;1;1;7;7;9;15; ;2;2;5;2; ;1;1;18000;18000;…
163;7250837;72;5;837;13;723;2;44;3;2;4;2;Babiš in Europe;election of President of the Senate;2;2;2;2;2;9;4;1;2;2;1;4; ; ; ; ; ; ; ; ; ; ; ; ;1;4;2;2;2;2;2;3;3;4;2;3;2;9;2;1;1; ;3;2;3;1;3;1;2;1;5;7;5;3;4;99;2;99;4;4;2;4;4;4;2;4;4;2;4;4;3;9;3;4;2;5;5;3;3;2;3;3;3;7;9;4;1;9;4;4;4;4;4;4;9;3;4;3;4;3;3;4;2;3;1;1;2;8;2;3;3;1;2;2;9;3;2;2;2;2;4;9;9;2;4;2;2;2;1; ;1;9;2;2;9;9;2;9;9;1;1;7;7;9;4; ;2;2;7;1;1;1;…
164;7250837;72;5;837;13;723;1;16;1;1;2;3;election of mayor;refuges;2;2;2;9;4;4;3;2;2;2;2;8; ; ; ; ; ; ; ; ; ; ; ; ;8; ; ; ;3;3;2;3;2;4;8;3;3;2;3;1;1; ;2;1;6;1;2;2;2;1;7;6;6;5;5;4;5;99;4;4;1;4;4;4;4;4;4;2;4;2;4;1;9;4;5;9;2;2;2;2;2;9;7;4;9;9;2;3;5;5;5;4;2;3;3;9;3;2;2;2;3;5;9;2;1;2;2;2;1;2;2;1;2;9;9;4;2;1;1;2;3;2;9;2;9;3;3;3;9; ;1;2;2;2;9;9;9;9;9;1;1;8;98;1; ; ;2;2;8;3; ;8; ;7;50000;1;2;4;5;2;1;3;3;…
165;7241974;72;4;1974;13;721;1;52;4;3;5;1;human envy;
very complicated laws of the Czech Republic;1;1;3;3;3;3;2;2;1;1;3;9; ;99; ;0; ;0; ; ; ; ; ; ;1;4;1;2;3;3;1;3;3;3;2;3;2;2;3;1;1; ;3;1;3;2;5;3;2;3;3;2;4;2;2;0;5;0;3;4;1;1;2;2;1;1;4;1;1;3;4;4;4;9;5;5;9;4;4;3;3;3;3;3;3;3;9;9;5;5;5;5;3;3;3;9;3;1;9;1;3;4;2;3;1;1;2;8;2;2;9;1;3;1;2;2;1;3;1;1;2;3;4;3;4;1;1;1;1; ;1;2;2;2;2;1;2;9;9;1;1;99;10;10;12; ;2;2;11;1;8;1;2;8;8;2;1;3;1;2;7;4;2;3; ;2;19;30;7;7;2;3;1;2…
166;7241974;72;4;1974;13;721;1;81;5;2;3;1;
That people in the world will never even agree.;
Young people will be much worse than we are.;2;1;3;2;2;3;3;3;3;3;3;1; ;13; ; ; ; ;2;2; ;99; ;0;1;4;1;1;4;5;1;4;2;2;2;2;2;2;5;3;1; ;1; ;5;3;4;3;3;9;9;5;7;3;3;0;7;7;1;4;1;4;4;4;4;4;4;4;4;4;2;3;4;3;2;2;2;5;5;3;3;3;2;3;4;4;2;4;4;5;3;9;2;1;2;3;4;1;2;1;2;5;2;3;1;2;2;3;9;2;4;1;2;2;2;2;1;1;1;1;2;3;4;4;4;1;1;1;1; ;1;2;2;2;2;1;2;2;1;1;3;6;10;2; ; ;2;2;9;1;1;1;1;8;8;2;1;2;5;98;7;4;2;1; ;1;19;85;7;7;2;4;1;1;…
167;7241974;72;4;1974;13;721;1;84;5;3;5;2;problem with aging people	loneliness and helplessness;
isolation of individuals;3;2;9;1;2;2;2;2;2;2;9;4; ; ; ; ; ; ; ; ; ; ; ; ;2; ; ; ;9;3;2;9;4;4;8;3;3;3;4;1;1; ;1; ;3;1;9;1;1;1;7;7;9;5;5;5;5;5;4;4;4;4;4;4;4;4;4;4;4;4;9;9;2;9;4;2;9;4;1;9;9;9;5;5;1;5;9;9;3;1;1;2;5;5;5;5;5;5;9;5;5;4;2;3;1;8;3;8;9;4;4;2;9;9;2;9;9;1;9;9;4;2;9;2;9;2;2;9;9; ;99;9;2;2;9;1;9;9;9;1;3;6;1;2; ; ;2;2;99;2; ;2; ;16500;16500;3;2;1;5;98;1;3;98;5; ;1;17;70;7;7;2;4;2;1;2;99;99;9;4;…
168;7241974;72;4;1974;13;721;2;64;5;3;5;3;migration;
catastrophic state of nature and the Earth in general;3;3;3;2;9;9;3;3;4;4;4;1; ;4; ; ; ; ;1;2; ;99; ;0;1;2;2;2;4;5;2;4;3;3;8;2;2;2;4;2;1; ;2;1;6;2;3;1;9;1;3;2;3;1;1;1;3;1;4;4;4;4;2;4;1;1;4;4;4;4;3;2;4;4;4;4;1;4;4;4;2;2;4;4;1;4;1;3;5;5;3;3;4;3;3;3;2;3;9;3;4;4;2;3;2;2;3;8;2;4;4;2;4;9;3;3;9;3;2;9;2;3;4;4;4;1;1;1;9; ;2;9;2;9;2;1;2;9;9;1;1;7;10;11;15; ;1;1;3;2; ;1;2;8;8;3;2;3;5;3;6;4;98;1; ;2;13;50;7;…
169;7162402;71;6;2402;12;714;1;35;3;4;7;2;refuges;President;1;2;4;4;4;4;4;4;4;4;4;1; ;17; ; ; ; ;1;1; ; ; ; ;1;2;2;2;4;5;3;3;2;1;2;2;1;2;4;4;1; ;1; ;8;3;3;4;2;2;2;4;5;1;3;0;0;0;4;7;7;2;1;1;4;2;7;4;1;4;3;2;2;2;5;1;1;5;3;2;1;1;4;1;3;4;1;1;5;5;5;3;4;3;3;3;4;1;3;3;3;5;2;2;1;1;1;1;1;1;2;1;3;3;4;1;1;1;1;4;1;3;4;1;4;1;1;1;1; ;2;2;2;2;2;1;2;1;2;1;1;3;10;14;16; ;2;2;9;1;2;1;1;8;8;1;2;1;5;1;7;3;6;4; ;1;21;…
170;7162402;71;6;2402;12;714;1;23;2;3;5;2;Brexit;local election;3;4;4;2;3;3;3;3;4;4;2;1; ;13; ; ; ; ;2;2; ;17; ;5;1;1;2;2;4;5;3;2;2;2;3;3;2;2;3;2;1; ;1; ;5;2;1;2;1;2;4;7;8;0;4;0;0;0;4;4;4;4;2;4;4;2;4;4;4;4;1;1;5;3;1;2;3;5;5;4;3;1;5;3;4;5;1;1;3;5;3;3;4;3;1;1;5;2;3;3;2;4;1;3;1;2;2;2;3;3;3;1;4;4;4;2;1;1;1;3;2;3;4;2;3;1;1;1;1; ;99;2;2;2;2;1;2;1;2;1;1;6;8;12;6; ;2;2;3;1;11;1;1;8;8;1;2;2;5;2;7;3;4;4; ;…
171;7162402;71;6;2402;12;714;2;68;5;2;4;2;refuges;global warming;2;2;2;2;3;3;3;3;4;4;4;1; ;13; ; ; ; ;1;1; ; ; ; ;1;1;3;2;4;5;2;3;4;4;3;3;2;2;2;1;1; ;1; ;4;2;3;1;2;2;5;7;5;2;3;0;0;0;4;4;4;4;2;2;4;2;4;4;4;4;1;1;5;2;5;3;2;5;5;3;2;1;5;2;1;4;1;1;5;5;5;5;3;3;2;2;5;3;3;2;3;4;2;3;1;1;2;2;3;4;3;1;4;3;3;1;1;1;1;3;2;2;2;1;2;3;2;9;2; ;99;2;2;2;2;2;1;1;2;1;1;5;8;2; ; ;2;2;8;1;3;1;1;8;8;1;1;2;5;98;7;3;2;4; ;1…
172;7162402;71;6;2402;12;714;2;62;5;2;4;4;fake news;refuges;3;4;5;1;4;4;2;2;4;4;3;2; ;17; ; ; ; ;2;1; ; ; ; ;1;3;3;2;3;4;3;2;2;2;3;2;2;2;2;1;1; ;2;1;5;2;3;2;3;3;4;6;7;2;3;1;0;6;4;4;4;4;2;2;4;1;4;4;4;4;1;3;2;3;5;3;3;3;4;2;1;1;3;3;2;2;1;1;5;5;5;5;2;2;1;2;5;2;3;2;5;4;2;2;1;2;2;2;2;2;2;1;4;3;3;1;1;1;1;3;2;3;4;2;3;1;1;1;1; ;99;2;2;2;2;1;2;1;2;1;1;4;8;2; ; ;2;2;3;1;2;1;2;8;8;1;2;4;5;2;7;3;4;4; ;1;18;38…
173;7162402;71;6;2402;12;714;2;49;4;3;5;2;post-election negotiations;refuges;3;3;3;1;3;3;2;2;4;4;3;1; ;13; ; ; ; ;1;1; ; ; ; ;1;2;3;1;3;4;3;3;2;2;0;0;0;0;4;2;1; ;1; ;5;2;3;1;1;1;6;8;8;3;5;3;3;0;4;4;4;4;4;4;4;4;4;4;4;4;1;1;3;3;5;4;1;4;4;2;1;1;1;3;4;3;1;1;5;5;5;5;4;3;3;3;3;2;2;2;3;4;1;4;1;4;3;3;3;3;4;1;3;3;4;2;1;1;1;4;1;3;4;2;4;1;1;1;1; ;99;2;2;2;2;1;2;1;2;1;1;6;9;4; ; ;2;2;6;1;1;1;1;8;8;2;1;2;5;0;…
174;3122472;31;2;2472;3;317;2;36;3;4;9;2;
Banks are raising interest rates.;ČR připomíná historii 8 roky.;2;3;3;1;2;2;2;2;2;2;2;1; ;13; ; ; ; ;1;1; ; ; ; ;2; ; ; ;3;3;1;4;2;2;2;2;2;2;2;3;1; ;1; ;4;1;3;2;2;2;8;9;10;9;8;9;8;10;4;4;4;4;4;4;4;4;4;2;4;4;3;4;3;4;3;1;2;3;5;2;2;1;3;3;5;3;1;2;1;5;2;5;3;2;2;3;3;3;3;2;3;4;2;3;1;2;3;3;3;4;4;2;4;3;3;2;1;1;2;4;2;2;3;2;3;2;2;2;2; ;2;2;1;1;2;1;2;2;1;1;3;2;8;7;4; ;2;2;4;1;1;1;1;23000;35000;1;2;2;5;1;1;4;…
175;3122472;31;2;2472;3;317;1;20;2;1;2;1;housing;army;2;1;2;2;2;2;2;2;2;2;2;3; ;17; ; ; ; ;2;2; ;13; ;6;2; ; ; ;9;3;2;4;3;3;3;2;3;3;2;2;1; ;1; ;5;2;1;2;1;1;7;8;10;9;8;10;9;10;4;4;4;4;4;4;4;4;4;3;4;4;4;2;3;3;3;1;2;5;5;2;2;2;3;3;2;4;1;2;4;3;2;4;3;2;2;3;3;3;4;3;3;5;2;3;1;1;1;1;1;2;2;8;3;2;2;1;1;1;2;4;2;2;3;2;3;2;2;1;2; ;2;2;2;2;1;1;2;2;1;1;3;3;7;1; ; ;2;2;6;2; ;2; ;7;9;1;2;2;5;1;7;5;98;4; ;1;20;70;3…
176;3122472;31;2;2472;3;317;1;60;5;3;5;2;local election;
increase in mortgage interest;3;2;2;1;2;2;2;2;2;2;2;2; ;17; ; ; ; ;2;2; ;13; ;5;2; ; ; ;3;3;2;4;2;2;3;3;2;2;3;3;1; ;1; ;1; ;1;1;1;2;8;9;10;8;9;10;9;10;4;4;4;4;4;4;4;4;4;4;4;4;3;2;3;3;3;2;3;5;3;2;2;2;4;3;1;4;3;2;1;4;2;4;3;3;3;4;5;4;9;4;3;2;1;3;2;3;3;3;4;4;4;2;4;4;3;2;1;1;1;4;2;3;2;2;3;2;2;1;2; ;2;2;2;2;2;2;2;1;1;2; ;2;5;9;15; ;2;2;4;2; ;1;1;19008;34100;2;1;2;5;2;1;5;98;2; ;1;14;57;3;3;1;4;2;2;7;2;…
177;3122472;31;2;2472;3;317;2;50;4;2;3;3;results of local election;transportation;3;2;2;1;3;4;3;2;2;2;2;4; ; ; ; ; ; ; ; ; ; ; ; ;1;2;2;2;2;2;1;4;3;3;8;8;2;2;3;2;3;1;2;2;4;2;1;1;1;1;5;6;10;9;8;7;6;9;4;4;4;4;2;4;4;4;4;2;4;4;4;2;3;2;1;1;1;5;5;2;1;1;5;4;1;5;2;2;1;4;1;4;3;3;4;5;4;3;4;4;3;3;1;3;2;3;4;4;4;4;4;2;4;3;2;4;2;1;3;4;3;3;3;3;4;1;2;1;2; ;2;1;2;2;1;1;2;9;1;1;3;2;5;9;4; ;1;2;6;2; ;1;2;19000;1900…
178;3142474;31;4;2474;3;317;1;65;5;3;5;5;
Nature - we destroy it	we will have the Sahara here soon.;people are not sociable	they don' communicate with each other.;3;5;5;1;3;3;4;3;2;2;3;0; ; ; ; ; ; ; ; ; ; ; ; ;2; ; ; ;3;4;2;4;2;2;8;2;2;3;3;3;3;3;1; ;2;1;2;5;2;5;5;3;3;3;0;0;3;0;1;4;4;4;4;4;2;4;4;4;4;4;5;1;5;1;1;4;1;5;4;3;1;1;1;1;1;1;2;4;5;1;1;5;3;3;4;2;3;2;4;2;3;3;2;4;2;3;3;2;3;2;4;2;4;4;4;4;2;2;2;4;1;2;4;1;4;1;1;1;2; ;2;2;2;1;9;1;2;9;1;1;3;5;3;2; ; ;1;1;1;0; ;0; ;23000;23000;3;2;1;5;98;1;3;7;4; ;2;16;40;3;3;1;4;2;1;2…
179;3142474;31;4;2474;3;317;2;31;3;3;5;2;
Family-family cohesion is important;
work-need for positive development in the future;2;3;5;1;3;3;3;2;1;1;2;1; ;19; ; ; ; ;1;1; ; ; ; ;1;2;1;2;1;1;2;4;4;4;8;3;3;3;4;1;2;2;5;2;6;2;2;4;2;3;4;7;8;1;5;0;1;3;4;4;4;2;2;2;4;2;4;4;4;4;1;1;5;4;5;1;1;4;5;3;3;2;1;2;1;4;3;3;5;5;5;4;1;1;1;1;1;1;1;1;1;4;2;3;1;1;1;1;1;2;3;1;2;3;3;4;2;3;2;3;1;3;4;3;4;1;1;1;9; ;99;2;1;1;9;1;9;9;1;1;1;8;10;5;15; ;2;2;11;1;7;1;1;35000;85000;1;2;5;2;3;7;3;6;1; ;2;19;49…
180;3142474;31;4;2474;3;317;2;59;4;4;9;2; Relationships between people - need of trust;
ecology - nature is destroyed.;2;3;4;3;3;3;2;2;1;1;2;1; ;5; ; ; ; ;3;1; ; ; ; ;1;2;1;1;1;1;1;4;2;2;2;2;2;2;4;4;4;2;2;2;3;3;4;3;4;2;3;2;8;6;5;6;3;8;1;4;4;2;2;4;2;4;4;2;4;4;2;2;4;2;4;2;2;4;4;2;1;2;2;3;2;3;2;2;5;5;5;5;2;1;1;1;2;2;3;3;1;4;2;3;1;2;2;2;2;3;4;2;3;3;2;2;2;1;1;3;2;2;4;2;4;3;2;3;1; ;2;2;2;1;2;1;2;9;1;1;3;8;10;8;13; ;2;2;7;1;6;1;2;24000;42000;2;1;2;5;1;7;4;4;4; ;2;20;49;3;3;1;3;1;2;6;4;2;12…
181;8141322;81;4;1322;14;816;1;61;5;1;2;4;corruption in football;0;3;1;2;2;2;2;2;2;2;2;2;1; ;4; ; ; ; ;3;1; ; ; ; ;1;2;2;2;3;3;2;3;2;3;3;3;2;3;6;2;1; ;6;2;2;1;3;2;2;2;8;10;10;5;6;10;10;10;4;4;4;4;4;4;4;4;4;4;4;4;4;2;3;4;3;3;3;4;3;1;3;2;3;4;3;4;1;2;3;3;1;3;2;2;3;3;4;3;4;1;3;5;2;3;1;1;1;3;3;1;3;1;2;2;2;2;2;2;2;2;3;3;3;3;3;2;1;4;9; ;99;2;1;9;9;9;9;9;1;1;1;3;9;14;4; ;1;2;3;1;3;1;1;20000;48000;2;1;2;5…
182;8141322;81;4;1322;14;816;1;28;2;2;4;2;global warming;local election;2;2;3;3;2;3;4;3;3;3;3;4; ; ; ; ; ; ; ; ; ; ; ; ;2; ; ; ;9;3;2;9;4;3;3;3;3;3;4;1;1; ;2;1;6;1;2;1;1;1;4;7;7;2;2;3;5;7;4;4;4;4;4;4;4;4;4;4;4;4;9;1;5;3;3;9;1;2;2;2;1;1;3;4;2;3;1;1;5;1;3;1;5;3;3;4;3;4;3;3;4;3;2;3;1;1;3;8;3;3;3;1;3;2;3;9;2;2;2;4;4;9;9;3;3;3;3;3;9; ;99;9;9;9;9;9;9;9;9;1;1;3;2;12;4; ;2;2;6;2; ;2; ;21000;40000;2;1;2;5…
183;8141322;81;4;1322;14;816;2;52;4;3;5;2;
waste and air and ocean pollution;0;2;1;4;4;3;3;4;2;2;2;2;2; ;13; ; ; ; ;2;2; ;17; ;0;2; ; ; ;2;2;2;2;3;3;2;3;3;2;3;2;1; ;5;1;5;1;4;1;2;1;5;8;8;2;4;4;7;8;4;4;4;4;1;4;4;4;4;1;4;4;3;1;5;5;3;1;2;2;3;1;3;2;5;5;1;5;1;1;2;2;2;3;4;3;3;4;3;3;3;3;3;3;2;3;1;1;2;4;2;2;2;2;4;2;3;9;1;2;2;3;4;3;4;4;4;3;2;3;9; ;99;2;2;9;9;1;9;9;1;1;2;4;7;10;4; ;2;2;8;1;1;2; ;27000;51000;2;1;2;5;2;7;4;98;1; ;1;15;70;8;8;2;3;1;2;…
184;8141322;81;4;1322;14;816;2;36;3;4;9;1;local election and it's results;economy and it's growth;1;1;2;3;1;1;2;1;1;1;2;1; ;13; ; ; ; ;1;1; ; ; ; ;1;3;2;1;2;2;1;2;2;2;2;3;2;3;3;3;2;2;1; ;3;2;3;3;3;3;7;7;6;6;6;6;6;8;1;4;1;4;2;4;4;2;4;4;1;4;3;4;3;3;3;3;4;5;5;2;4;3;2;2;3;3;1;1;5;5;5;5;2;2;2;3;3;2;3;3;2;6;2;2;1;1;1;1;1;1;1;1;2;2;3;2;2;3;2;2;3;2;3;2;3;2;1;2;1; ;1;2;2;1;2;1;2;1;2;1;1;6;10;8;13; ;2;2;11…
185;8141322;81;4;1322;14;816;1;48;4;2;3;3;drought;
climate change and weather;3;2;3;2;2;2;3;3;3;3;3;4; ; ; ; ; ; ; ; ; ; ; ; ;2; ; ; ;3;4;2;3;3;3;3;3;2;2;6;2;1; ;1; ;5;2;2;2;2;3;6;4;8;3;4;8;1;6;4;4;4;4;4;4;4;4;4;4;4;4;2;2;4;2;3;2;1;2;3;1;2;2;2;2;2;3;1;1;3;3;2;4;2;3;4;3;4;3;2;1;2;3;2;4;1;2;4;3;3;3;3;2;4;3;4;2;2;2;1;4;2;3;4;2;4;1;1;1;2; ;1;2;2;1;1;1;2;1;2;1;1;2;5;12;1; ;1;2;11;1;1;2; ;20000;20000;3;2;1;1;1;6;4;98;1; ;3;21;48;8;8;2;3;2;2;8;5;3;11;5;…
186;4131518;41;3;1518;5;413;1;74;5;1;2;2;health;criminality;3;3;4;1;1;1;1;1;1;1;1;1; ;6; ; ; ; ;1;1; ; ; ; ;1;3;2;1;1;1;2;2;2;2;2;2;2;8;2;1;4;2;2;1;1; ;3;1;1;1;4;9;6;5;5;8;4;7;1;4;4;4;3;4;4;4;4;4;4;4;1;2;2;4;3;3;4;2;2;3;3;3;5;2;4;5;1;1;5;5;5;5;4;4;4;4;4;4;3;4;4;3;1;4;2;4;4;2;3;4;4;2;3;4;4;4;3;1;1;3;3;3;4;4;3;2;2;2;9; ;1;9;2;2;2;1;2;1;1;2; ;8;10;2; ; ;2;2;3;1;8;1;1;15000;27000;2;1;2;5;98;4;4;98;5;…
187;4131518;41;3;1518;5;413;1;55;4;3;5;2;immigrants;elections;3;2;3;3;2;3;1;2;3;3;9;4; ; ; ; ; ; ; ; ; ; ; ; ;2; ; ; ;5;4;2;2;2;2;8;2;2;2;3;3;2;2;2;2;3;2;3;3;3;3;5;9;8;5;5;8;6;9;1;1;1;1;1;1;4;3;4;4;3;4;2;4;4;2;5;1;1;5;5;3;5;4;3;2;4;3;1;2;5;5;5;5;2;2;3;3;3;2;2;3;3;5;2;3;1;1;1;1;1;1;2;1;3;4;3;3;3;2;2;2;2;3;3;2;4;2;1;1;1; ;99;2;2;1;2;1;1;1;1;1;1;7;8;8;11; ;2;2;11;2; ;1;2;56000;56000;3;2;1;5;1;1;4;1;…
188;4131518;41;3;1518;5;413;2;48;4;3;6;1;election results;money;2;3;3;3;3;3;3;3;2;4;3;2; ;21; ; ; ; ;3;1; ; ; ; ;2; ; ; ;5;4;1;1;2;3;2;3;3;3;2;2;1; ;1; ;1; ;2;1;2;1;2;4;5;3;3;6;4;8;4;4;4;4;1;1;1;4;4;4;4;4;3;2;3;2;4;2;3;4;4;2;4;3;4;4;2;5;2;1;2;3;2;4;4;3;2;2;2;2;2;2;2;4;2;2;1;1;2;3;1;3;4;1;3;4;4;3;3;2;1;4;2;2;4;2;4;3;2;1;2; ;99;2;2;2;1;2;2;1;2;2; ;7;3;14;7; ;2;2;4;2; ;2; ;16000;33000;2;1;2;5;2;7;4;…
189;4131518;41;3;1518;5;413;2;41;3;2;3;2;refuges;local election and it's results;4;4;4;2;2;3;1;2;3;2;2;2; ;5; ; ; ; ;3;1; ; ; ; ;1;3;2;1;4;2;2;3;4;4;2;2;3;8;4;1;1; ;2;1;1; ;9;1;1;1;3;8;8;4;4;7;3;7;4;4;4;4;4;4;4;4;4;4;4;4;3;4;2;3;4;4;3;4;3;1;2;3;2;4;2;5;1;2;3;3;2;4;4;3;4;3;3;3;4;3;4;3;1;4;2;3;3;4;3;4;4;2;2;3;3;9;4;1;1;3;3;2;4;2;4;3;3;3;2; ;1;9;2;2;1;1;1;1;1;2; ;5;8;3; ;25;1;1;7;1;2;1;2;7;8;1;1;4;3…
190;4131518;41;3;1518;5;413;1;36;3;1;2;1;social system;refuges;1;4;4;1;2;2;2;1;1;1;2;1; ;5; ; ; ; ;2;1; ; ; ; ;1;2;1;2;4;3;1;1;3;3;3;3;2;1;4;1;2;1;3;1;5;1;2;2;1;1;5;9;9;6;5;9;6;10;3;4;4;4;3;4;4;4;4;4;4;4;9;2;4;2;4;4;4;1;1;4;1;1;4;4;3;5;2;3;4;4;4;3;4;3;4;4;4;4;4;3;4;4;2;3;1;4;3;2;2;4;4;1;2;3;3;3;2;2;1;3;2;2;4;2;4;3;2;2;1; ;1;1;2;1;1;1;2;2;2;1;2;5;9;11;9; ;2;2;3;1;6;1;1;28500;37000;2;1;4;2;1;7;4;3;…
191;6221796;62;2;1796;11;623;1;55;4;4;9;2;weather;sport;1;3;3;4;3;3;9;9;2;2;9;1; ;5; ; ; ; ;2;2; ;9; ;0;1;4;1;1;1;1;1;2;2;2;2;2;2;2;3;2;1; ;1; ;4;1;3;2;2;2;5;8;6;4;4;4;5;6;4;4;4;4;4;4;4;4;4;4;4;4;5;4;2;4;5;2;4;5;5;2;5;3;2;2;3;3;1;1;5;4;4;4;2;2;2;2;2;2;2;2;2;5;2;2;1;1;1;8;1;1;8;1;3;2;2;2;1;1;1;3;2;2;2;2;4;2;2;2;1; ;1;2;2;1;1;1;2;2;1;1;2;8;9;10;15; ;2;2;9;1;6;2; ;8;8;2;1;3;5;3;7;5;98;1; ;2;19;60;6;…
192;6221796;62;2;1796;11;623;2;32;3;2;3;1;unemployment;wages;2;2;2;2;2;9;9;9;1;1;9;2; ;13; ; ; ; ;3;1; ; ; ; ;1;4;1;1;1;2;1;3;3;3;2;2;2;2;1; ;2;2;8;2;7;1;2;1;2;1;6;6;6;6;6;6;6;6;4;4;4;4;2;4;4;2;4;1;4;4;3;3;3;3;3;3;3;4;4;2;3;3;3;2;2;5;1;1;3;4;5;2;5;3;3;4;3;3;3;2;3;5;2;3;1;2;2;8;2;2;3;1;4;3;3;3;1;1;1;4;3;3;3;2;4;2;2;2;9; ;99;2;2;2;9;1;2;9;9;1;2;7;7;9;10; ;2;2;6;1;1;1;1;20000;9;1;2;4;5;4;1;6;98;1; ;…
193;6221796;62;2;1796;11;623;1;56;4;3;5;1;politics;drought;2;2;3;3;3;9;9;9;1;1;2;9; ;99; ;99; ;0; ; ; ; ; ; ;2; ; ; ;2;2;1;2;2;3;3;3;3;3;2;2;1; ;5;2;3;1;2;1;3;1;6;7;4;4;4;3;6;4;4;4;4;2;2;2;4;4;4;4;4;4;4;3;3;4;5;1;3;5;5;1;9;4;5;3;3;3;1;1;3;3;3;3;2;1;3;5;3;1;1;1;3;4;2;3;1;2;2;8;2;3;8;1;3;2;2;2;2;2;2;3;3;3;4;9;4;1;1;2;2; ;99;2;2;2;9;1;2;1;1;1;3;5;6;12;1; ;2;2;99;2; ;2; ;19000;40000;3;1;2;5;2;1;5;98;…
194;6221796;62;2;1796;11;623;2;20;2;1;2;1;education;fun;1;2;9;3;2;9;9;9;1;1;9;3; ;99; ;99; ;0; ; ; ; ; ; ;1;4;2;1;1;1;2;2;4;4;8;3;3;3;3;1;1; ;2;1;6;1;2;1;3;1;99;10;5;5;5;5;5;5;4;4;4;4;4;4;4;4;4;4;4;4;9;9;9;9;9;9;9;4;4;1;9;9;2;9;9;3;1;1;9;2;2;3;3;3;2;2;3;3;4;3;4;4;9;3;1;1;2;8;1;3;4;1;2;2;2;2;2;2;2;3;4;3;3;3;3;2;2;2;9; ;99;9;1;1;1;1;2;9;9;1;1;7;3;1; ; ;2;2;99;2; ;2; ;7;9;1;2;3;5;2;7;5;98;1; ;1;20;6…
195;6221796;62;2;1796;11;623;2;69;5;3;5;3;local election;weather;4;3;3;1;2;9;2;9;2;2;2;1; ;6; ; ; ; ;2;1; ; ; ; ;1;4;1;1;1;1;1;2;1;2;1;1;1;2;3;3;2;2;1; ;1; ;2;2;2;2;7;7;7;7;7;7;7;7;4;4;4;4;4;4;4;4;4;4;4;4;2;2;3;3;3;3;3;3;3;2;2;2;3;1;3;2;3;2;4;4;3;3;3;3;3;3;3;3;3;3;3;3;2;4;1;2;3;8;2;4;4;1;4;3;3;9;2;1;1;3;1;3;4;9;4;1;1;3;9; ;99;2;2;2;2;1;2;1;2;1;3;7;8;2; ; ;2;2;2;2; ;1;1;11000;22000;2;1;2;5;98;7;5;…
196;2151811;21;5;1811;2;222;2;24;2;4;8;3;0;0;3;3;4;3;3;3;3;3;3;3;3;4; ; ; ; ; ; ; ; ; ; ; ; ;2; ; ; ;3;3;2;9;4;4;3;3;3;3;5;1;4;1;4;2;5;1;9;4;1;1;3;3;3;3;3;3;3;3;4;4;4;4;4;4;4;4;4;4;4;4;3;2;4;2;3;2;2;3;3;3;2;2;5;5;9;5;3;3;3;3;3;3;4;4;5;4;4;4;5;4;4;3;1;3;2;2;2;2;2;3;3;2;2;3;3;3;1;2;2;3;4;3;4;4;4;3;3;3;1; ;99;9;2;2;2;1;9;1;1;1;1;3;1;1; ; ;2;2;6;2; ;2; ;7;9;1;2;4;5;3;7;4;98;2; ;3;21;55;2;2;1;1;2;1;1;…
197;2151811;21;5;1811;2;222;2;41;3;3;5;2;results of local election;0;2;2;3;2;2;2;2;2;2;2;2;1; ;13; ; ; ; ;3;1; ; ; ; ;1;4;2;2;4;2;2;1;2;3;2;2;2;2;4;2;2;1;5;2;4;2;3;2;3;2;7;7;6;6;6;5;5;6;4;1;1;4;4;4;4;4;4;4;1;4;3;3;4;4;3;3;2;4;4;2;3;3;3;2;3;2;1;2;5;5;5;5;4;4;3;3;3;3;3;4;4;4;2;3;2;2;2;2;2;2;3;2;3;2;2;9;1;2;1;2;3;3;3;4;3;3;3;3;9; ;99;9;2;1;2;1;2;1;1;1;2;2;9;13;4; ;1;2;4;1;1;1;1;25000;8;2;1;2;1;2;7;4…
198;2151811;21;5;1811;2;222;1;43;3;2;3;4;
the effects of the elections;0;3;3;4;3;3;3;3;3;3;3;3;2; ;5; ; ; ; ;3;1; ; ; ; ;1;2;2;2;2;4;2;2;3;4;8;2;2;2;2;2;1; ;5;2;1; ;1;1;1;1;2;3;3;2;2;2;3;3;4;4;4;4;1;4;4;4;4;4;4;4;1;1;5;4;4;2;2;3;3;3;2;2;5;5;2;5;9;3;3;3;2;3;3;4;4;3;4;4;4;3;3;2;1;4;2;2;3;3;3;3;3;2;3;3;3;3;1;2;2;3;4;3;4;4;4;3;3;3;1; ;99;9;2;2;2;1;2;1;1;1;3;99;8;11;6; ;2;2;9;2; ;2; ;8;8;2;1;2;5;2;7;4;98;6; ;2;19;80;2;2;1;2;2;2;7;5;3;88;88;88…
199;2151811;21;5;1811;2;222;1;63;5;1;2;2;electoral negotiations;0;2;2;3;2;3;3;3;3;2;3;3;4; ; ; ; ; ; ; ; ; ; ; ; ;1;4;2;2;2;4;2;2;3;4;3;3;3;3;3;2;2;1;3;1;4;1;2;1;2;1;3;3;3;2;2;2;3;3;4;4;4;4;4;4;4;4;4;4;4;4;9;2;5;1;4;3;2;2;2;3;2;2;5;5;3;5;3;3;5;2;2;3;4;4;4;4;4;3;4;4;4;3;1;4;2;2;3;3;2;3;3;2;2;3;3;9;1;2;2;3;4;3;4;4;4;3;3;3;1; ;99;2;2;1;2;1;2;1;1;1;2;99;2;7;6; ;2;2;6;2; ;1;1;8;8;3;2;1;5;1;7;4;98;6; ;…
200;2151811;21;5;1811;2;222;1;57;4;2;3;3;elections;0;3;3;3;2;2;2;2;2;3;3;2;1; ;13; ; ; ; ;3;1; ; ; ; ;1;2;2;2;3;3;2;9;3;3;3;3;2;3;2;99;1; ;4;2;5;1;2;1;2;1;3;3;3;3;3;3;3;3;4;4;4;4;4;4;4;4;4;4;4;4;2;2;5;2;4;3;3;4;3;2;1;1;5;4;2;5;1;2;5;3;4;4;3;3;3;3;3;3;4;3;4;3;2;3;2;2;2;2;2;3;3;2;2;2;2;9;2;2;2;2;3;2;4;4;3;3;3;3;9; ;99;9;2;2;2;1;9;2;1;1;3;3;9;11;13; ;2;2;4;1;1;1;1;8;8;3;2;1;5;1;7;4;98;6; ;3;17;80;2;…
201;7142231;71;4;2231;12;715;2;18;1;3;5;2;migrants;wages increase;2;3;4;2;2;2;2;2;2;2;2;3; ;5; ; ; ; ;2;4; ;17; ;0;2; ; ; ;2;2;2;9;4;4;3;3;3;3;2;2;1; ;1; ;6;1;9;9;9;9;5;5;8;99;99;99;4;99;4;4;4;4;4;4;4;4;4;9;4;4;4;3;3;9;2;3;3;5;5;3;3;3;9;5;5;5;1;1;2;4;4;4;2;2;2;9;4;3;4;9;4;2;9;3;2;3;3;3;3;4;4;2;4;4;4;4;2;2;3;4;3;3;4;3;3;2;2;2;9; ;99;2;1;9;2;1;2;2;2;1;1;6;2;9;7; ;2;2;6;3; ;2; ;8;8;1;2;2;5;2;1;4;98;…
202;7142231;71;4;2231;12;715;1;61;5;2;3;2;well-paid job;
housing-accessibility for young people;3;2;9;2;9;9;9;9;9;9;9;4; ; ; ; ; ; ; ; ; ; ; ; ;2; ; ; ;9;3;2;4;4;4;3;2;3;3;2;1;1; ;2;1;5;1;1;1;1;1;8;2;4;1;1;2;5;8;4;4;4;4;4;4;4;4;4;4;4;4;9;4;5;9;2;2;2;3;3;2;9;9;4;5;9;5;1;2;4;3;4;3;5;5;5;9;5;9;9;9;9;2;2;4;2;3;3;3;3;4;4;8;4;4;4;4;3;2;2;4;3;3;4;4;4;1;1;1;2; ;99;2;1;1;1;1;2;9;2;1;1;3;2;11;15; ;1;1;2;2; ;2; ;8;8;1;2;4;5;3;1;4;98;1; ;2;17;50;7;8;2;4;2;2;7;1;1;…
203;7142231;71;4;2231;12;715;1;59;4;1;2;3;
politics-results of local (municipal) elections;migration;3;4;4;3;3;3;3;3;3;2;2;3; ;5; ; ; ; ;2;2; ;13; ;7;2; ; ; ;2;3;2;2;4;3;2;2;2;2;2;2;1; ;2;2;8;2;4;3;3;3;4;3;6;6;5;5;5;4;2;2;3;3;4;4;3;4;3;3;4;4;4;3;4;3;2;3;3;3;4;3;3;3;4;1;3;2;2;4;3;2;4;4;3;2;3;4;3;9;2;3;3;4;9;3;2;3;2;3;3;3;4;2;3;2;1;3;2;1;3;2;2;3;4;4;4;1;1;1;9; ;99;9;9;1;1;2;1;1;2;1;1;5;8;14;1; ;2;2;3;2; ;2; ;8;8;1;1;2;3;2;9;4;98;4; ;3;14;40…
204;7142231;71;4;2231;12;715;2;44;3;1;2;2;economical stability and jobs;job;3;2;4;9;9;9;9;9;2;2;9;4; ; ; ; ; ; ; ; ; ; ; ; ;2; ; ; ;2;2;2;4;3;3;3;3;3;3;4;3;3;3;1; ;5;2;2;9;1;1;4;2;2;1;1;99;1;99;4;4;4;4;4;4;4;4;4;1;4;4;3;3;4;3;4;3;2;3;3;3;2;3;4;5;3;5;1;1;9;9;3;3;3;3;2;9;3;3;2;2;2;3;2;3;2;3;3;3;3;4;4;3;4;4;4;4;3;2;2;4;2;3;4;3;4;1;1;1;1; ;99;2;2;1;1;1;2;1;2;1;3;5;2;14;15; ;2;2;3;9; ;2; ;8;8;3;1;2;5;…
205;7142231;71;4;2231;12;715;1;25;2;4;7;2;corruption;results of local election;3;3;3;2;3;3;3;3;2;2;3;2; ;6; ; ; ; ;2;3; ;13; ;7;1;1;2;2;2;2;2;9;2;3;2;2;2;2;3;2;2;2;1; ;2;1;2;1;1;1;3;3;1;8;8;5;5;5;4;4;4;4;4;4;4;4;4;4;4;4;4;3;3;9;4;3;2;5;5;3;2;2;3;5;3;5;1;1;4;4;4;4;3;3;3;3;3;9;4;9;3;3;2;3;2;2;3;3;3;4;4;9;3;3;3;3;2;2;2;4;2;3;4;3;4;1;1;1;1; ;1;2;2;1;2;1;2;2;2;1;3;4;6;1; ; ;2;2;5;1;7;1;1;7;9;1;2;3;5;2…
206;6141027;61;4;1027;10;614;2;19;1;3;6;2;political situation;refuges;3;3;4;3;3;3;9;9;3;3;9;3; ;99; ;99; ;0; ; ; ; ; ; ;1;4;2;1;2;4;2;2;3;4;2;2;2;2;3;2;1; ;5;1;8;2;3;2;2;1;2;4;8;4;3;7;8;5;4;4;4;4;1;4;4;2;4;2;4;4;3;1;5;2;4;3;2;4;4;3;2;2;5;5;2;5;1;1;3;3;2;2;4;4;4;4;4;4;4;3;4;4;2;3;1;2;2;8;2;2;4;2;3;3;3;3;3;2;2;3;4;3;4;3;4;2;2;2;9; ;99;9;9;9;9;1;2;9;9;1;1;6;4;11;7; ;2;2;8;2; ;2; ;8;15000;1;2;3;5;3;7…
207;6141027;61;4;1027;10;614;1;76;5;2;4;2;elections;Babiš;3;2;3;3;3;3;3;2;2;2;2;2; ;13; ; ; ; ;2;2; ;15; ;0;1;3;1;2;2;2;1;3;2;2;1;1;1;2;8;4;2;2;6;4;1; ;3;3;3;2;3;4;7;3;3;2;5;4;4;4;2;4;2;4;4;4;4;4;4;4;2;2;4;4;2;3;3;4;4;2;3;2;2;2;3;3;2;2;4;4;4;3;2;2;2;2;2;2;2;2;2;4;2;3;2;2;3;3;2;4;4;2;2;3;2;2;2;2;2;2;2;2;2;2;2;4;3;3;1; ;1;2;2;1;1;1;1;9;1;2; ;7;9;2; ; ;2;2;5;1;1;1;1;12000;24000;2;1;2;5;98;7;4;2;1; ;…
208;6141027;61;4;1027;10;614;2;56;4;2;3;2;local elections;Senate elections;3;2;3;3;3;3;3;3;3;3;9;2; ;7; ; ; ; ;3;3; ;99; ;0;1;3;1;2;2;3;2;3;3;3;2;2;2;2;3;2;1; ;8;4;3;2;3;1;1;1;2;5;8;3;3;99;6;99;4;4;4;4;1;4;4;4;4;1;4;4;4;3;4;4;3;4;2;4;4;3;2;2;5;5;2;5;1;1;4;3;3;4;4;3;3;2;4;2;3;2;2;5;2;3;1;2;3;3;3;3;3;2;2;3;3;2;2;2;2;3;3;2;2;2;3;2;2;2;9; ;99;9;2;1;9;1;2;9;9;1;3;4;8;12;4; ;1;2;8;1;4;1;2;17000;17000;3…
209;6141027;61;4;1027;10;614;2;35;3;4;8;3;
the overall situation in our country - how expensive it is here	what a mess it is here.;0;3;4;4;3;3;3;3;3;3;3;9;3; ;5; ; ; ; ;3;3; ;8; ;0;2; ; ; ;3;3;2;4;3;3;2;2;2;2;5;2;1; ;6;2;8;2;3;2;3;2;2;2;3;2;2;2;4;4;4;4;4;4;4;4;4;2;4;4;4;4;2;2;5;3;4;3;2;5;5;3;2;2;4;4;4;4;1;1;3;3;3;3;2;2;3;3;3;2;3;2;3;4;2;3;2;2;2;8;2;3;3;8;4;3;3;3;2;2;2;3;3;3;3;3;3;3;1;3;9; ;1;9;2;1;1;1;9;9;1;1;1;5;3;11;8; ;1;1;8;2; ;2; ;8;8;1;1;2;5;2;7;4;2;1; ;2;16;35;6;7;2;2;2;2;7;4;3;88;88;88;88;2018…
210;6141027;61;4;1027;10;614;1;44;3;4;8;2; vulgar statements of the President;election results;2;2;4;3;3;3;3;2;2;2;9;1; ;5; ; ; ; ;2;1; ; ; ; ;1;4;2;2;2;2;2;3;2;2;1;1;1;1;5;3;1; ;6;3;3;2;4;3;4;4;5;6;7;3;3;5;6;6;2;2;2;4;2;4;4;2;4;2;1;4;2;5;4;3;4;4;3;5;5;3;3;3;2;2;3;3;1;1;5;5;4;4;2;2;2;2;2;2;2;2;2;5;2;3;1;1;2;2;2;1;3;1;2;3;3;3;1;2;1;2;2;2;2;2;2;4;2;3;9; ;1;2;2;1;1;1;1;1;1;1;1;7;10;9;10; ;2;2;11;1;6…
211;6122212;61;2;2212;10;614;1;29;2;1;2;2;refuges;criminality;2;4;4;3;3;3;3;2;2;2;3;4; ; ; ; ; ; ; ; ; ; ; ; ;1;3;2;1;2;2;2;3;3;3;2;3;3;2;4;2;1; ;2;2;3;1;3;2;3;2;2;1;2;1;1;1;1;1;4;4;4;4;4;4;4;4;4;4;4;4;2;2;5;3;2;2;2;5;3;7;2;2;4;4;4;4;1;1;4;4;3;4;3;4;3;4;5;4;3;4;4;4;2;3;3;3;2;3;4;3;3;3;3;3;2;3;3;3;2;3;4;3;3;3;4;3;3;3;2; ;99;9;2;1;9;1;9;9;1;1;1;6;6;12;6; ;2;2;4;2; ;1;2;8;8;2;1;2;5;2;7;5;98;1; ;2;21…
212;6122212;61;2;2212;10;614;2;48;4;2;3;2;criminality;corruption;2;4;4;3;3;3;3;3;3;2;3;4; ; ; ; ; ; ; ; ; ; ; ; ;2; ; ; ;3;3;2;3;4;3;3;3;3;3;3;1;1; ;2;1;3;1;1;2;1;1;2;2;2;2;2;2;2;2;2;4;4;4;4;4;4;4;4;4;4;4;2;2;3;2;3;3;3;4;3;3;2;2;2;4;5;5;1;2;3;2;3;3;4;3;3;4;4;3;3;3;3;4;2;3;2;2;4;4;4;4;3;4;4;4;4;4;4;4;4;4;4;3;4;4;3;2;2;2;2; ;99;2;2;1;9;9;9;2;1;1;2;5;4;11;4; ;2;2;4;2; ;2; ;8;8;3;2;2;1;1;7;5;98;1; ;2…
213;6122212;61;2;2212;10;614;2;45;4;4;9;2;refuges;corruption;3;3;4;3;3;3;3;3;3;3;3;4; ; ; ; ; ; ; ; ; ; ; ; ;2; ; ; ;2;3;2;2;4;4;3;3;3;3;6;2;2;2;2;1;3;1;2;3;3;3;6;5;4;5;5;4;4;4;4;4;4;4;4;4;4;4;4;4;4;4;5;5;4;5;5;5;5;4;4;4;2;3;3;3;4;3;1;3;4;3;4;3;4;3;4;3;4;4;4;3;3;4;2;3;4;3;4;3;3;4;3;4;3;3;2;3;3;4;3;3;4;2;4;4;3;3;3;3;1; ;97;9;2;2;1;1;2;9;1;1;1;5;6;9;12; ;2;2;7;2; ;1;1;8;8;2;1;5;5;5;7;6;98;1; ;2;19;…
214;6122212;61;2;2212;10;614;1;74;5;2;3;2;education;pension system;2;4;4;3;3;3;3;3;3;3;3;3; ;5; ; ; ; ;3;3; ;9; ;0;2; ; ; ;3;2;2;3;4;7;3;3;3;3;6;2;1; ;3;1;1; ;1;4;1;1;2;3;3;3;4;3;4;4;4;4;4;4;4;4;4;4;4;4;4;4;2;2;5;4;5;3;4;2;2;4;2;3;3;4;2;2;1;2;3;4;3;4;4;3;4;4;2;3;4;4;4;3;2;3;2;3;3;3;4;3;4;4;4;4;4;4;4;4;4;4;4;3;4;4;3;2;2;2;2; ;99;9;2;1;9;1;9;9;1;2; ;5;3;2; ; ;2;2;5;2; ;2; ;8;8;2;1;2;5;98;7;6;98;1; …
215;6122212;61;2;2212;10;614;2;61;5;3;5;2;refuges;corruption;2;5;5;3;3;3;3;3;3;3;3;3; ;5; ; ; ; ;3;4; ;17; ;8;2; ; ; ;3;3;2;3;4;4;3;3;3;3;4;2;1; ;1; ;1; ;1;2;1;1;3;2;3;3;3;3;2;3;4;4;4;4;4;4;4;4;4;4;4;4;2;2;4;2;4;4;2;3;3;4;2;2;2;4;2;4;1;2;3;3;3;3;2;4;5;4;4;4;5;4;4;4;2;3;3;3;2;3;3;4;4;4;4;4;3;4;3;3;3;4;4;3;4;4;3;2;2;2;2; ;99;9;2;1;9;1;2;9;1;1;2;4;3;2; ; ;2;2;6;2; ;2; ;8;8;2;1;4;5;2;7;6;98;1; ;3;17;…
216;6122212;61;2;2212;10;614;1;39;3;3;5;2;health care;transportation;3;5;4;3;3;4;3;3;3;3;3;3; ;4; ; ; ; ;3;4; ;7; ;17;2; ; ; ;3;3;3;3;4;4;3;3;3;3;4;2;1; ;2;1;1; ;1;3;1;1;2;3;3;3;2;2;2;2;4;4;4;4;4;4;4;4;4;4;4;4;3;3;3;3;3;3;3;4;3;3;2;2;3;2;2;2;1;2;3;3;3;3;3;4;5;4;4;5;4;4;4;3;2;3;2;3;3;3;3;4;4;3;4;3;4;4;3;3;3;4;4;3;4;4;3;2;2;2;2; ;99;9;2;1;9;1;9;2;1;1;2;6;3;13;7; ;2;2;5;2; ;2; ;8;8;2;1;2;5;2;1;6;98;…
217;6161897;61;6;1897;10;614;1;28;2;2;3;4;elections;Christmas;4;4;5;4;4;4;4;4;4;4;9;4; ; ; ; ; ; ; ; ; ; ; ; ;2; ; ; ;9;9;9;9;4;4;3;3;3;3;5;1;1; ;3;1;8;1;9;1;1;1;1;1;3;1;1;3;3;99;4;4;4;4;4;4;4;4;4;4;4;4;3;1;5;9;9;9;1;5;3;4;2;1;5;5;1;5;1;9;9;7;7;7;4;3;4;3;3;3;4;4;4;2;1;4;2;3;4;8;4;4;4;8;4;4;4;4;4;4;2;4;4;3;4;4;4;2;1;1;1; ;99;9;2;2;9;1;1;1;1;1;1;1;2;13;4; ;1;1;99;2; ;2; ;8;8;1;1;2;5;2;7;3;98;1; ;1;…
218;6161897;61;6;1897;10;614;1;36;3;3;5;2;I don't know;I don' know;2;3;3;2;3;3;2;3;3;3;2;4; ; ; ; ; ; ; ; ; ; ; ; ;2; ; ; ;3;3;2;3;3;3;2;3;3;3;1; ;1; ;2;0;5;1;3;3;2;1;5;5;4;4;5;5;6;6;4;4;4;4;4;4;4;4;4;4;4;4;3;3;3;4;2;3;4;3;3;9;3;3;3;3;3;2;9;4;3;3;4;5;2;2;3;4;3;4;4;3;2;4;2;3;2;2;2;2;3;3;2;2;4;4;4;4;3;2;2;4;4;9;3;3;2;2;2;2;9; ;99;9;1;2;9;9;9;9;9;1;1;2;2;7;7; ;2;2;7;2; ;2; ;30000;60000;2;1;2;5;2;9;3…
219;6161897;61;6;1897;10;614;2;73;5;1;2;2;elections;refuges;3;2;2;1;2;3;2;2;2;2;9;1; ;4; ; ; ; ;2;2; ;0; ;0;1;3;2;1;2;2;3;3;3;2;1;2;2;2;4;2;3;3;2;2;1; ;1;1;1;1;8;8;8;5;5;5;5;5;2;4;4;4;4;4;4;4;4;4;4;4;3;3;3;3;3;3;3;5;5;2;2;2;5;4;3;4;1;1;5;5;5;5;5;5;4;5;5;5;5;5;5;5;2;3;1;2;2;2;2;4;4;2;4;4;4;4;2;2;2;4;2;3;3;3;9;1;1;1;1; ;99;1;1;1;1;1;2;9;1;2; ;7;10;2; ; ;2;2;6;1;3;1;1;8;8;2;1;2;5;98;1;3;98;1; ;2;16;…
220;6161897;61;6;1897;10;614;2;66;5;2;4;1;refuges;elections;1;2;2;2;2;2;3;2;2;2;9;2; ;13; ; ; ; ;2;1; ; ; ; ;1;2;2;1;2;2;2;2;3;3;2;2;2;2;5;2;2;2;2;2;3;2;1;1;1;1;5;5;5;5;5;5;5;5;4;4;4;4;4;4;4;4;4;4;4;4;9;2;4;4;4;4;4;4;4;2;4;3;3;4;2;4;1;1;4;4;4;4;3;4;4;3;4;4;3;3;4;5;2;3;2;2;2;2;2;2;3;2;3;3;3;3;3;3;3;3;2;3;4;4;4;1;1;1;9; ;99;9;1;9;9;1;1;1;1;1;3;4;8;5;15; ;2;2;6;1;1;1;1;8;8;2;1;2;5;2;1;3;98;1; ;1;17;…
221;6161897;61;6;1897;10;614;1;52;4;4;7;2;refugee crisis;0;2;3;3;2;4;3;2;2;3;3;2;3; ;13; ; ; ; ;2;2; ;0; ;0;2; ; ; ;3;3;2;2;3;3;3;3;3;3;3;1;1; ;2;2;1; ;3;2;4;2;4;4;3;3;3;4;5;4;4;4;4;4;4;4;4;4;4;4;4;4;3;3;4;2;2;2;3;3;3;3;3;3;3;3;3;4;9;9;4;4;3;3;3;3;3;3;2;2;2;3;3;4;2;3;2;2;2;2;2;2;2;2;3;3;3;3;3;3;3;3;3;9;9;9;4;2;2;2;9; ;99;9;1;1;9;9;9;9;9;2; ;1;5;12;6; ;2;2;99;2; ;2; ;15000;28000;2;1;2;5;0;7;3;98;1…
222;6272460;62;7;2460;11;622;2;72;5;3;5;1;politics;people around me	their life;4;2;9;2;2;2;2;2;4;2;1;4; ; ; ; ; ; ; ; ; ; ; ; ;2; ; ; ;3;3;2;4;4;2;2;2;3;2;3;3;1; ;1; ;1; ;1;1;1;1;2;10;5;2;1;2;5;2;1;4;1;1;1;1;4;4;4;4;4;4;1;1;4;9;1;1;3;2;4;2;5;3;4;3;9;5;1;1;5;5;1;1;3;1;5;5;5;1;1;3;4;1;1;3;2;2;4;1;1;3;3;1;4;4;3;3;3;2;1;4;3;3;3;3;3;2;2;2;9; ;99;9;2;9;9;1;1;1;2;2; ;1;1;2; ; ;2;2;11;2; ;2; ;15700;15700;3;2;0;5;98;1;1;3;7; ;1;15;42;6;7;2;4;3;1;2;5;3;9;3;7;7;201810;1;3;7…
223;6272460;62;7;2460;11;622;1;30;3;3;5;1;family;ecology;1;3;4;4;4;3;9;2;2;2;3;3; ;99; ;99; ;0; ; ; ; ; ; ;2; ; ; ;2;2;2;3;2;4;3;1;1;1;1; ;2;2;2;1;3;3;2;4;4;2;10;4;4;1;0;0;1;0;2;4;2;2;3;3;3;3;3;3;4;3;7;7;7;7;5;1;4;5;5;3;4;2;4;2;2;2;2;1;5;5;3;7;1;2;2;5;3;3;3;3;3;4;2;3;2;3;3;3;3;2;4;3;4;4;2;9;1;2;2;4;1;3;4;2;4;2;2;2;1; ;97;2;2;2;2;1;2;2;2;1;1;5;7;8;1; ;2;2;99;2; ;2; ;8;8;1;2;3;5;3;7;2;98;6; ;1;14;3…
224;6272460;62;7;2460;11;622;1;68;5;2;4;1;migration;EU;2;9;5;9;9;9;4;9;9;3;9;4; ; ; ; ; ; ; ; ; ; ; ; ;2; ; ; ;5;3;3;9;4;4;3;3;3;3;4;1;1; ;4;1;6;1;9;1;1;1;0;0;0;0;0;0;0;99;4;4;4;4;4;4;9;4;4;4;4;4;1;2;5;2;5;9;1;1;1;3;1;1;9;9;9;5;1;1;5;5;3;1;4;4;5;5;5;5;5;5;5;3;2;3;1;3;3;4;3;3;4;2;4;3;3;9;2;2;2;4;3;3;3;2;4;3;2;2;9; ;99;9;2;9;9;9;9;9;9;1;1;99;1;2; ; ;2;2;99;2; ;2; ;8;8;3;2;1;5;98;7;1;4;6; ;1;14;45;6…
225;6272460;62;7;2460;11;622;2;60;5;3;6;2;immigrants;global warming;2;3;4;3;3;3;3;2;1;1;1;1; ;99; ;5; ;0; ; ; ; ; ; ;1;1;2;1;2;2;2;1;2;3;1;1;3;3;3;2;1; ;4;2;7;2;3;1;3;1;5;4;7;4;3;99;2;99;4;4;4;4;1;4;2;2;4;4;4;4;3;5;3;4;5;5;5;5;4;3;9;9;5;4;4;5;1;1;4;5;2;5;9;2;3;3;4;4;4;4;4;4;2;3;1;1;1;2;2;1;3;1;4;3;3;3;1;2;1;4;2;3;3;2;4;1;1;1;9; ;2;9;1;1;9;9;9;9;9;1;1;8;10;9;6; ;2;2;8;1;99;1;2;6000;50000;2;1;2;5;2…
226;2131253;21;3;1253;2;218;1;52;4;4;7;2;politics;good economy;2;1;3;1;3;3;3;9;3;2;9;1; ;13; ; ; ; ;3;1; ; ; ; ;1;2;2;2;2;2;2;3;3;3;3;3;2;2;3;2;1; ;2;1;2;2;2;1;2;1;6;7;7;5;5;1;2;4;4;4;4;4;4;4;4;4;4;4;4;4;2;4;3;4;4;3;2;4;4;2;2;3;5;4;9;5;2;4;5;5;5;3;5;2;3;4;4;3;2;1;2;4;2;3;1;1;2;8;3;2;3;2;9;2;2;9;1;2;2;3;2;2;3;3;4;3;2;2;9; ;99;1;2;1;9;1;2;9;1;1;1;5;10;8;15; ;2;2;10;1;1;1;1;35000;50000;2;1;4;2;2;7;4…
227;2131253;21;3;1253;2;218;2;44;3;1;2;4;money;diseases;4;9;9;9;9;9;9;9;9;2;9;4; ; ; ; ; ; ; ; ; ; ; ; ;2; ; ; ;9;9;9;9;4;4;3;3;3;3;7;1;1; ;1; ;1; ;9;1;1;1;99;99;99;99;99;99;99;99;4;4;4;4;4;4;4;4;4;4;4;4;9;2;7;4;9;1;1;1;1;9;9;1;5;5;9;5;3;9;9;1;1;1;2;3;3;3;1;3;3;1;3;1;1;4;2;4;4;4;4;4;4;3;4;4;4;4;4;4;4;4;4;9;4;9;9;9;9;9;9; ;99;9;1;9;1;9;9;1;9;2; ;3;1;3; ;999;1;1;99;2; ;2; ;8;8;3;2;4;3;98;6;4;1;4; ;…
228;2131253;21;3;1253;2;218;2;21;2;3;5;2;education;political situation;1;2;4;3;3;3;2;3;3;3;3;1; ;17; ; ; ; ;1;1; ; ; ; ;1;2;2;2;3;3;2;4;1;1;1;1;1;1;5;4;1; ;1; ;8;4;4;5;4;3;5;5;5;5;5;5;5;5;4;1;2;4;3;4;4;1;4;2;1;3;4;2;4;4;5;4;4;5;5;3;3;4;1;1;4;1;1;2;5;5;5;5;9;2;1;1;2;1;1;2;1;4;2;3;1;1;1;1;2;1;2;1;4;4;3;9;1;1;1;4;1;2;2;2;2;3;2;2;1; ;1;2;2;2;2;1;2;2;1;1;1;8;10;1; ; ;2;2;7;1;2;1;2;7;9;1;2;5;5;2;7;4;98…
229;2131253;21;3;1253;2;218;1;67;5;2;3;1;
the case of the Špinarová statue in the center of Ostrava;local elections;2;2;3;1;9;9;9;9;9;9;9;1; ;6; ; ; ; ;2;1; ; ; ; ;1;4;2;1;3;3;2;9;3;3;2;2;2;2;4;3;2;2;5;3;3;2;9;1;9;1;99;5;8;2;3;99;5;99;4;4;4;4;4;4;4;4;4;4;4;4;9;3;3;7;9;3;2;3;3;2;4;2;5;3;9;5;3;3;5;5;5;5;4;9;5;9;5;5;9;3;4;5;2;3;1;2;2;3;2;2;8;1;3;3;3;9;2;2;1;3;3;3;4;4;4;3;9;3;9; ;1;9;2;9;2;9;9;1;1;1;2;6;10;7;15; ;2;2;3;1;5;1;1;8;8;3;1;2;5;2;…
230;3122268;31;2;2268;3;315;1;62;5;3;5;2;finance;job;3;2;3;3;3;4;3;3;4;2;9;1; ;13; ; ; ; ;9;1; ; ; ; ;2; ; ; ;2;2;1;4;2;2;1;2;1;2;2;2;2;2;2;2;1; ;2;2;2;7;2;4;0;0;0;0;0;0;2;4;4;4;4;4;9;4;4;4;1;4;4;2;5;3;5;1;1;5;5;2;2;2;4;4;1;5;1;2;5;5;5;5;3;2;3;4;5;3;4;3;4;5;2;2;1;1;2;2;2;8;8;1;3;4;3;3;2;1;1;2;2;3;4;4;4;1;1;1;1; ;99;2;2;1;2;1;1;9;9;1;2;6;10;6;4; ;2;2;99;1;4;1;2;8;8;2;1;2;5;2;1;5;98;3; ;2;19;25;3;3…
231;3122268;31;2;2268;3;315;2;47;4;4;9;3;family;interpersonal realtionships;2;2;9;4;4;3;3;3;3;3;3;9; ;19; ; ; ; ;9;1; ; ; ; ;2; ; ; ;2;2;2;3;2;2;2;2;2;2;2;2;2;2;2;2;1; ;3;9;2;9;5;8;1;0;0;0;2;1;2;4;2;4;4;4;3;1;4;1;1;4;3;2;4;2;4;2;2;5;5;2;1;2;7;4;2;5;1;1;5;5;4;4;3;3;4;3;3;2;3;4;4;4;2;3;1;1;3;2;8;2;2;2;3;4;3;3;2;2;2;3;3;3;4;4;4;1;1;1;1; ;99;2;2;1;2;1;2;1;2;1;3;8;9;9;13; ;2;2;8;1;9;1;1;8;8;2;1;3;1;2;…
232;3122268;31;2;2268;3;315;2;33;3;2;3;2;education;health care;2;2;9;4;4;4;4;4;2;2;3;9; ;16; ; ; ; ;3;1; ; ; ; ;1;2;2;2;3;2;2;9;3;4;2;3;2;3;1; ;1; ;3;2;1; ;3;1;2;1;3;5;2;0;0;0;0;0;2;4;4;4;4;2;2;4;4;9;1;4;5;2;5;3;5;2;1;4;5;2;1;1;4;3;2;5;1;2;9;2;2;4;5;4;4;4;4;4;9;9;4;5;2;3;1;2;2;2;2;2;3;2;2;4;3;2;2;2;2;3;3;3;4;4;4;1;1;1;9; ;2;2;2;1;2;2;2;2;1;1;3;7;6;11;7; ;2;2;6;1;9;1;1;8;8;2;1;7;2;3;7;5;98;3; ;4;1…
233;3122268;31;2;2268;3;315;1;27;2;1;2;2;health;employment;3;4;4;4;4;4;3;3;3;3;4;1; ;5; ; ; ; ;2;2; ;19; ;7;1;4;1;1;9;2;2;3;2;3;2;3;3;3;1; ;2;2;3;2;2;2;2;1;2;1;1;2;2;2;0;0;1;0;4;4;4;4;4;2;2;4;4;1;4;4;9;1;4;3;4;1;2;5;5;2;2;1;5;4;2;4;1;1;5;4;4;4;4;9;4;5;4;4;5;4;4;3;2;4;1;2;2;8;2;4;4;2;3;3;3;9;2;2;2;3;1;3;4;4;4;2;1;1;1; ;99;2;2;1;2;1;9;2;2;1;2;4;8;13;9; ;2;2;99;1;12;1;9;26000;41000;2;1;2;5;2;6;5;1;1…
234;2150139;21;5;139;2;222;1;63;5;4;9;3;past local elections;
rising food and energy prices;2;3;4;4;4;4;2;4;4;4;4;1; ;5; ; ; ; ;3;1; ; ; ; ;1;4;2;1;2;5;2;1;2;2;8;2;2;2;1; ;1; ;8;2;8;8;2;3;3;2;2;5;6;3;2;0;2;2;4;4;4;4;4;4;4;4;4;4;4;4;2;2;4;4;3;5;2;3;3;3;2;3;2;3;2;2;1;2;2;4;1;9;3;3;3;3;3;3;3;3;3;6;2;3;1;2;2;2;2;2;3;2;3;2;3;9;2;2;1;3;3;3;4;4;4;2;1;2;1; ;1;9;2;2;9;2;2;9;1;1;3;8;10;9;13; ;2;2;9;1;6;2; ;29000;43000;3;2;2;5;2;7;3;1;1; ;1;19;77;2;2;1;4;1;2;7;5;3;12;…
235;2150139;21;5;139;2;222;2;50;4;3;5;2;corruption everywhere;
total inability of the authorities;2;2;4;4;3;3;4;2;2;2;9;2; ;99; ;18; ;5; ; ; ; ; ; ;1;3;2;1;2;3;2;1;3;3;2;2;2;2;4;2;1; ;2;1;4;2;2;1;1;1;5;5;7;2;2;3;3;99;4;4;4;4;4;4;4;4;4;4;4;4;3;2;5;3;2;3;2;3;3;9;2;2;3;4;2;4;2;2;3;3;2;3;3;3;9;9;4;4;9;9;9;5;2;3;1;2;3;2;2;2;3;1;3;3;3;2;2;2;2;3;3;3;4;9;4;2;1;3;1; ;99;9;2;9;9;1;9;9;9;1;2;6;7;9;6; ;2;2;6;2; ;1;2;25000;55000;2;1;4;2;2;7;3;2;1; ;1;20;78;2;2;1;3;1;2;7;…
236;2150139;21;5;139;2;222;2;61;5;2;3;2;rising food prices;little rising salaries;3;3;4;1;3;9;3;2;2;2;2;1; ;6; ; ; ; ;2;1; ; ; ; ;1;4;2;1;5;2;2;1;3;3;2;2;2;2;5;3;1; ;5;2;3;1;1;2;1;1;4;4;7;4;4;2;4;4;4;4;4;4;4;4;4;4;4;4;4;4;9;2;5;2;2;2;2;4;4;3;2;2;4;4;1;4;3;9;9;9;2;9;4;4;3;3;4;3;3;3;3;4;2;4;1;2;3;3;2;4;4;2;4;4;3;3;2;2;1;3;4;3;4;2;4;1;1;1;1; ;99;9;2;1;9;9;9;9;9;1;3;7;8;13;4; ;2;2;4;1;5;1;1;16000;380…
237;2150139;21;5;139;2;222;1;54;4;2;3;2;
restrictions on people (non-smoking restaurants);price increase;3;3;3;2;3;3;3;3;2;2;2;4; ; ; ; ; ; ; ; ; ; ; ; ;2; ; ; ;3;2;2;9;4;4;3;3;2;2;4;1;1; ;6;1;8;1;2;1;1;1;5;5;5;3;2;99;6;99;4;4;4;4;4;4;4;4;4;4;4;4;9;1;5;2;2;2;2;2;2;9;1;1;5;5;1;5;3;9;3;2;1;3;3;2;3;3;3;3;3;2;3;4;2;3;1;2;4;8;2;4;4;2;3;2;3;9;2;2;2;4;3;3;4;3;4;1;1;2;1; ;99;9;1;1;9;1;9;9;9;1;3;6;1;13;6; ;1;1;6;2; ;2; ;22000;40000;2;1;4;2;2;7;3…
238;2150139;21;5;139;2;222;1;33;3;3;6;3;refugee crisis;price increase;3;2;2;1;2;3;3;2;2;2;2;2; ;13; ; ; ; ;2;1; ; ; ; ;1;2;2;2;3;1;2;3;3;3;8;2;2;2;1; ;1; ;2;2;8;3;3;1;2;1;4;7;7;4;4;3;4;4;4;4;4;4;4;4;4;4;4;4;4;4;3;2;4;2;2;3;3;4;4;2;2;2;5;4;3;4;2;2;5;5;4;5;3;4;2;3;3;4;3;3;4;4;2;3;1;2;2;2;2;3;4;2;4;2;3;9;2;2;2;4;3;2;3;2;3;3;1;3;1; ;99;2;2;2;2;1;9;9;1;1;3;6;8;11;7; ;1;1;5;1;1;1;1;22000;36000;1;2;2;5;…
239;4262147;42;6;2147;6;426;1;69;5;1;2;5;Kubera into Senate;lack of work force;5;5;5;4;4;4;4;4;4;4;4;2; ;6; ; ; ; ;1;1; ; ; ; ;2; ; ; ;5;5;2;4;2;2;8;2;2;2;7;3;2;1;3;1;1; ;1;3;3;2;8;9;6;7;7;7;6;8;4;4;4;4;4;4;4;4;4;4;4;4;2;4;3;4;5;3;4;4;5;2;3;3;3;2;2;2;2;3;5;5;5;5;3;2;4;4;3;2;4;4;4;1;1;4;2;3;4;4;4;4;4;4;3;4;3;3;2;2;2;4;2;1;2;2;2;3;3;3;2; ;1;2;2;1;9;1;2;1;2;2; ;8;8;2; ; ;1;2;1;1;5;2; ;15000;15000;4;…
240;4262147;42;6;2147;6;426;2;58;4;2;3;3;elections;
lack of professional professions;2;4;5;4;4;4;4;2;2;2;2;4; ; ; ; ; ; ; ; ; ; ; ; ;2; ; ; ;9;3;3;9;4;4;8;8;8;8;6;2;1; ;8;1;4;1;1;1;1;1;0;2;2;0;0;0;0;0;4;4;4;4;4;4;4;4;4;4;4;4;5;1;5;1;1;1;1;1;1;3;1;1;5;5;1;5;3;4;3;3;1;3;5;3;4;5;4;3;3;3;3;4;2;3;1;3;1;3;3;3;4;1;4;4;4;4;3;4;4;4;2;3;4;3;4;1;1;1;9; ;99;9;2;1;9;1;2;9;9;1;1;3;1;10;15; ;2;2;1;2; ;2; ;28000;28000;3;2;0;5;1;7;3;1;4; ;4;13;40;4;5;1;3;1;2;7;1;1…
241;4262147;42;6;2147;6;426;1;33;3;3;5;2;health care;
lack of professional professions;2;2;3;2;2;2;2;1;1;3;2;2; ;4; ; ; ; ;2;2; ;99; ;0;2; ; ; ;2;2;3;2;2;3;2;3;3;3;2;1;1; ;4;2;3;1;2;2;1;2;7;7;5;6;8;7;8;8;4;4;4;4;4;4;4;4;4;4;4;4;4;4;3;3;4;5;4;3;3;2;3;1;5;3;3;3;1;2;2;3;4;3;2;2;3;1;3;3;3;2;3;4;2;2;1;2;2;3;2;2;2;2;2;2;1;2;1;1;1;3;2;3;2;2;2;4;4;4;2; ;1;2;1;2;2;2;2;1;2;1;1;3;5;16;5; ;2;2;9;2; ;2; ;30000;50000;2;1;2;5;2;7;3;9;4; ;2;20;50;4;5;1;2;1;2;6;5;3;…
242;4262147;42;6;2147;6;426;1;37;3;3;5;2;elections;Babiš-Čapí hnízdo;3;3;3;2;2;2;3;2;3;3;3;4; ; ; ; ; ; ; ; ; ; ; ; ;2; ; ; ;9;9;9;4;4;4;3;3;3;3;3;1;2;1;5;1;6;1;3;1;2;1;7;8;6;5;4;3;6;4;4;4;4;4;4;4;4;4;4;4;4;4;3;2;5;3;4;3;3;2;3;2;2;2;5;5;4;5;1;3;4;4;4;4;3;2;3;4;3;3;4;2;2;4;2;3;2;2;2;2;2;2;3;2;2;3;3;2;2;1;1;3;4;3;4;4;4;2;2;2;9; ;99;9;1;2;1;2;2;1;2;1;2;5;1;12;6; ;2;2;6;2; ;2; ;25000;25000;1;2;1;1;1;…
243;4262147;42;6;2147;6;426;2;44;3;2;3;4;Babiš lawsuit;refuges;3;3;3;2;2;2;3;2;2;3;3;3; ;99; ;17; ;5; ; ; ; ; ; ;2; ; ; ;9;9;3;3;4;4;8;3;3;3;6;1;1; ;2;1;6;1;4;2;4;1;7;8;5;5;5;6;8;4;4;4;4;4;4;4;4;4;4;4;4;4;1;2;5;2;3;4;2;3;3;2;3;3;3;3;3;3;1;1;3;3;3;3;3;3;4;3;5;4;5;4;3;2;2;4;2;3;4;4;4;4;4;4;3;3;3;2;2;2;2;4;3;2;3;3;3;4;3;3;2; ;1;2;2;2;1;2;2;1;2;1;3;6;4;14;4; ;1;2;8;2; ;2; ;14000;14000;1;2;2;1;1;7;4;9…
244;5172471;51;7;2471;7;513;1;27;2;2;3;2;migrants;politics;2;3;3;4;4;4;4;9;9;9;9;1; ;13; ; ; ; ;2;1; ; ; ; ;1;2;3;1;4;3;3;1;2;2;3;3;7;7;4;3;1; ;3;2;3;3;2;3;3;1;9;0;0;6;4;8;8;99;4;4;4;4;1;4;4;4;4;4;4;4;4;3;4;5;5;1;1;5;3;4;3;3;5;4;3;4;1;3;5;5;5;5;4;4;9;9;5;5;9;9;4;5;2;3;1;2;1;1;1;4;4;1;3;3;4;4;1;2;2;4;1;3;4;4;4;1;1;2;9; ;99;9;9;9;9;9;9;1;9;1;1;5;8;12;4; ;2;2;8;1;1;1;2;8;8;2;1;3;1;2;9;2;98;2; ;1;19;…
245;5172471;51;7;2471;7;513;2;22;2;3;5;1;plastics;economy;2;2;3;3;3;9;9;9;9;9;9;3; ;5; ; ; ; ;2;2; ;21; ;0;1;2;2;1;4;3;2;3;3;3;3;3;3;3;3;2;1; ;2;1;3;1;5;7;4;3;3;99;3;2;2;7;4;7;4;4;4;4;2;4;4;4;4;4;4;4;9;4;5;9;5;1;9;4;3;2;3;3;5;5;2;5;1;2;5;5;5;4;9;3;2;3;2;3;3;2;2;3;2;3;3;2;3;3;2;3;3;2;3;2;3;2;2;9;2;3;3;3;3;3;4;3;2;2;2; ;99;9;2;1;9;1;9;1;9;1;1;2;4;6;10; ;2;2;99;1;6;1;2;18000;20000;1;1;2;5;0;9;7;98;3…
246;5172471;51;7;2471;7;513;2;35;3;4;8;2;elections;migrants;3;3;5;4;4;4;4;4;4;4;4;4; ; ; ; ; ; ; ; ; ; ; ; ;2; ; ; ;3;5;3;4;4;2;3;3;3;3;4;3;1; ;1; ;3;2;1;1;1;1;0;0;0;0;0;0;10;0;4;4;4;4;4;4;4;4;4;4;4;4;5;1;5;1;5;1;1;5;1;4;5;1;5;5;5;5;3;9;1;1;1;1;5;5;1;1;1;1;5;1;5;1;1;5;1;4;4;2;1;4;4;1;9;9;4;9;3;4;2;9;4;3;4;4;4;1;1;1;9; ;99;9;2;9;9;9;9;1;9;1;3;1;1;7;11; ;2;2;99;9; ;1;2;35000;60000;1;2;3;2;0;1;2;98;…
247;5172471;51;7;2471;7;513;1;62;5;4;7;1;migrants;world peace;2;2;2;1;1;1;2;2;9;9;9;1; ;13; ; ; ; ;2;1; ; ; ; ;1;2;2;1;2;3;2;1;2;1;2;2;2;3;3;2;3;2;2;2;3;2;3;2;2;2;2;1;2;6;8;8;10;99;4;4;3;4;2;2;4;4;3;4;4;4;3;3;4;4;5;1;3;5;4;2;3;3;4;3;3;4;1;3;5;5;3;5;4;2;3;9;9;3;9;9;9;4;2;3;1;2;1;1;1;4;4;1;3;3;2;3;2;1;1;4;1;3;3;3;4;1;1;1;9; ;97;7;2;2;7;7;9;1;9;1;3;5;10;16;6; ;2;2;99;1;1;1;1;8;8;4;1;2;5;0;9;3;98;2; …
248;7252352;72;5;2352;13;722;1;64;5;3;6;2;migration;
above average warm weather;3;2;2;2;2;2;3;3;3;3;3;1; ;13; ; ; ; ;2;1; ; ; ; ;1;4;1;1;3;3;1;3;2;2;8;2;1;8;6;4;2;2;3;2;2;1;3;2;3;2;5;4;4;5;6;6;8;8;2;4;2;4;4;4;4;4;4;4;4;4;4;3;4;4;2;3;3;4;4;2;3;3;3;3;3;4;2;3;4;5;4;2;3;3;3;4;4;2;2;9;4;3;1;4;2;4;4;4;4;4;4;3;4;3;3;3;2;3;2;3;2;3;4;3;4;1;1;1;1; ;1;2;2;1;2;1;2;1;2;1;3;6;9;2; ; ;2;2;6;1;1;1;1;13300;13300;4;2;1;5;98;7;4;98;1; ;1;17;47;7;7;2;4;2;1;2;3;2;8;3;5…
249;7252352;72;5;2352;13;722;1;35;3;3;5;1;wars;natural disasters;2;4;5;2;4;4;4;9;2;2;9;4; ; ; ; ; ; ; ; ; ; ; ; ;2; ; ; ;3;3;3;9;3;3;3;3;3;3;4;1;1; ;8;2;6;1;2;1;2;1;3;7;8;2;2;0;3;99;4;4;4;4;4;4;4;4;4;4;4;4;2;2;4;3;1;1;2;2;2;2;3;1;5;5;2;5;1;1;2;3;1;1;3;3;4;4;4;2;3;9;9;5;2;3;1;1;3;4;4;3;2;1;3;3;3;9;2;2;2;3;1;3;4;2;4;1;1;2;2; ;2;9;2;9;9;9;9;9;2;1;1;3;1;9;6; ;2;2;99;2; ;0; ;35000;49000;1;1;2;5;2;1;4;…
250;7252352;72;5;2352;13;722;2;67;5;2;3;4;
The bear that wanders here (Beskydy);weather;4;3;4;1;4;4;2;2;2;2;9;4; ; ; ; ; ; ; ; ; ; ; ; ;2; ; ; ;2;2;2;3;4;3;3;3;3;2;6;1;1; ;4;2;1; ;2;1;2;1;1;1;2;1;1;2;2;2;4;4;4;4;4;4;4;4;4;4;4;4;2;1;5;1;3;1;1;1;1;4;1;1;3;3;1;5;1;2;1;1;1;1;3;2;4;4;4;3;3;3;3;2;1;4;2;3;4;3;4;4;4;3;4;4;4;4;3;3;3;4;3;3;4;3;4;1;1;1;9; ;99;9;2;9;9;9;9;9;1;2; ;5;1;2; ; ;1;2;99;2; ;2; ;9500;20000;2;1;2;5;98;1;4;3;5; ;1;21;45;7;7;2;…
251;7252352;72;5;2352;13;722;2;48;4;3;5;2;election of a senator;hurricane in the USA;3;1;3;3;3;3;2;2;2;1;2;3; ;5; ; ; ; ;3;3; ;7; ;9;1;2;2;2;2;2;1;3;3;2;2;2;2;3;3;2;1; ;1; ;4;2;2;1;2;1;3;5;6;3;5;5;6;7;4;4;4;2;2;4;4;3;4;4;4;4;3;4;4;3;4;4;3;4;4;2;3;3;4;4;3;5;1;1;3;4;3;2;3;2;3;4;3;3;3;3;2;4;1;3;1;3;2;4;3;2;4;2;2;2;2;3;1;2;2;2;3;2;2;2;9;3;2;2;9; ;1;9;2;1;2;1;9;1;2;1;1;6;4;10;10; ;2;2;9;1;6;1;2;18000;…
252;7252479;72;5;2479;13;723;2;62;5;1;2;3;
good and functioning government;unemployment;3;3;2;1;2;2;2;2;2;2;2;4; ; ; ; ; ; ; ; ; ; ; ; ;2; ; ; ;3;2;2;9;3;3;3;2;2;3;4;2;1; ;3;2;1; ;3;1;2;1;8;8;8;7;7;8;7;8;4;4;4;4;4;4;4;4;4;4;4;4;9;4;2;5;1;3;3;5;4;2;3;3;5;3;3;5;1;1;4;3;3;5;2;2;3;3;3;2;3;3;4;4;2;3;2;2;2;2;3;3;4;2;9;3;3;9;2;2;1;3;1;2;3;2;3;1;1;1;1; ;1;1;1;1;1;1;9;1;1;2; ;2;1;2; ; ;2;2;5;2; ;2; ;12800;12800;4;2;1;5;98;1;3;98;1; ;2;15;60;7;8;2;…
253;7252479;72;5;2479;13;723;2;57;4;4;9;3;housing for young people;Keep your job.;3;2;2;1;2;2;2;2;2;1;2;2; ;13; ; ; ; ;2;2; ;7; ;0;1;4;2;1;1;1;2;3;3;3;3;2;2;2;2;2;2;2;2;2;1; ;3;1;3;1;7;7;6;6;6;7;6;7;4;4;4;4;4;4;4;4;4;4;4;4;3;3;3;3;3;3;3;5;5;2;3;3;3;3;3;3;1;2;5;5;5;5;3;3;3;3;3;2;3;3;3;2;1;4;2;4;4;4;4;4;4;2;2;3;3;2;2;2;2;3;3;3;3;3;2;1;1;2;2; ;2;2;2;2;9;9;9;9;9;2; ;2;6;7;8; ;2;2;7;1;5;1;1;17900;1790…
254;7252479;72;5;2479;13;723;1;30;3;3;5;2;marriage;
buying an apartment;2;2;2;2;2;2;2;2;2;2;2;1; ;13; ; ; ; ;2;1; ; ; ; ;1;3;2;1;2;2;2;3;2;2;2;2;1;1;3;2;2;2;2;2;4;3;3;2;3;2;7;6;6;6;6;7;6;7;2;4;4;4;4;4;4;4;4;4;4;4;4;4;2;3;3;3;4;5;5;2;3;5;2;2;3;3;1;2;5;5;5;5;3;3;4;3;4;3;3;4;3;5;2;3;1;2;2;2;2;1;2;1;2;2;2;3;2;2;2;2;1;2;3;3;3;1;1;2;2; ;1;1;1;1;1;1;1;1;1;1;1;2;6;16;4; ;2;2;7;1;8;1;2;23800;23800;1;2;1;5;1;1;3;1;6; ;1;17;60;7;8;2;2;1;2;6;4;2;11;6;10;10;20…
255;7252479;72;5;2479;13;723;2;43;3;3;6;2;find a nice place to live;get a mortgage;2;2;2;1;1;2;2;2;2;2;2;1; ;7; ; ; ; ;2;1; ; ; ; ;1;4;2;1;2;2;2;3;2;2;2;2;2;2;3;2;2;2;3;2;2;2;4;2;4;2;8;7;7;7;8;8;7;8;1;4;4;4;4;4;4;4;4;4;4;4;4;5;2;4;3;3;4;5;5;2;4;5;2;2;4;3;1;1;5;5;5;5;3;3;3;2;2;2;2;3;3;5;2;3;1;1;2;2;2;1;3;1;2;2;3;3;2;2;2;2;2;2;3;2;2;1;1;3;2; ;1;1;1;1;1;9;2;1;9;1;3;3;8;16;10; ;2;2;8;1;11;1;1;22300;5…
256;7252479;72;5;2479;13;723;1;27;2;2;4;2;
Get a well-paid job.;refugee problem;2;2;2;1;1;2;2;2;1;1;1;1; ;13; ; ; ; ;2;1; ; ; ; ;1;4;2;1;2;1;2;3;2;2;2;2;1;1;3;4;2;2;4;2;3;2;3;2;3;2;8;6;7;7;7;7;7;8;4;4;4;4;4;4;4;4;4;4;4;4;4;5;9;5;4;3;4;5;5;2;4;5;9;3;2;4;1;2;5;5;5;5;3;2;2;3;4;2;3;3;4;4;2;3;2;2;3;3;3;9;3;2;2;3;3;4;3;2;2;3;1;3;3;2;3;1;1;1;2; ;2;2;2;1;9;9;9;1;1;1;2;2;8;13;4; ;2;2;7;1;6;1;1;19100;70000;1;1;2;5;2;1;3;98;6; ;1;15;56;7;8;2;1;1;2;9…
257;7232307;72;3;2307;13;724;1;27;2;4;8;1;political situation;economical situation;2;3;4;4;4;4;4;2;2;3;2;2; ;17; ; ; ; ;2;2; ;99; ;0;1;2;1;1;2;2;1;2;2;2;1;2;2;2;3;2;1; ;4;2;7;2;3;3;3;2;0;4;2;0;0;3;0;1;4;4;4;4;4;4;4;2;4;4;4;4;2;3;4;2;5;3;3;5;5;9;2;2;9;2;3;9;9;3;5;5;5;5;4;4;3;5;5;3;5;3;5;5;2;3;1;1;1;2;2;2;9;1;3;3;4;9;2;2;2;3;2;3;4;4;4;4;2;3;2; ;99;1;1;2;2;2;2;9;2;1;1;6;8;9;11; ;2;2;6;1;2;1;2;8;8;2;…
258;7232307;72;3;2307;13;724;2;47;4;3;5;2;Senate elections;0;2;2;3;2;1;2;4;3;2;1;2;4; ; ; ; ; ; ; ; ; ; ; ; ;2; ; ; ;3;3;2;3;4;3;3;2;3;2;4;1;2;2;3;4;2;1;2;3;2;9;2;1;0;0;0;4;0;3;2;2;3;2;1;4;4;4;4;4;4;4;4;4;3;5;4;3;4;3;4;3;4;3;2;5;4;3;3;3;5;4;3;3;3;3;3;4;3;1;3;3;3;3;2;3;3;3;2;3;3;3;2;4;4;3;2;3;2;3;2;3;2;3;4;3;4;3;3;3;2; ;97;2;1;2;1;1;2;1;1;1;2;5;5;9;4; ;2;2;99;2; ;1;1;8;8;2;1;4;1;3;1;5;98;4; ;1;17;…
259;7232307;72;3;2307;13;724;2;43;3;2;4;3;local elections;Senate elections;3;3;3;3;3;3;3;3;3;2;1;3; ;99; ;13; ;4; ; ; ; ; ; ;1;2;1;2;3;3;3;3;3;3;2;2;2;2;2;2;1; ;1; ;2;1;2;9;2;9;3;3;3;1;1;2;0;2;3;4;4;4;4;4;4;4;4;4;4;4;3;3;3;3;3;3;3;4;4;9;2;2;3;3;2;3;9;3;4;3;2;3;4;3;2;3;2;3;2;2;3;3;2;3;1;1;3;3;3;3;4;2;3;2;3;3;2;2;2;3;3;3;4;4;4;3;3;3;2; ;99;9;1;2;1;9;2;9;9;1;3;6;5;9;4; ;2;2;6;9; ;1;2;8;8;2;1;5;2;2;1…
260;7232307;72;3;2307;13;724;1;31;3;1;2;3;
Meghan and Harry's pregnancy;0;3;3;3;2;2;2;2;2;3;2;1;4; ; ; ; ; ; ; ; ; ; ; ; ;2; ; ; ;3;3;2;9;3;3;3;3;3;3;4;1;1; ;7;1;7;1;9;3;4;3;8;7;7;5;6;7;7;8;4;4;4;4;4;4;4;4;4;4;4;4;3;3;2;3;3;2;3;2;3;3;3;2;3;4;3;2;3;3;4;3;2;3;4;3;3;2;3;4;3;4;2;3;2;3;3;2;3;4;3;2;4;3;3;3;2;3;3;3;2;3;3;3;2;3;3;4;3;2;9; ;2;9;9;9;9;9;9;9;9;1;1;4;99;11;6; ;2;2;99;2; ;2; ;8;8;1;2;4;5;4;1;5;98;4; ;1;16;130;7;7;2;2;2;2;7;99;99;88;88…
261;7232307;72;3;2307;13;724;2;76;5;2;4;3;0;0;3;3;3;3;3;3;3;3;3;3;3;4; ; ; ; ; ; ; ; ; ; ; ; ;2; ; ; ;3;3;3;3;3;3;3;3;3;3;3;2;3;2;3;2;3;2;3;3;3;3;3;3;3;3;3;3;3;3;3;3;3;3;3;3;3;3;3;3;3;3;3;3;3;3;3;3;3;3;3;3;3;3;3;3;3;3;3;3;3;3;3;3;3;3;3;3;3;3;3;3;3;3;2;3;3;2;3;3;3;3;2;3;3;3;3;3;3;3;3;3;3;3;3;3;3;3;3;3;9; ;99;9;9;9;9;9;9;9;9;1;3;3;1;2; ; ;2;2;99;2; ;2; ;8;8;4;2;1;5;98;1;5;98;4; ;3;18;60;7;7;2;4;2;1…
262;1181302;11;8;1302;1;111;2;35;3;4;9;2;city council composition;
inclusion in education;2;1;3;3;2;3;2;3;4;4;3;2; ;17; ; ; ; ;2;2; ;99; ;0;1;2;2;2;1;4;2;1;3;3;1;2;2;3;1; ;2;1;8;2;5;2;3;1;2;1;6;8;9;3;4;2;5;6;4;4;4;4;4;4;4;4;4;4;4;4;3;2;4;3;4;2;2;4;4;2;2;2;5;3;2;5;1;1;4;4;3;3;3;3;2;3;3;2;2;2;2;5;2;3;1;2;2;8;2;3;3;1;2;3;4;2;1;2;2;3;2;3;3;2;4;1;1;1;1; ;1;2;2;2;2;1;2;2;1;1;1;5;8;8;14; ;2;2;6;1;2;1;1;28500;70000;2;1;5;3;2;7;1;98;1; ;2;18;35;1;1;1;2;1;2;6;3;2;12;14;12…
263;1181302;11;8;1302;1;111;1;62;5;2;3;2; ;výsledky komunálních voleb;3;2;4;1;2;3;2;3;4;3;3;2; ;5; ; ; ; ;2;2; ;9; ;0;1;2;2;1;3;4;2;1;3;4;2;3;3;3;6;3;1; ;1; ;3;1;4;2;4;2;6;9;8;3;2;4;9;7;4;4;4;4;4;4;4;4;4;4;4;4;3;2;4;3;2;4;3;4;5;2;2;3;4;4;2;4;3;2;4;3;2;5;3;2;3;2;4;2;2;3;3;4;2;3;2;2;4;3;3;4;4;2;3;3;4;3;2;1;1;3;3;3;3;3;3;3;2;1;1; ;1;2;2;2;2;1;9;9;2;1;3;3;6;12;7; ;1;2;6;2; ;1;1;8;8;2;1;2;5;2;7;1;1;1;…
264;1181302;11;8;1302;1;111;1;23;2;3;5;2;farewell of R. Štěpánek with his career;expensive mortgages;2;2;2;4;2;2;2;2;3;2;4;2; ;9; ; ; ; ;2;2; ;5; ;17;1;3;2;2;2;3;2;2;2;2;8;2;1;2;4;3;2;1;1; ;6;2;4;2;4;1;8;9;9;6;5;6;7;8;4;4;4;2;3;2;4;4;4;4;4;4;2;1;5;3;4;4;2;3;4;2;3;3;4;4;5;5;1;1;3;2;3;4;2;2;2;1;9;2;3;2;3;9;2;2;1;1;2;8;8;2;3;1;2;2;3;2;1;1;1;3;2;2;2;2;2;4;3;3;1; ;1;2;2;9;2;1;9;2;1;1;1;5;6;10;11; ;2;2…
265;1181302;11;8;1302;1;111;1;17;1;1;2;3;
legalization of marijuana in Canada;tennis ATP Finals;2;3;9;2;2;2;2;2;3;9;3;8; ; ; ; ; ; ; ; ; ; ; ; ;8; ; ; ;3;3;3;9;4;4;8;3;3;3;5;1;1; ;2;1;8;2;5;1;5;1;8;9;9;7;7;8;8;8;4;4;4;4;4;2;4;4;4;4;4;4;3;2;3;5;4;3;4;5;5;9;3;4;5;5;3;5;3;9;2;1;2;4;4;3;4;3;5;3;4;3;4;9;9;3;1;2;9;8;3;4;4;1;3;4;4;9;1;2;1;3;3;2;2;3;2;4;3;3;9; ;99;9;2;9;2;9;9;2;1;1;1;99;98;1; ; ;2;2;99;3; ;8; ;2500;9;1;2;4;5;2;7;1;1;1; ;1;21;28;…
266;1181302;11;8;1302;1;111;2;58;4;4;7;3;inclusion in education;
government with the support of the KSČM;3;2;3;2;2;2;2;2;2;2;3;2; ;13; ; ; ; ;3;3; ;5; ;0;1;1;2;2;2;2;2;2;3;3;2;2;3;3;4;2;1; ;4;1;4;2;3;1;2;1;7;8;9;4;5;6;7;6;4;4;4;4;4;4;4;4;4;4;4;4;2;2;3;3;3;3;2;4;5;2;2;3;5;5;2;5;1;1;5;5;4;3;3;4;3;4;5;4;3;3;3;4;2;3;1;1;2;2;3;4;4;1;3;4;4;2;1;1;2;4;3;2;2;2;2;4;3;2;1; ;1;2;2;2;2;1;1;2;1;1;3;6;9;8;13; ;1;2;6;1;1;1;1;21000;50000;2;1;2;5;2;7;1;98;1; ;1;19;35;1;1;1;3;2;…
267;6232411;62;3;2411;11;623;1;66;5;2;4;2;local elections;
breeding of dangerous animals;2;2;2;2;2;3;3;3;2;2;2;2; ;6; ; ; ; ;2;1; ; ; ; ;1;4;1;1;2;2;1;3;1;2;2;2;2;2;3;3;3;2;2;2;3;2;2;2;2;2;6;8;8;7;7;2;1;2;3;4;1;4;4;4;2;3;4;4;3;4;3;4;3;5;3;3;4;3;3;1;4;3;9;2;3;9;1;1;5;5;5;5;3;2;2;3;3;3;3;3;3;5;2;3;2;2;2;2;2;2;8;2;2;2;2;2;2;2;2;2;2;3;4;3;4;1;1;1;2; ;1;2;2;2;1;1;1;1;1;1;2;7;10;2; ; ;2;2;5;1;5;1;1;8;8;2;1;2;5;98;1;4;6;4; ;2;13;70;6;7;2;4;1;1;2;2;2;88;88;88;88…
268;6232411;62;3;2411;11;623;2;29;2;4;8;4;refuges;security (safety) in the world;3;3;3;2;2;2;2;9;9;2;9;2; ;4; ; ; ; ;2;1; ; ; ; ;2; ; ; ;9;2;2;4;4;4;3;3;3;3;6;2;1; ;2;1;6;1;1;1;1;1;6;9;9;4;4;3;1;1;4;4;4;4;4;4;4;2;4;4;4;4;2;2;4;3;2;3;2;3;3;2;2;2;5;4;9;5;1;1;4;4;3;3;4;3;9;4;3;3;3;2;9;2;1;3;2;3;3;3;3;4;4;2;3;3;9;2;3;2;2;3;2;3;4;4;4;1;1;1;9; ;2;9;9;9;9;9;9;9;9;1;1;5;5;4; ; ;1;1;10;1;3;1;2;8;8;1;1;3;1…
269;6232411;62;3;2411;11;623;1;59;4;2;4;4;
political situation in the Czech Republic and in the world;job security;3;3;3;3;2;3;3;2;2;2;2;2; ;7; ; ; ; ;1;1; ; ; ; ;1;4;2;1;3;3;1;4;2;2;3;3;2;2;3;2;2;2;2;2;3;2;1;2;1;2;7;9;7;4;4;0;0;2;2;4;1;4;4;4;4;2;4;4;2;4;3;4;4;5;2;3;4;4;5;2;3;3;3;2;3;3;1;1;5;5;5;5;4;3;9;4;9;4;3;9;4;3;1;4;2;3;3;3;3;4;4;3;3;3;3;2;2;2;2;3;3;3;4;4;4;2;2;2;1; ;1;2;2;1;2;1;1;1;1;1;2;99;5;9;4; ;1;2;8;1;4;1;1;8;8;2;1;2;5;2;1;4;5;…
270;6232411;62;3;2411;11;623;2;30;3;3;6;4;
Miloš Zeman and his performance;
Andrej Babiš and everything that concerns him.;3;3;2;2;2;2;2;2;2;2;9;4; ; ; ; ; ; ; ; ; ; ; ; ;2; ; ; ;9;2;2;4;4;4;3;3;3;3;5;2;1; ;2;1;7;2;1;1;1;1;5;5;8;1;2;0;0;0;4;4;4;4;4;4;4;4;4;4;4;4;9;2;4;2;4;3;1;5;5;2;1;1;5;3;3;7;1;1;4;4;4;4;4;4;4;4;4;9;9;9;9;3;2;3;2;3;3;3;3;3;4;2;3;3;9;2;2;2;1;3;3;3;4;3;4;2;1;1;9; ;99;9;9;9;9;9;9;9;9;1;1;2;5;4; ; ;1;1;9;2; ;2; ;8;8;1;1;4;2;1;7;4;6;4; ;1;13;60;6;7;2;2;2;1;4…
271;6232411;62;3;2411;11;623;2;18;1;1;2;2;local elections;Senate elections;2;2;2;2;2;2;2;2;2;2;9;9; ;13; ; ; ; ;2;2; ;21; ;5;1;1;2;1;2;2;2;3;2;3;3;3;3;2;3;2;1; ;3;1;7;2;2;9;1;9;5;8;9;5;5;3;3;3;4;4;4;4;4;4;4;4;4;4;4;4;3;3;3;3;3;3;3;3;3;2;3;3;3;3;3;3;1;1;4;4;4;4;3;3;3;3;3;3;3;3;3;4;2;3;2;2;9;9;2;3;4;2;2;2;3;2;2;2;2;2;3;3;4;3;4;2;1;1;9; ;99;2;2;1;1;1;9;1;2;1;1;5;5;1; ; ;2;2;11;3; ;8; ;7;9;1;2;5;5;2;…
272;1181968;11;8;1968;1;111;1;43;3;4;9;1;none;
I have nothing to solve.;1;2;1;4;1;1;3;3;3;3;2;1; ;13; ; ; ; ;1;1; ; ; ; ;2; ; ; ;3;4;3;9;4;4;7;7;7;7;97; ;1; ;2;1;3;1;3;2;2;2;8;9;9;8;8;5;2;7;4;4;4;4;4;4;4;4;4;4;4;4;3;3;2;2;3;4;2;4;4;2;2;3;3;2;3;4;1;2;3;4;3;3;3;4;3;2;3;4;4;4;3;6;2;2;1;1;1;1;1;1;1;1;2;2;2;2;2;2;1;2;1;3;4;4;4;1;1;1;1; ;1;2;2;1;2;1;2;1;1;1;3;6;10;8;12; ;2;2;11;1;1;2; ;8;8;2;1;4;2;2;7;1;2;2; ;3;19;42;1;1;1;2;1;2;6;5;3;88;88;88;88;2…
273;1181968;11;8;1968;1;111;1;85;5;3;5;3;low pensions;refuges in Czech Republic;3;4;4;1;4;4;2;4;4;4;4;1; ;6; ; ; ; ;1;1; ; ; ; ;2; ; ; ;5;5;2;4;4;4;3;3;3;3;5;1;4;2;2;1;1; ;1;1;1;1;0;0;4;0;0;0;2;2;4;4;4;4;4;4;4;4;4;4;4;4;1;1;4;2;5;2;1;5;5;4;2;1;5;3;4;4;2;3;4;2;2;4;5;5;5;4;5;5;5;5;5;3;1;4;2;4;4;4;4;4;4;2;4;3;4;4;2;2;1;4;1;3;4;4;4;1;1;1;9; ;1;2;2;1;9;1;2;9;9;2; ;4;10;2; ; ;2;2;1;1;5;1;1;7;8;2;1;2;5;…
274;1181968;11;8;1968;1;111;2;83;5;3;6;2;none;nothing;3;4;5;1;4;4;2;4;4;4;4;1; ;6; ; ; ; ;1;1; ; ; ; ;1;4;2;1;5;5;3;4;4;4;8;3;3;3;5;1;3;1;4;1;1; ;1;1;1;1;0;0;2;0;0;0;0;0;4;4;4;4;4;4;4;4;4;4;4;4;1;1;4;2;4;2;1;4;3;4;1;1;5;3;2;4;3;3;4;2;2;3;4;4;5;4;3;4;5;4;4;3;1;4;2;4;4;4;4;4;4;3;3;4;4;4;3;3;2;4;1;3;4;4;4;1;1;1;2; ;1;2;2;1;2;1;1;1;2;2; ;5;10;2; ; ;2;2;1;1;5;1;1;7;8;4;2;1;5;98;1;1;98;1; ;2;16;53;1;1;…
275;1181968;11;8;1968;1;111;2;29;2;4;9;1;freedom;employment opportunities;2;2;2;4;1;2;3;3;2;4;1;2; ;13; ; ; ; ;2;1; ; ; ; ;2; ; ; ;9;3;3;4;4;4;3;3;3;3;3;1;1; ;1; ;6;2;3;1;2;1;9;7;5;7;7;6;3;9;4;4;4;4;4;4;4;4;4;4;4;4;3;3;4;3;2;3;2;4;4;2;3;2;5;4;2;5;1;1;3;4;4;3;4;3;4;5;4;3;3;4;4;5;2;3;1;1;2;3;2;2;2;1;3;3;2;2;2;3;2;3;3;3;4;3;3;2;1;3;1; ;1;2;2;2;2;2;2;1;2;1;1;4;8;9;10; ;2;2;11;1;1;2; ;8;9;2;1;2;5;2;7;…
276;1181968;11;8;1968;1;111;2;58;4;3;5;1;Senate elections;Don' know;1;2;3;4;3;3;4;2;3;4;4;1; ;5; ; ; ; ;2;1; ; ; ; ;1;4;2;1;3;4;2;3;2;3;2;3;3;3;3;1;1; ;1; ;5;3;4;1;1;1;2;4;6;5;5;2;2;5;4;4;4;4;2;2;4;4;4;4;4;4;2;2;3;4;2;3;3;4;3;3;2;2;3;3;4;4;7;3;3;3;3;3;4;4;3;4;4;3;3;3;4;6;2;2;1;1;1;1;8;1;1;1;2;3;4;4;2;2;1;2;4;3;4;4;4;1;1;1;2; ;1;2;2;9;9;1;2;9;9;1;3;3;10;10;6; ;1;1;11;1;6;2; ;8;8;2;1;2;5;2;7;1;1;2;…
277;5141394;51;4;1394;7;514;2;16;1;1;2;2;persistent drought;100th anniversary of Czechoslovakia;2;2;3;2;2;2;2;2;2;2;2;8; ; ; ; ; ; ; ; ; ; ; ; ;8; ; ; ;2;2;2;2;2;9;2;2;2;2;2;3;1; ;2;2;5;2;4;2;2;9;5;6;7;6;5;6;3;7;4;4;4;2;4;4;4;2;4;1;4;4;0;3;3;4;5;3;4;4;5;2;4;3;9;4;3;5;1;1;5;5;5;4;4;4;3;3;4;4;4;3;4;4;2;3;1;1;2;3;2;2;2;2;3;2;3;3;2;1;1;3;2;2;3;2;3;3;2;2;1; ;1;2;2;1;2;1;2;2;1;1;1;6;98;1; ; ;2;2;7;3; ;…
278;5141394;51;4;1394;7;514;1;56;4;3;5;1;crisis of Social Democracy;
rising petrol and diesel prices;2;1;3;2;2;3;3;2;2;2;2;2; ;13; ; ; ; ;2;1; ; ; ; ;1;3;1;2;2;2;1;3;2;2;2;2;2;2;5;4;2;2;2;2;3;2;4;2;3;2;4;5;8;5;5;7;3;7;4;4;1;4;3;4;2;4;4;4;4;4;4;4;3;3;3;4;3;5;4;2;4;4;4;3;3;5;1;2;5;5;5;5;2;2;2;3;3;3;3;3;3;4;2;2;1;1;2;1;1;1;1;1;3;2;2;3;2;1;1;2;2;2;3;2;3;3;3;3;1; ;1;2;2;1;2;1;2;2;1;1;1;7;8;6;10; ;1;2;7;1;1;1;1;8;8;2;1;2;5;2;7;4;98;3; ;1;19;40;5;6;1;3;1;2;5;4;2;88;88;88…
279;5141394;51;4;1394;7;514;2;41;3;2;4;2;43401;
Zeman's statements;1;1;4;2;3;3;3;3;3;3;2;4; ; ; ; ; ; ; ; ; ; ; ; ;2; ; ; ;3;3;2;3;3;3;2;2;3;3;4;2;1; ;2;2;2;1;3;1;2;1;3;4;7;4;4;5;2;5;4;4;1;4;1;4;2;4;4;1;4;4;4;3;4;3;2;3;3;4;4;2;3;4;5;4;3;5;1;2;3;4;2;3;2;3;2;3;3;3;3;3;3;5;2;3;1;1;3;2;2;2;3;2;3;2;3;3;2;2;1;3;3;3;4;3;4;2;2;1;1; ;1;2;2;1;2;1;2;2;9;1;2;5;2;10;9; ;2;2;6;2; ;1;2;25000;52000;2;1;2;1;2;7;3;1;3; ;1;18;40;5;6;1;2;1;2;7;3;2;12;13;11;14;201…
280;2132227;21;3;2227;2;213;1;30;3;2;3;3;job;weather;2;2;4;4;4;4;4;4;9;9;4;4; ; ; ; ; ; ; ; ; ; ; ; ;2; ; ; ;9;3;9;3;4;4;8;3;3;2;4;2;1; ;8;99;6;1;5;1;9;9;2;2;4;2;2;2;4;3;4;4;4;4;4;4;4;4;4;4;4;4;2;2;5;2;3;1;1;2;2;3;2;1;9;4;5;4;3;3;1;1;2;1;4;3;3;4;5;3;4;9;4;4;2;3;1;2;3;4;2;3;3;1;4;3;4;9;2;2;2;4;3;3;4;4;4;2;1;2;9; ;99;9;2;9;9;9;9;1;9;1;1;99;1;12;6; ;1;1;99;2; ;2; ;8;8;1;2;3;5;3;7;4;98;4; ;1;18;57;2;…
281;2132227;21;3;2227;2;213;1;31;3;2;3;3;money;refuges;3;3;3;2;3;3;3;3;3;2;2;9; ;99; ;19; ;8; ; ; ; ; ; ;2; ; ; ;3;2;2;4;3;3;2;2;3;3;99;3;1; ;3;1;4;2;3;2;2;2;4;6;8;4;4;4;4;4;4;4;4;4;4;4;4;4;4;4;4;4;4;3;3;3;2;2;2;3;3;9;2;2;3;2;3;3;1;2;3;2;3;2;2;2;2;3;3;4;3;2;3;4;2;3;1;2;2;3;2;4;4;1;2;2;2;2;1;1;1;3;2;3;4;4;4;3;1;1;2; ;99;2;2;1;9;1;1;1;1;1;2;6;5;13;4; ;2;2;6;2; ;1;1;8;8;2;1;2;5;2;7;4;98;2; ;1;14;64;…
282;2132227;21;3;2227;2;213;1;71;5;2;3;2;weather;increase in pensions;4;2;3;2;2;3;3;2;2;2;2;2; ;4; ; ; ; ;3;1; ; ; ; ;1;2;2;2;3;2;2;3;2;2;2;2;2;8;99;3;3;2;2;2;1; ;2;9;1;1;5;6;6;5;5;5;6;5;4;4;4;4;4;4;4;4;4;4;4;4;1;3;3;4;2;2;3;3;4;3;3;3;9;3;2;9;2;3;5;4;5;3;4;3;9;9;5;4;3;3;3;3;2;4;2;3;4;3;3;4;4;2;9;2;3;3;1;2;1;9;3;3;4;4;4;2;2;2;1; ;99;2;2;1;2;1;1;9;9;2; ;99;8;2; ; ;2;2;6;1;3;1;1;8;8;2;1;2;5;98;7;4;9…
283;2132227;21;3;2227;2;213;2;67;5;3;5;2;elections;criminality;1;2;2;3;2;2;2;2;2;2;2;1; ;6; ; ; ; ;2;1; ; ; ; ;1;2;1;2;1;2;1;3;1;2;2;2;2;8;6;4;2;2;1; ;1; ;4;3;9;1;7;8;9;7;6;6;7;8;4;4;4;4;4;4;4;4;4;4;4;4;3;3;3;4;1;4;3;5;5;2;4;3;9;2;3;4;2;3;5;5;5;4;3;3;3;9;3;2;9;9;4;6;2;2;1;1;1;1;1;1;2;1;3;3;3;3;1;1;1;3;2;3;4;3;3;2;1;1;1; ;1;2;2;2;2;1;9;1;2;2; ;8;10;2; ; ;2;2;5;1;5;1;2;8;8;2;1;2;5;1;7;4;98;1; ;1;13…
284;2132416;21;3;2416;2;215;2;16;1;1;2;1;Leaving to England;Travel;1;1;9;9;9;9;9;9;9;9;9;8; ; ; ; ; ; ; ; ; ; ; ; ;8; ; ; ;9;9;9;9;4;4;8;3;3;3;6;1;2;1;3;1;8;1;9;9;9;9;99;99;99;99;99;99;99;99;4;4;4;4;4;4;4;4;4;4;4;4;9;9;9;9;9;9;9;9;9;9;9;9;9;9;9;9;9;9;9;9;9;9;5;5;5;5;5;5;5;5;5;9;9;9;9;9;9;9;9;9;9;9;9;9;9;9;9;9;9;9;4;9;9;9;9;9;9;9;9; ;99;9;9;9;9;9;9;9;9;1;1;99;98;1; ; ;2;2;99;3; ;8; ;7;9;1;2;4;5;3;…
285;2132416;21;3;2416;2;213;2;68;5;2;4;3;rising food prices;migrants in Europe;3;3;3;9;9;9;9;9;9;9;9;4; ; ; ; ; ; ; ; ; ; ; ; ;2; ; ; ;9;9;3;9;4;4;8;8;3;3;1; ;1; ;3;2;1; ;1;1;1;1;99;97;99;99;99;99;7;99;4;4;4;4;4;4;4;4;4;4;4;4;9;9;9;9;9;9;9;7;7;9;9;9;5;5;3;5;3;9;7;7;7;7;5;5;5;5;5;5;5;5;5;1;1;4;2;3;4;4;4;4;4;2;9;9;3;9;9;2;9;9;1;2;2;2;9;9;9;9;9; ;1;9;1;9;9;2;9;9;9;2; ;8;1;2; ; ;0;0;6;2; ;2; ;15000;1…
286;2132416;21;3;2416;2;213;1;26;2;4;8;2;100th anniversary of the republic;big concert in Prague;2;2;3;3;2;2;3;3;2;2;9;1; ;13; ; ; ; ;1;1; ; ; ; ;1;2;2;2;2;2;2;3;2;3;1;2;2;3;2;2;1; ;4;2;3;1;2;3;4;2;8;6;5;6;6;4;3;6;1;1;1;4;2;4;2;2;4;2;1;4;2;2;4;3;4;3;2;5;4;2;2;3;2;3;2;2;1;1;5;3;5;4;2;3;1;2;3;2;3;1;1;4;2;3;1;2;2;2;2;3;3;2;3;2;3;9;2;2;2;4;2;2;3;2;4;2;1;2;1; ;1;2;2;9;2;1;2;9;1;1;1;7;9;12;10; ;1;2;9;1…
287;2132416;21;3;2416;2;213;1;58;4;2;3;2;
injuries of Czech soldiers in Afghanistan;
situation after the 2018 elections;3;3;5;4;3;3;4;9;2;2;3;4; ; ; ; ; ; ; ; ; ; ; ; ;2; ; ; ;3;3;9;4;4;4;3;3;2;2;1; ;1; ;5;2;4;2;9;2;9;2;3;3;4;3;3;0;3;5;2;4;4;4;2;2;4;4;4;4;2;4;9;2;5;2;9;2;9;5;4;3;3;2;9;9;3;9;3;3;9;3;2;2;5;4;3;3;9;4;9;9;3;9;9;3;2;9;9;4;4;4;4;9;3;9;3;9;2;3;2;4;3;9;4;2;9;3;2;3;9; ;99;9;1;9;9;9;9;9;2;1;3;5;2;12;6; ;1;2;3;2; ;2; ;8;8;3;2;1;5;1;7;5;1;1; ;2;16;80;2;2;1;3;2;2;8;1;1;88;88;…
288;2132416;21;3;2416;2;213;2;43;3;3;5;3;political situation after the elections;rising food prices;3;2;4;2;3;3;3;9;2;3;9;2; ;6; ; ; ; ;2;1; ; ; ; ;1;1;2;1;2;2;2;9;3;3;2;3;3;3;4;2;2;2;3;1;4;1;1;1;9;1;4;6;7;3;3;99;5;99;4;4;1;4;4;4;4;2;4;2;1;4;9;1;5;2;4;9;1;4;4;3;2;1;5;5;2;5;1;2;2;2;4;9;4;4;3;4;4;3;3;3;4;3;2;4;2;2;3;3;4;4;4;2;4;3;4;3;2;2;2;4;3;3;3;3;9;2;2;2;9; ;1;9;1;9;9;9;9;9;9;1;3;7;8;7;7; ;1;1;6…
289;3132453;31;3;2453;3;317;1;60;5;2;3;3;last election;criminality in the Czech Rep;3;3;3;2;3;4;9;9;4;4;2;3; ;4; ; ; ; ;2;1; ; ; ; ;1;2;3;2;4;4;2;4;2;2;2;8;2;2;3;3;2;2;4;3;3;1;1;1;1;1;2;3;4;1;3;6;6;5;4;4;4;4;4;4;4;4;4;4;1;4;2;1;4;2;4;2;2;3;2;3;1;1;5;5;3;4;1;2;7;3;3;1;2;3;3;4;4;2;5;5;4;3;2;4;3;4;3;8;4;4;4;3;9;2;3;3;4;3;2;9;3;2;3;3;3;2;2;2;9; ;2;2;1;9;7;2;2;7;9;1;3;4;5;12;4; ;2;2;5;1;3;1;1;16950;27…
290;3132453;31;3;2453;3;317;2;58;4;2;3;2;health care;corruption;3;3;3;3;3;3;2;2;3;3;2;2; ;17; ; ; ; ;3;1; ; ; ; ;1;2;2;2;3;3;2;4;3;3;2;3;3;2;5;3;2;2;5;2;3;1;1;1;1;1;3;7;7;3;3;3;10;99;4;4;4;4;4;4;4;4;4;4;4;4;9;1;4;2;2;2;2;4;3;3;1;1;5;5;4;4;1;1;3;4;4;4;4;4;4;4;1;3;2;4;5;2;2;3;3;3;2;2;3;4;4;2;2;3;4;2;3;2;2;2;2;2;3;2;2;1;1;1;9; ;99;9;2;2;2;2;9;9;9;1;3;3;8;11;8; ;2;2;6;2; ;1;2;11500;29600;2;1;3;5;3;1;…
291;3132453;31;3;2453;3;317;1;69;5;2;4;2;elections;Czech economy;3;4;4;2;2;3;3;2;2;2;2;2; ;7; ; ; ; ;1;1; ; ; ; ;1;1;2;2;4;3;2;9;3;3;2;2;2;2;2;2;4;2;5;3;4;1;3;1;2;1;2;4;4;3;3;8;9;7;4;4;2;4;4;4;4;4;4;4;4;4;1;2;3;4;4;3;3;4;4;2;3;2;5;3;3;4;1;2;5;5;4;4;2;5;4;4;2;5;9;5;4;3;1;3;2;3;3;4;3;4;4;2;2;4;4;9;3;3;2;9;3;3;3;9;3;2;2;3;2; ;99;2;1;2;2;2;1;9;9;1;3;5;7;2; ; ;2;2;7;1;1;1;2;11900;22000;2;2;2;5;98;1;4;…
292;1180792;11;8;792;1;111;1;34;3;4;9;1;migration;salary growth;2;2;4;3;3;2;2;2;2;1;2;1; ;5; ; ; ; ;3;2; ;9; ;17;1;3;2;1;1;2;2;3;2;2;2;2;2;2;4;3;2;2;3;2;6;4;4;4;4;3;7;7;7;2;2;6;8;7;4;4;4;4;4;4;4;2;4;4;4;4;3;2;3;5;4;5;3;5;5;2;2;2;1;1;3;2;1;1;5;5;3;5;3;2;2;3;2;2;2;2;2;3;2;3;1;2;4;2;1;1;3;1;3;3;2;1;1;1;1;3;2;3;4;3;3;1;1;4;1; ;1;2;2;2;2;1;2;2;1;1;1;4;10;9;11; ;2;2;10;1;6;1;2;31000;56000;1;1;2;5;2;7;1…
293;1180792;11;8;792;1;111;1;27;2;4;8;2;
transformation of transport into emission-free transport;political correctness;2;2;3;2;2;2;2;2;2;2;2;2; ;17; ; ; ; ;3;1; ; ; ; ;1;2;2;1;2;2;2;3;3;3;2;2;2;2;3;2;2;2;4;2;7;3;3;2;3;2;7;7;7;5;3;5;8;7;4;4;4;4;4;4;4;4;4;4;4;4;4;2;3;4;4;4;3;5;5;2;3;2;3;3;3;4;1;1;5;4;3;4;4;3;3;4;4;2;3;3;3;3;2;4;1;2;3;8;1;2;4;1;3;3;2;2;1;1;2;4;3;2;4;2;3;1;1;3;1; ;1;2;1;2;2;1;2;2;1;1;1;3;8;10;10; ;2;2;9;1;2;1;2;21000;39000…
294;1180792;11;8;792;1;111;2;50;4;2;3;2;quality of food in the Czech Rep;high taxes;4;1;3;2;2;2;2;2;2;2;2;2; ;13; ; ; ; ;3;3; ;7; ;18;1;1;2;1;2;2;2;3;3;3;2;2;2;2;5;3;2;2;2;1;3;1;4;1;2;1;7;7;7;3;4;5;7;6;4;4;4;4;4;4;4;4;4;4;4;4;4;2;4;5;1;4;2;4;4;2;1;1;4;5;1;5;1;1;4;3;2;5;4;3;3;3;4;4;3;3;4;2;1;4;2;3;4;4;3;4;4;2;4;4;3;2;1;2;2;4;3;3;4;2;4;1;1;4;1; ;1;2;2;2;2;1;9;1;1;1;1;5;7;11;7; ;2;2;6;1;1;2; ;16000;…
295;1180792;11;8;792;1;111;2;61;5;3;5;2;Zeman's behaviour;strengthening the right;2;2;4;3;2;2;2;2;2;1;2;2; ;4; ; ; ; ;3;4; ;13; ;17;1;2;2;1;3;3;2;3;3;3;3;2;3;2;4;3;2;2;2;1;6;3;3;2;3;2;7;8;7;4;4;6;9;9;4;4;4;4;4;4;4;2;4;4;4;4;2;1;4;4;2;4;2;4;4;2;1;2;4;3;2;5;1;1;4;3;1;3;4;3;3;3;4;3;3;3;3;3;2;3;1;1;3;2;2;3;4;1;3;3;2;1;1;1;1;4;2;3;4;3;4;1;1;3;1; ;99;2;2;1;1;1;2;2;1;1;1;6;8;10;7; ;2;2;6;1;3;1;2;17300;3…
296;1180792;11;8;792;1;111;1;17;1;1;2;1;too many migrants in Europe;That we are the only assembly plant in Europe.;2;2;4;3;3;3;3;3;3;3;3;8; ; ; ; ; ; ; ; ; ; ; ; ;8; ; ; ;3;3;3;3;4;7;3;2;3;2;3;1;1; ;1; ;5;2;4;1;2;2;3;5;6;3;2;3;7;6;4;4;4;4;4;4;4;2;4;4;4;4;3;1;4;3;3;2;2;4;4;2;2;2;3;3;3;4;1;1;4;3;2;5;3;3;3;4;3;3;3;3;4;4;2;3;1;3;2;8;2;2;4;1;3;3;2;1;1;1;1;4;2;3;4;2;4;1;1;4;1; ;99;9;2;9;2;9;9;9;9;1;1;6…
297;2132464;21;3;2464;2;211;2;31;3;3;6;2;education;health care;2;9;9;3;3;3;3;2;2;2;9;3; ;17; ; ; ; ;9;1; ; ; ; ;2; ; ; ;3;3;2;4;3;4;3;2;3;3;3;1;1; ;1; ;4;1;9;1;9;1;2;3;7;2;3;5;2;5;2;4;4;4;1;4;2;2;4;4;4;4;2;2;4;2;3;2;1;2;2;2;2;2;4;4;3;4;1;2;3;2;3;3;3;2;2;3;2;2;2;3;2;4;2;3;1;2;2;2;2;2;3;2;2;2;2;2;3;2;3;2;3;9;3;3;3;9;9;9;9; ;99;9;9;9;9;9;9;9;9;1;1;99;4;10;12; ;1;1;6;2; ;1;2;21000;50000;1;1;3;1;2;7;4…
298;2132464;21;3;2464;2;211;1;42;3;2;3;3;education;migration;2;3;3;2;2;3;3;2;2;2;2;1; ;5; ; ; ; ;2;1; ; ; ; ;1;2;1;2;2;2;1;2;2;2;3;1;1;2;3;3;3;2;1; ;2;2;9;3;2;3;3;3;2;2;4;4;3;6;2;4;4;4;1;4;1;4;4;1;4;4;2;3;3;4;3;3;2;4;4;2;2;3;4;2;3;3;3;9;5;4;5;5;2;2;2;3;3;3;3;2;3;4;2;2;1;1;1;1;1;1;1;1;3;2;2;2;3;2;2;3;2;3;3;3;4;3;2;3;9; ;1;2;2;9;9;1;1;2;1;1;3;4;10;6;7; ;2;2;9;1;6;1;1;30000;80000;3;2;3;5;3;7;4;1;1; …
299;2132464;21;3;2464;2;211;1;52;4;2;4;2;terrorism;refuges;2;2;3;2;2;2;3;2;2;2;2;1; ;13; ; ; ; ;2;1; ; ; ; ;1;3;1;1;2;2;1;3;2;2;2;2;2;2;3;2;1; ;6;4;1; ;3;9;3;9;5;5;5;4;4;4;5;5;2;4;4;4;1;4;2;4;4;2;4;4;3;2;4;3;3;3;2;4;4;2;3;3;3;3;3;3;1;2;5;5;5;5;9;9;9;9;9;9;9;9;9;4;2;3;1;2;2;3;2;3;3;2;3;3;3;2;2;3;2;3;2;3;4;4;4;9;2;1;7; ;1;7;2;1;9;9;9;9;9;1;3;5;10;13;9; ;1;1;5;1;1;1;1;18000;42000;2;1;2;5;2;7;4;98;1;…
300;2132464;21;3;2464;2;211;2;74;5;1;2;4;refuges;health care;4;9;4;2;3;3;2;2;2;2;3;4; ; ; ; ; ; ; ; ; ; ; ; ;2; ; ; ;9;3;2;9;3;3;3;2;2;3;4;2;2;2;2;2;1; ;2;1;2;1;2;4;6;3;2;5;4;6;4;4;4;4;4;4;4;4;4;4;4;4;3;2;4;3;3;3;2;9;9;9;2;2;4;4;9;4;1;2;9;9;9;9;4;3;3;4;4;4;4;4;4;3;1;4;2;3;4;4;3;4;4;3;9;3;4;3;4;3;4;4;3;3;9;4;4;3;2;2;9; ;1;9;2;1;9;9;9;9;9;2; ;7;1;2; ; ;2;2;6;2; ;2; ;12000;12000;4;2;1;5;98;1;4;98;4;…
301;2132464;21;3;2464;2;211;1;28;2;4;8;2;terrorism;migration;2;3;3;3;2;2;3;2;2;2;3;1; ;17; ; ; ; ;2;2; ;5; ;7;1;2;2;1;3;3;2;3;3;3;3;2;2;3;3;1;2;1;4;2;4;1;3;3;3;3;3;4;5;3;4;3;4;5;4;4;4;4;3;4;3;4;4;3;4;4;2;2;4;3;3;2;2;2;3;2;2;2;3;3;3;3;1;3;4;3;4;4;3;3;2;3;2;2;2;3;2;4;2;3;2;2;2;2;2;2;2;2;3;3;3;4;3;2;2;3;3;9;3;9;4;4;9;9;7; ;99;9;7;7;9;1;9;1;1;1;1;4;9;6;10; ;1;1;7;1;2;1;2;22000;22000;1;2;1;5;1;7;4;2;1…
302;2122465;21;2;2465;2;211;1;29;2;2;4;2;local election;Doesn't know;2;3;3;2;2;2;2;1;1;1;2;1; ;17; ; ; ; ;1;2; ;99; ;0;1;2;2;1;2;2;1;3;2;3;2;2;3;3;2;2;2;2;1; ;3;2;3;3;3;3;5;5;7;6;6;5;3;4;4;4;4;4;4;4;4;4;4;4;4;4;5;4;3;5;3;3;4;3;3;2;4;4;3;3;3;3;1;1;5;5;5;5;5;5;4;5;5;5;4;5;4;5;2;3;1;1;1;1;1;1;3;1;1;1;1;2;1;2;2;2;3;3;3;3;4;2;2;3;2; ;1;1;2;9;2;2;9;1;1;2; ;5;10;12;6; ;2;2;7;1;2;1;2;8;8;1;1;2;5;2;7;3;98…
303;2122465;21;2;2465;2;211;2;32;3;4;9;2;migration;education;2;3;3;3;3;3;0;0;0;0;0;2; ;17; ; ; ; ;2;1; ; ; ; ;1;1;2;2;3;3;2;3;3;3;2;2;2;2;2;1;1; ;1; ;5;2;3;2;3;2;5;4;3;3;3;4;3;3;2;4;4;4;1;4;4;4;4;1;4;4;2;3;4;3;3;3;2;3;4;2;2;3;4;4;3;4;1;2;4;4;4;4;3;3;3;3;3;3;3;3;3;5;2;2;1;1;2;2;1;2;2;2;3;2;2;3;3;2;2;3;3;3;3;3;4;3;2;3;9; ;99;9;2;1;9;9;9;9;9;1;1;5;7;16;12; ;2;2;5;1;2;1;2;30000;70000;2;1;2;5;2;7;3;1;…
304;2122465;21;2;2465;2;211;1;72;5;1;2;4;Babiš;Doesn't know;4;4;4;2;3;3;3;3;3;3;3;3; ;16; ; ; ; ;2;2; ;99; ;0;2; ; ; ;9;9;2;4;3;3;3;3;2;3;5;3;1; ;1; ;1; ;2;1;1;1;1;2;1;1;1;1;0;99;4;4;4;4;4;4;4;4;4;4;4;4;2;2;4;3;2;1;2;0;3;2;9;3;5;4;2;5;1;2;4;4;4;4;5;5;5;5;5;5;5;5;5;2;2;4;2;4;4;4;4;4;4;2;3;9;3;9;2;2;2;3;4;3;4;4;4;2;2;2;9; ;1;2;9;9;9;9;9;9;9;2; ;2;2;2; ; ;2;2;4;2; ;2; ;8;8;4;2;1;5;98;1;3;98;1; ;3;18…
305;2122465;21;2;2465;2;211;2;42;3;3;5;0;elections;refuges;2;2;2;2;2;2;2;3;2;2;2;1; ;17; ; ; ; ;1;1; ; ; ; ;1;3;1;1;2;2;1;2;3;3;2;2;3;3;2;2;1; ;2;2;2;1;3;3;2;2;2;4;3;3;4;4;1;4;4;4;4;4;4;4;4;4;4;4;4;4;2;4;2;2;2;4;3;4;3;2;3;2;2;4;3;3;2;2;4;4;4;4;4;4;5;4;4;4;4;9;3;4;2;3;2;2;1;1;2;1;1;1;2;2;2;2;2;2;2;2;4;3;4;4;4;1;1;2;2; ;1;9;2;9;9;9;1;1;9;2; ;2;7;4; ; ;2;2;5;1;2;1;2;8;9;2;1;3;1;1;1;1;98;4; ;2;19;75;…
306;3172177;31;7;2177;3;311;2;33;3;2;4;2;housing;mortgages;3;9;3;4;9;9;9;9;9;3;3;4; ; ; ; ; ; ; ; ; ; ; ; ;2; ; ; ;9;3;3;9;4;4;3;3;3;3;5;1;1; ;7;2;8;1;9;1;9;1;99;10;7;5;99;99;10;99;4;4;4;4;2;2;4;4;9;4;4;4;9;9;9;9;9;9;9;9;9;1;9;9;5;5;1;5;3;2;7;7;1;1;4;3;4;9;5;5;4;9;4;2;1;4;1;2;2;4;3;4;4;1;4;3;9;9;2;2;9;4;4;9;9;9;9;9;9;9;9; ;99;9;9;9;1;9;1;1;9;1;1;4;1;12;4; ;1;1;99;2; ;2; ;14000;32000;3;1;3;1;2;7;1…
307;3172177;31;7;2177;3;311;1;53;4;4;9;2;global warming;
healthcare - long deadlines for operations	examinations	etc.;1;3;3;4;2;3;1;2;4;4;2;2; ;0; ;0; ;0; ; ; ; ; ; ;2; ; ; ;3;5;2;9;2;2;2;2;1;2;4;2;1; ;8;2;7;2;7;7;7;7;3;5;5;0;0;5;7;5;2;7;2;4;2;2;2;2;4;4;1;4;1;1;4;3;4;5;1;3;3;2;3;1;9;2;3;3;1;2;3;5;5;3;3;1;1;3;2;2;3;1;1;6;2;2;1;1;1;8;1;1;1;1;1;2;3;4;1;3;1;2;3;2;4;2;4;3;2;2;1; ;1;2;2;2;2;1;2;2;1;1;1;6;1;9;7; ;1;2;6;2; ;1;2;35000;59000;2;1;2;5;2;7;1;1;3; ;2;17;31;3;3;1;3;1;2;7;3;2;13;13;13;14;201810;1;8;2;13;9;…
308;3172177;31;7;2177;3;311;2;73;5;3;6;2;
That there is no war in our country.;
formed government finally;3;2;3;2;2;2;2;2;3;3;2;1; ;13; ; ; ; ;2;1; ; ; ; ;1;4;2;2;3;2;2;2;3;3;8;2;2;2;6;2;3;2;1; ;1; ;9;9;9;1;5;5;5;3;3;99;3;99;4;4;4;4;9;4;2;4;4;4;4;4;3;9;4;2;3;4;3;5;5;2;2;2;5;4;3;5;3;3;5;5;4;3;3;2;3;3;3;2;3;2;4;3;2;4;2;8;4;2;4;4;4;2;9;9;3;3;9;2;9;9;3;3;4;2;4;1;1;1;9; ;1;9;2;2;9;1;2;9;9;2; ;8;10;2; ; ;2;2;8;1;1;1;1;11500;11500;4;2;1;5;98;1;1;98;7; ;1;20;45;3;3;1;4;2;1;2;4;3;6;2…
309;3172177;31;7;2177;3;311;1;62;5;2;4;2;
inexpensive medical care;
transport and parking in the city;2;2;4;9;2;2;2;3;2;9;2;2; ;5; ; ; ; ;3;3; ;9; ;18;1;2;2;1;2;4;2;2;2;3;2;2;2;2;3;2;1; ;2;1;3;1;1;1;9;1;6;7;6;3;3;7;5;7;4;4;4;4;2;4;4;4;4;4;4;4;9;2;4;9;9;3;2;3;4;2;4;3;5;3;2;5;1;2;3;4;3;5;3;4;3;5;5;4;9;9;5;4;2;3;1;2;2;2;9;4;4;2;4;4;3;4;1;1;2;9;3;2;4;2;9;9;2;9;1; ;99;1;1;2;9;1;9;9;9;1;3;6;10;12;4; ;2;2;6;1;11;1;2;28000;40000;2;1;2;5;1;1;1;1;1; ;1;21;37;3;3;1;4;1;2;8;…
310;3172177;31;7;2177;3;311;2;54;4;3;6;1;
pension insurance;climate change - draught	water;2;2;3;4;3;4;9;2;2;2;2;9; ;99; ;21; ;5; ; ; ; ; ; ;1;1;2;2;2;3;2;3;4;4;2;2;3;3;3;1;1; ;8;1;8;1;9;2;9;9;8;9;6;2;4;6;99;8;1;4;4;4;1;2;2;4;4;4;1;4;9;3;4;9;5;3;1;5;5;2;4;3;9;5;1;5;2;4;5;5;1;5;3;3;3;2;2;2;2;1;2;5;2;2;1;1;1;1;1;2;2;1;2;2;9;4;1;1;1;1;4;3;4;3;4;2;1;2;1; ;1;2;2;2;2;1;2;1;1;1;2;7;5;11;7; ;1;2;8;1;8;1;2;18000;46000;2;1;2;5;2;7;3;1;3; ;2;21;31;3;3;1;3;1;2;7;4;3;10;12;8;14;201810;1;8;2;1…
311;2152468;21;5;2468;2;222;1;45;4;3;5;2;Doesn't know;0;2;2;3;2;3;3;3;2;1;1;3;1; ;99; ;99; ;0; ; ; ; ; ; ;1;1;2;2;3;2;2;2;2;3;3;2;2;3;3;2;1; ;7;4;5;2;2;1;2;1;2;4;5;5;4;99;2;99;4;4;4;4;4;4;4;4;4;4;4;4;9;2;5;3;5;3;2;5;5;2;2;3;3;3;3;3;1;2;5;5;3;3;3;4;3;3;4;3;4;3;3;4;2;3;1;1;1;1;1;1;2;1;3;3;3;3;2;3;2;3;3;3;4;4;4;1;2;2;2; ;99;2;2;9;2;1;2;9;2;1;3;6;9;13;4; ;2;2;6;1;99;1;2;30000;50000;2;1;4;2;2;7;4;98;4…
312;2152468;21;5;2468;2;222;2;78;5;2;4;1;migration;politics;1;3;2;2;3;3;2;3;3;2;3;2; ;99; ;4; ;0; ; ; ; ; ; ;1;2;2;2;3;2;2;2;3;3;8;2;3;3;4;3;1; ;3;2;6;2;1;1;1;1;5;5;6;4;4;99;3;99;4;4;4;4;4;4;4;4;4;4;4;4;9;2;3;3;9;2;2;4;4;2;3;2;5;5;5;5;1;2;5;5;3;5;5;5;5;5;5;5;5;5;5;4;2;3;1;2;1;1;2;3;4;1;3;2;2;4;2;2;2;3;3;3;4;4;4;2;2;2;2; ;99;2;2;9;2;1;2;9;1;2; ;8;9;2; ; ;2;2;6;1;3;1;1;13000;13000;4;2;1;5;98;7;5;98…
313;2152468;21;5;2468;2;222;2;41;3;3;5;1;criminality;education;2;2;2;3;3;3;3;3;2;2;3;1; ;13; ; ; ; ;2;2; ;99; ;0;1;2;2;1;3;2;2;2;3;3;3;3;3;3;5;2;1; ;4;2;6;3;2;1;1;1;5;6;7;4;5;5;3;99;4;4;4;4;4;4;4;4;4;4;4;4;3;2;4;3;4;2;3;4;5;2;3;2;3;4;4;4;1;2;5;5;2;5;4;4;3;3;4;5;3;4;4;4;2;3;1;1;1;1;1;1;2;1;2;2;2;4;2;2;3;2;3;3;4;4;4;1;1;1;2; ;1;2;2;9;2;1;2;2;2;1;1;6;9;4; ; ;2;2;6;1;99;1;2;15000;8;3;1;3;2;1;7;4;98;1…
314;2152468;21;5;2468;2;222;2;71;5;3;5;2;politics;education;2;2;2;1;2;3;3;4;4;4;3;3; ;4; ; ; ; ;2;1; ; ; ; ;1;2;1;1;1;5;1;1;2;2;2;2;2;2;5;3;1; ;6;6;4;2;1;1;1;1;5;5;5;5;5;99;5;99;4;4;4;4;4;4;4;4;4;4;4;4;4;2;4;2;4;1;2;5;5;2;2;1;5;4;5;5;1;2;5;5;2;3;4;4;4;4;4;2;4;4;4;4;2;3;1;1;1;2;2;3;4;1;3;2;3;3;2;2;2;3;3;3;4;4;4;1;1;1;9; ;1;2;2;2;2;9;2;9;9;1;3;8;10;2; ; ;1;2;7;1;3;1;1;11000;25000;2;1;2;5;98;7;4;98;…
315;6250456;62;5;456;11;624;2;26;2;2;4;3; We finally have a complete government.;
Agree with President Zeman that	with a few exceptions	Roma do not work and live on benefits.;3;2;2;2;2;3;3;9;2;2;9;9; ;7; ; ; ; ;3;1; ; ; ; ;1;3;2;1;2;2;2;4;4;4;2;3;2;3;3;2;1; ;3;2;1; ;2;9;3;1;5;3;6;2;2;0;3;0;1;4;4;4;4;4;4;4;4;4;1;4;2;2;4;9;3;2;9;5;4;2;2;2;4;4;3;4;1;2;3;4;2;4;4;3;4;3;4;3;9;9;3;4;2;3;2;2;3;8;2;4;4;2;4;9;3;2;1;2;2;4;3;2;3;3;4;3;3;9;9; ;99;2;2;2;2;9;2;9;1;2; ;5;8;11;8; ;2;2;4;2; ;1;1;8;8;2;1;3;1;2;1;3;2;1; ;1;19;95;6;7;2;1;2;2;7;2;1;88…
316;6250456;62;5;456;11;624;2;38;3;3;5;2;
The reluctance of some of our fellow citizens to work should be addressed urgently. They live only on social benefits.;
The number of cars is growing	roads are no longer enough.;2;2;2;2;2;2;9;2;2;2;9;2; ;99; ;13; ;5; ; ; ; ; ; ;1;3;2;1;2;2;2;3;3;3;2;3;2;3;2;2;3;2;3;2;2;2;3;2;3;1;6;4;7;3;2;0;2;99;4;4;4;4;4;4;4;4;4;4;1;4;3;3;4;4;4;2;1;4;4;2;2;3;4;3;3;4;1;2;4;5;5;3;3;2;3;3;3;2;3;3;9;4;2;3;1;2;2;2;2;9;3;1;4;2;3;2;1;1;1;4;3;9;4;3;4;4;3;3;9; ;99;2;2;2;2;9;2;9;1;1;2;6;9;10;12; ;2;2;9;1;7;1;1;8;8;2;1;4;2;2;2;3;1;1; ;1;18;70;6;7;2;2;1;2;7;5;3;88;88;88;…
317;6250456;62;5;456;11;624;1;42;3;4;9;2;Great fall of left-wing parties - CSSD and KSCM.;
The impact of Brexit on the economy of our republic will be interesting.;2;2;3;2;2;2;3;9;2;1;2;1; ;5; ; ; ; ;2;2; ;13; ;4;1;3;2;2;2;2;2;3;2;2;2;3;2;3;2;2;3;3;4;3;5;2;3;2;3;2;6;4;8;3;2;1;1;2;1;4;1;4;4;4;2;4;4;4;1;4;2;3;3;4;9;3;2;4;2;3;2;3;9;2;3;9;1;2;4;5;3;5;3;2;3;3;9;2;2;2;3;5;2;2;1;1;2;8;2;2;9;1;4;3;3;2;1;1;2;4;2;3;4;2;4;4;3;3;1; ;2;2;2;2;2;1;2;2;1;1;2;6;9;8;14; ;2;2;9;1;6;1;1;8;8;2;1;4;2;2;7;3;…
318;6250456;62;5;456;11;624;1;66;5;2;4;1;
What has been the recent murders of journalists in different countries? Is it a collapse of democracy?;
I think about the meaning of elections	because citizens choose their representatives	but politicians do what they want. See Prague and Brno in municipal elections.;2;2;2;1;2;2;3;9;2;2;9;1; ;13; ; ; ; ;3;1; ; ; ; ;1;4;2;2;2;2;2;3;3;3;2;2;2;3;3;3;4;2;2;2;1; ;4;3;3;2;7;4;6;3;2;1;2;1;4;4;4;3;1;4;2;4;4;4;1;4;2;2;3;3;3;2;9;4;3;3;2;2;4;3;4;9;1;2;4;4;5;3;3;3;2;3;2;3;2;3;3;4;2;3;2;2;2;3;2;2;3;1;4;3;9;2;2;1;2;4;3;3;4;2;4;3;9;3;1; ;2;2;2;2;2;9;2;2;1;2; ;6;9;2; ; ;2;2;8;1;1;1;1;7;8;2;1;2;5;9…
319;5172456;51;7;2456;7;513;1;67;5;4;9;2;
coalition negotiations after the election;draught - lack of water;1;1;5;4;4;3;2;3;3;3;3;1; ;21; ; ; ; ;2;2; ;9; ;5;2; ; ; ;4;3;2;3;2;2;2;2;2;3;3;3;1; ;1; ;6;2;2;9;2;9;2;99;6;2;2;8;1;8;4;4;4;2;2;2;2;2;4;4;4;4;2;2;4;1;5;4;0;4;4;3;3;2;9;9;1;9;1;1;5;5;5;4;2;2;3;3;3;3;3;2;1;5;2;3;1;1;1;1;2;2;8;2;2;2;2;9;2;2;1;2;3;2;2;2;2;3;3;4;1; ;1;2;2;1;9;1;1;1;1;1;1;6;10;2; ; ;2;2;9;1;8;1;2;13000;13000;3;2;1;5;98;7…
320;5172456;51;7;2456;7;513;1;27;2;2;3;4;Doesn't know;0;4;9;9;9;9;9;9;9;9;9;9;4; ; ; ; ; ; ; ; ; ; ; ; ;2; ; ; ;9;9;9;9;4;4;3;3;3;3;2;1;1; ;1; ;7;1;9;9;9;7;97;97;97;97;97;97;97;97;7;7;7;7;7;7;7;7;7;7;7;7;7;7;7;7;7;7;7;9;9;9;7;7;7;7;7;7;7;7;9;9;9;9;4;3;3;3;4;5;5;5;4;1;1;4;1;3;4;4;4;4;4;9;4;4;9;9;2;9;9;9;4;9;9;9;9;9;9;9;7; ;99;9;9;9;9;9;9;9;9;1;1;2;1;14;6; ;2;2;99;0; ;0; ;8;8;1;2;1;1;1;7;1;98;3; ;4…
321;5172456;51;7;2456;7;513;2;30;3;3;6;3;environment;0;2;1;1;4;4;4;2;9;9;9;9;1; ;5; ; ; ; ;2;2; ;9; ;21;1;4;2;1;2;2;2;3;2;2;1;2;2;2;2;2;1; ;2;2;5;2;3;1;3;1;2;3;3;1;1;7;0;8;4;4;4;2;2;2;2;2;4;4;4;2;2;2;4;1;1;4;2;5;5;2;3;3;9;9;9;9;1;2;5;5;5;5;2;2;2;2;3;2;3;3;3;4;2;3;1;1;1;8;1;1;2;8;3;2;9;9;2;9;1;2;2;2;2;2;2;4;3;4;1; ;1;2;2;2;9;1;9;9;1;1;1;7;10;7;15; ;2;2;10;1;11;1;2;40000;40000;3;2;1;5;1;7;1;98;1; ;…
322;5172456;51;7;2456;7;513;2;56;4;2;3;2;Don't know;0;3;2;9;9;9;9;9;9;9;9;9;4; ; ; ; ; ; ; ; ; ; ; ; ;2; ; ; ;9;9;9;9;4;4;3;3;3;3;3;1;1; ;3;1;2;1;9;9;9;9;97;97;97;97;97;97;97;97;4;4;4;4;4;4;4;4;4;4;4;4;7;7;7;7;7;7;7;9;9;9;9;9;9;9;9;9;9;9;9;9;9;9;4;3;3;2;3;2;2;3;3;3;2;4;1;2;3;3;3;3;4;8;9;9;9;9;2;9;9;9;4;9;9;9;9;9;9;9;9; ;99;9;2;2;9;1;1;9;9;1;1;4;1;12;4; ;2;2;99;2; ;0; ;15000;32000;1;1;2;5;2;7;1;98…
323;2142375;21;4;2375;2;214;1;15;1;1;2;1;migration;violence	terrorism;1;1;1;4;9;3;9;9;9;1;9;8; ; ; ; ; ; ; ; ; ; ; ; ;8; ; ; ;1;1;2;3;3;3;8;7;7;3;3;1;1; ;1; ;7;2;4;1;1;1;6;1;2;5;5;6;6;8;4;4;4;4;4;4;4;4;4;4;4;4;9;5;5;7;4;1;5;5;5;1;5;4;4;5;3;3;1;1;4;4;3;2;3;4;4;9;4;5;3;1;3;6;2;2;1;1;1;1;1;1;1;1;1;1;9;1;1;1;1;1;3;3;3;3;1;1;2;1;9; ;99;9;9;9;9;9;9;9;9;1;1;3;98;1; ; ;2;2;11;3; ;8; ;0;0;1;2;4;5;2;7;4;3;4; ;3;21;35;2;2;1;1;1;1;1;5;3;0;0;0;0;201810;1;8;2;13;10;15;…
324;2142375;21;4;2375;2;214;2;42;3;4;8;2;
environment - waste (plastics);local elections;2;1;1;4;2;3;3;3;3;2;2;2; ;5; ; ; ; ;2;1; ; ; ; ;1;2;2;2;2;2;2;3;3;3;2;2;2;2;1; ;1; ;6;3;6;3;4;1;1;1;8;9;8;7;8;6;4;6;4;4;4;4;4;4;4;4;4;4;4;4;9;5;4;4;5;2;4;5;5;2;5;5;4;4;5;5;1;1;4;4;5;5;4;5;5;5;5;3;4;1;5;1;2;3;1;1;1;1;1;1;1;1;1;3;3;2;1;1;1;1;3;2;9;9;9;2;2;2;9; ;99;9;2;1;9;9;2;9;9;1;1;6;10;9;4; ;2;2;11;1;6;1;2;8;8;2;1;4;2;2;7;4;4;5; ;1;15;45;2;2;1;2;1;2…
325;2142375;21;4;2375;2;214;2;59;4;3;5;2;price increase;political situation;2;2;2;2;2;3;3;1;1;1;3;1; ;13; ; ; ; ;2;1; ; ; ; ;1;4;2;2;1;1;2;3;3;3;2;2;2;2;4;2;2;2;4;2;5;2;3;2;3;2;6;5;6;6;2;2;3;4;2;4;3;2;4;4;4;2;4;1;4;4;4;4;5;2;4;3;4;5;5;2;4;3;9;5;3;4;1;1;5;4;4;1;4;3;3;2;4;3;4;1;3;3;2;3;1;2;3;2;2;4;4;1;3;3;3;3;1;1;1;1;2;3;4;4;9;3;1;1;9; ;99;2;2;1;9;1;2;9;1;1;1;4;10;11;13; ;2;2;10;1;1;1;1;13000;9;2;1…
326;2142375;21;4;2375;2;214;1;27;2;2;3;5;lack of water (draught);migration;4;4;4;4;4;4;4;9;3;3;9;1; ;17; ; ; ; ;1;1; ; ; ; ;2; ; ; ;3;4;2;3;1;1;3;2;1;2;4;2;1; ;6;2;3;2;3;3;4;3;8;6;5;5;6;3;2;3;2;2;2;2;2;2;2;4;2;3;4;4;2;3;1;2;3;3;3;5;5;3;4;5;3;3;5;4;1;1;7;7;4;7;1;1;2;3;2;3;1;2;2;2;1;4;1;4;4;4;2;4;4;2;2;3;4;9;1;1;1;2;1;3;4;4;4;1;1;1;2; ;99;9;1;1;9;9;9;9;9;1;1;2;10;13;9; ;1;1;11;1;2;1;2;20000;27600;1…
327;2142375;21;4;2375;2;214;1;68;5;3;5;2;natural disasters - tsunami;cancer;3;4;4;1;2;3;3;3;2;2;2;4; ; ; ; ; ; ; ; ; ; ; ; ;2; ; ; ;9;9;3;3;4;4;3;3;3;3;5;2;3;2;5;2;1; ;2;1;1;1;5;6;6;7;7;8;8;5;4;4;4;4;4;4;4;4;4;4;4;4;3;4;3;2;4;3;3;3;4;3;3;4;3;5;4;4;1;2;4;4;4;4;4;5;5;3;4;5;4;4;5;3;2;3;1;4;4;4;2;4;4;2;4;4;4;3;2;2;2;4;4;3;4;4;2;1;1;1;2; ;99;2;2;1;1;1;2;2;2;2; ;3;1;2; ; ;2;2;6;2; ;2; ;8;8;4;2;1;5;98;7…
328;1182077;11;8;2077;1;111;2;71;5;3;6;2;When will Prague have a mayor;
new senators + Senate leadership;2;2;2;2;2;2;3;2;2;2;3;2; ;4; ; ; ; ;1;2; ;13; ;0;1;4;1;1;2;2;1;2;2;3;2;2;2;2;4;3;3;2;2;2;2;2;3;2;3;1;3;3;2;3;3;4;2;4;2;1;1;4;2;3;4;4;4;4;2;4;4;4;2;4;3;4;4;5;5;2;4;4;3;2;3;3;1;1;4;4;4;2;3;2;3;3;3;3;3;4;3;4;2;3;1;2;2;2;2;2;3;2;2;2;2;2;1;1;1;2;3;3;3;3;3;3;3;3;1; ;1;2;2;2;2;1;2;2;1;1;1;8;8;2; ; ;2;2;9;1;3;1;1;15000;30000;4;1;2;5;98;2;1;3;1; ;1;18;60;1;1;1;4;1;1;2;5;3;…
329;1182077;11;8;2077;1;111;1;67;5;4;9;2;
establishment of new councils;
budget approval;2;2;2;1;2;2;3;2;3;3;3;1; ;13; ; ; ; ;2;1; ; ; ; ;1;4;1;2;2;4;1;1;2;2;1;2;1;2;5;3;3;3;1; ;5;2;4;4;4;4;8;8;7;7;7;7;3;7;4;4;4;4;2;4;4;4;4;4;4;4;4;4;2;4;2;4;4;4;4;2;4;4;1;2;4;2;1;2;4;4;4;4;3;3;3;3;4;3;4;2;3;5;2;2;1;2;2;2;2;2;3;1;2;2;2;2;1;2;2;2;2;2;3;2;3;4;3;3;1; ;1;2;2;2;2;1;2;2;1;1;3;9;10;2; ; ;2;2;7;1;1;1;1;20000;45000;2;1;2;5;1;1;2;4;6; ;1;14;50;1;1;1;4;1;1;2;4;2;11;12;9;14;201810…
330;1182077;11;8;2077;1;111;1;26;2;2;3;2;Elections were held.;
due to the great drought it will become more expensive;2;3;3;3;2;3;4;2;3;2;9;2; ;17; ; ; ; ;2;3; ;16; ;0;1;2;3;2;2;3;2;2;3;4;2;3;3;2;4;2;2;2;3;1;4;1;2;1;2;1;3;5;5;2;2;1;2;1;4;4;4;4;3;4;3;4;4;4;4;4;3;3;2;3;3;2;3;5;4;2;3;2;4;4;3;5;1;3;3;3;2;3;4;4;3;4;3;3;3;4;4;3;1;3;2;3;3;4;3;3;3;2;3;3;9;9;2;2;2;4;4;3;3;3;3;3;2;9;9; ;99;9;1;1;9;1;2;9;1;1;1;7;7;11;7; ;2;2;8;1;2;1;2;18000;39000;2;1;3;1;2;7;1;2;3; ;1;…
331;1182077;11;8;2077;1;111;2;42;3;3;6;4;No unemployment;
It is being decided who will rule in Prague.;3;2;3;3;2;2;2;2;2;2;2;2; ;9; ; ; ; ;3;4; ;0; ;0;1;2;2;2;3;3;2;2;3;3;7;2;2;3;5;2;1; ;3;2;2;1;3;1;2;1;6;5;4;4;3;5;5;99;2;4;4;4;4;4;4;4;4;4;4;4;3;2;3;4;3;3;3;4;4;2;3;3;5;5;3;5;3;3;4;3;3;4;5;4;4;5;5;4;4;3;5;2;2;4;2;3;3;4;3;4;4;3;3;3;9;3;2;2;2;4;4;3;3;3;3;3;2;3;1; ;1;9;2;9;2;1;2;2;1;1;3;6;6;11;15; ;2;2;6;1;11;2; ;22000;34000;3;2;2;1;1;7;1;3;6; ;4;19;75;1;1;…
332;1182077;11;8;2077;1;111;1;56;4;4;9;2;
forming coalitions in cities and towns;
President-scoundrel.;2;3;3;4;3;2;2;2;2;1;3;1; ;5; ; ; ; ;1;1; ; ; ; ;1;4;1;1;2;1;1;2;1;2;1;2;1;2;4;3;3;2;2;2;3;3;4;3;4;4;6;7;7;6;5;7;4;6;1;4;1;4;1;2;4;1;4;1;1;4;5;4;3;5;3;4;5;5;4;2;5;4;2;2;4;2;1;1;5;5;4;4;2;2;3;3;3;3;2;3;3;5;2;3;1;2;1;2;2;2;2;1;2;2;2;2;1;1;1;2;2;2;2;2;2;3;3;3;1; ;1;2;2;2;2;1;2;2;1;1;1;8;9;16;10; ;2;2;10;1;6;1;2;35000;55000;2;1;2;5;2;7;2;4;3; ;1;19;45;1;1;1;3;1;2;6;5;3;13;13;13;14…
333;4272469;42;7;2469;6;427;1;18;1;1;2;2;human rights;economical situation of our state;1;1;3;3;2;2;2;9;9;9;9;2; ;9; ; ; ; ;2;2; ;17; ;5;2; ; ; ;4;3;3;9;3;2;2;2;2;2;2;2;1; ;1; ;3;2;3;3;3;3;6;7;7;5;3;8;3;7;4;4;4;1;4;4;4;2;4;4;4;2;4;5;4;5;5;5;5;5;5;2;4;2;1;4;9;1;1;1;5;5;4;1;2;3;1;1;3;2;4;1;5;4;2;4;1;1;1;1;1;1;1;1;9;2;3;1;2;1;1;9;3;1;2;3;1;4;3;2;2; ;99;2;2;1;1;1;2;1;2;1;1;7;8;1; ; ;1;1;4;2; ;2; ;300…
334;4272469;42;7;2469;6;427;2;69;5;2;3;2;politics;0;3;3;2;4;2;2;2;3;3;2;3;1; ;5; ; ; ; ;2;1; ; ; ; ;2; ; ; ;2;2;2;4;2;2;8;2;3;3;3;3;3;2;8;5;1; ;3;2;2;1;5;7;7;7;4;5;6;8;4;4;4;1;1;4;4;4;4;4;4;4;2;2;2;2;3;3;3;1;1;2;3;3;5;3;3;3;1;1;2;4;4;4;4;4;3;3;4;5;5;5;5;3;2;3;1;1;1;1;1;2;3;1;3;3;4;4;2;2;1;3;3;2;2;3;4;3;3;3;1; ;2;2;2;2;1;1;2;2;2;1;3;5;10;7;7; ;2;2;11;2; ;2; ;10000;20000;4;2;2;5;2;7;3;98;3; ;1;17;3…
335;4272469;42;7;2469;6;427;2;45;4;3;6;2;immigrants;terrorism;2;3;3;3;3;3;2;2;3;2;2;1; ;7; ; ; ; ;2;2; ;95; ;0;2; ; ; ;3;3;2;4;3;3;2;2;2;3;2;1;2;1;3;3;8;3;3;1;3;1;4;4;7;3;3;3;5;5;4;4;4;4;4;4;4;4;4;4;4;4;1;2;5;1;5;2;1;5;2;2;2;1;4;3;3;5;1;2;5;5;5;5;3;3;2;2;3;2;2;2;2;4;2;3;2;2;2;2;2;3;3;2;2;3;4;4;3;2;2;2;2;2;2;2;3;3;2;2;2; ;2;2;2;2;9;1;9;1;1;1;1;6;10;7;15; ;1;2;8;1;4;1;2;10000;8;3;1;2;1;2;7;3;1;1; ;…
336;4272469;42;7;2469;6;427;1;32;3;3;6;3;political situation;
execution and insolvency;4;3;2;3;2;2;1;3;2;3;2;1; ;17; ; ; ; ;1;2; ;16; ;4;1;1;3;1;2;3;3;9;2;1;2;1;3;2;4;4;1; ;2;1;7;1;5;3;3;4;8;7;7;7;6;6;5;5;4;4;4;4;4;4;2;2;4;4;4;4;4;4;4;3;2;4;4;4;5;2;4;3;3;1;3;5;1;2;5;5;5;5;3;2;3;2;3;3;4;3;1;3;1;4;1;3;4;3;2;4;4;2;4;3;3;2;1;2;2;4;2;2;3;1;3;4;2;1;1; ;1;2;2;2;2;1;9;2;1;1;2;3;10;13;4; ;2;2;6;1;2;1;2;8;9;1;1;0;1;1;2;5;1;3; ;3;20;108;4;5;1;2;3;2;9;3;2;88;99;88;99;2…
337;4251969;42;5;1969;6;424;1;26;2;3;5;2;coalition formation;0;2;2;2;3;3;3;4;4;4;4;4;4; ; ; ; ; ; ; ; ; ; ; ; ;2; ; ; ;4;4;1;4;3;3;3;2;2;3;5;3;3;4;4;3;2;4;2;3;3;1;4;2;6;2;3;4;2;1;2;3;3;1;1;4;3;2;3;2;3;2;3;5;5;2;4;3;3;5;4;2;1;3;2;3;3;4;2;3;3;3;4;3;3;5;4;3;1;2;2;4;3;4;2;3;1;1;3;2;2;2;3;2;3;2;3;2;1;4;2;4;2;2;2;2;2;3;3;3;2; ;99;9;9;9;9;9;9;9;9;1;1;3;5;10;12; ;1;1;6;2; ;2; ;24000;40000;2;1;2;5;2;7;3;9…
338;4251969;42;5;1969;6;424;2;68;5;2;3;4;terrorist attacks;0;4;4;4;1;3;3;3;4;3;4;2;1; ;4; ; ; ; ;1;2; ;0; ;0;1;1;1;1;2;1;2;2;2;2;7;3;1;3;6;4;4;3;3;4;3;4;4;4;4;3;7;4;7;6;8;8;5;5;4;2;1;4;3;2;2;3;4;4;1;2;2;4;4;5;4;2;3;2;3;3;4;1;2;4;2;5;2;4;3;1;2;2;3;1;1;3;4;3;2;1;3;2;1;4;3;2;2;3;4;1;2;2;3;1;1;3;4;2;2;1;4;3;4;3;3;3;3;3;2; ;99;9;1;2;9;2;9;1;9;2; ;7;8;2; ; ;2;2;6;9; ;2; ;8;8;2;1;2;5;98;7;3;98;1; ;2;20;…
339;4251969;42;5;1969;6;424;2;40;3;3;6;2;100th anniversary of the Czechoslovakia;0;3;2;2;2;2;2;3;4;2;2;3;2; ;13; ; ; ; ;1;1; ; ; ; ;1;2;2;1;2;2;2;2;2;2;2;2;2;2;3;4;1; ;2;2;4;4;3;2;3;2;7;5;9;6;7;4;7;9;4;3;2;3;4;3;7;4;1;3;3;4;5;3;5;1;3;3;2;5;5;2;3;3;4;3;4;4;2;2;4;5;2;4;4;4;2;1;3;5;2;3;3;3;1;2;2;4;3;3;2;4;1;4;2;2;4;3;3;2;2;3;3;2;3;3;2;3;2;3;2; ;99;9;9;9;9;9;9;9;9;1;1;6;8;10;15; ;2;2;9;9; ;9; ;8;8;3;…
340;4251969;42;5;1969;6;424;1;44;3;2;3;2;elections;
speeches by the President;3;4;3;4;3;3;3;4;9;3;9;4; ; ; ; ; ; ; ; ; ; ; ; ;2; ; ; ;3;3;2;3;4;3;2;7;2;3;5;3;3;3;4;3;5;4;3;3;4;3;3;4;5;1;3;3;2;4;2;3;3;4;2;4;1;2;2;1;3;3;5;3;3;4;2;4;2;4;4;3;5;4;4;4;1;3;2;3;5;4;2;4;1;4;3;1;4;3;4;2;3;3;2;3;2;2;4;3;3;3;4;3;2;2;4;3;3;4;2;3;2;2;2;3;2;2;3;2;1; ;99;2;2;9;1;9;9;9;9;1;3;4;2;13;4; ;2;2;7;2; ;2; ;8;8;3;1;2;5;2;7;3;1;1; ;1;15;45;4;5;1;2;2;2;9;4;2;88;88;88;88;201…
341;3112039;31;1;2039;3;315;1;53;4;2;4;3;
election results and disappointment;
bad mood of the population;3;3;4;2;3;3;3;9;3;3;9;2; ;4; ; ; ; ;2;1; ; ; ; ;1;4;1;2;4;5;1;3;3;3;2;2;2;2;4;3;2;2;6;5;2;1;3;1;2;1;1;4;3;1;1;0;5;4;4;4;4;4;4;4;4;4;4;4;4;4;3;2;5;1;4;2;1;4;5;4;2;2;9;4;1;4;1;2;5;4;4;5;4;3;3;4;3;2;4;4;4;4;2;3;1;2;1;2;8;2;8;1;4;4;3;4;1;3;2;4;4;3;4;3;4;2;2;2;9; ;99;2;2;1;9;1;2;9;9;1;3;5;7;13;4; ;2;2;4;1;3;1;1;8;8;2;1;5;5;2;7;6;4;1; ;1;14;49;3;3;1;3;2;2;9;2;1;88;88;88;88;20…
342;3112039;31;1;2039;3;315;2;35;3;3;5;2;not enough money for young families;
people don't want to work;3;3;9;3;9;9;3;9;2;2;9;4; ; ; ; ; ; ; ; ; ; ; ; ;2; ; ; ;9;2;2;2;4;4;3;3;3;3;4;1;1; ;3;1;4;1;3;1;2;1;1;3;5;0;0;0;4;7;4;4;4;4;4;4;4;4;4;4;4;4;1;1;5;1;5;3;1;5;5;4;1;2;5;5;1;5;1;2;5;2;2;2;2;2;3;3;2;3;2;3;3;3;1;4;1;2;4;8;4;4;4;2;4;4;4;4;1;3;2;4;4;2;1;2;2;4;4;4;1; ;99;9;2;1;9;1;2;1;9;1;1;6;2;9;14; ;1;2;6;2; ;2; ;15890;9;2;1;4;2;2;7;6;2;1; ;1;15;40;3;3;1;2;2;2;7;3;2;9;99;7;99;2…
343;3112039;31;1;2039;3;315;1;27;2;4;9;4;
Inability to get a job with the right education.;
the political situation has been bad for a long time;2;1;9;4;4;4;4;9;9;9;9;4; ; ; ; ; ; ; ; ; ; ; ; ;2; ; ; ;9;3;9;9;3;3;8;2;2;8;5;3;1; ;5;2;8;1;3;2;3;2;0;4;4;0;1;7;4;8;4;4;4;4;2;2;1;2;4;2;4;4;3;3;4;2;5;4;3;5;4;3;2;2;3;2;3;4;1;1;4;4;5;5;3;2;2;3;3;4;4;2;2;6;2;2;1;1;1;1;2;1;2;2;3;3;9;9;1;2;1;4;3;2;2;1;1;4;4;4;1; ;1;2;2;1;1;1;9;1;1;1;1;8;99;3; ;7;1;1;9;2; ;1;2;8;9;1;2;3;5;0;7;6;3;1; ;3;17;40;3;3;1;1…
344;3112039;31;1;2039;3;315;2;78;5;1;2;3;
lack of interest in retirees in general;
Bribery	everyone just wants to get rich.;4;2;9;3;4;4;3;9;2;2;9;1; ;6; ; ; ; ;2;1; ; ; ; ;1;3;2;1;3;2;2;3;4;3;2;3;2;8;6;4;3;2;6;4;1; ;4;1;2;1;99;6;2;1;5;99;4;99;4;4;4;4;4;4;4;4;4;4;4;4;2;1;5;9;5;9;2;4;2;3;2;1;2;5;9;5;9;2;9;9;9;9;5;4;4;9;5;4;9;4;4;2;2;4;2;3;4;3;8;8;8;2;9;4;4;4;9;3;9;9;4;9;9;9;9;9;9;9;1; ;99;9;2;1;9;1;9;9;9;2; ;6;8;2; ; ;2;2;2;1;5;1;1;11300;24000;2;1;2;5;98;1;6;5;1; ;1;19;55;3;3;1;4;3;1;2;1…
345;3112039;31;1;2039;3;315;1;42;3;2;4;3;
bureaucracy;bribery;3;2;5;4;4;4;4;4;2;2;4;4; ; ; ; ; ; ; ; ; ; ; ; ;1;3;2;2;2;2;2;3;4;3;3;2;2;2;4;2;1; ;7;4;3;1;2;1;1;1;0;2;0;0;0;2;4;99;4;4;4;4;4;4;4;4;4;4;4;4;1;1;5;1;5;3;1;4;4;4;1;1;5;4;7;5;1;2;7;7;5;7;4;2;4;3;5;3;4;4;3;3;2;3;1;2;3;2;2;4;3;3;4;4;4;4;2;9;2;4;4;9;9;9;9;9;9;9;9; ;99;2;2;1;9;1;9;9;9;1;2;7;1;7;7; ;2;2;6;2; ;2; ;8;8;2;1;5;3;2;1;6;4;1; ;1;21;50;3;3;1;2;2;2;5;3;2;88;88;88;88;201810;1;…
346;5131580;51;3;1580;7;511;2;60;5;3;5;2;Babiš;politics in general;2;2;3;4;2;2;2;2;2;2;2;2; ;5; ; ; ; ;2;2; ;0; ;0;2; ; ; ;2;2;2;3;2;2;2;2;2;2;5;3;1; ;1; ;4;1;1;2;1;9;8;7;7;7;6;5;2;4;4;4;4;4;4;4;4;4;4;4;4;4;3;2;3;2;3;3;3;3;4;2;2;2;4;3;2;4;1;1;4;4;5;3;3;3;3;4;4;3;4;3;4;3;2;3;1;2;3;3;2;2;3;1;3;4;4;9;1;2;1;3;2;9;9;9;9;2;2;2;9; ;99;9;2;9;1;9;9;9;9;1;3;5;7;9;9; ;2;2;9;0; ;1;2;8;8;2;1;2;5;1;7;4;3;1; ;3…
347;5131580;51;3;1580;7;511;1;51;4;2;3;2;elections;
post-election negotiations;2;3;4;3;3;3;3;3;3;3;3;2; ;99; ;21; ;0; ; ; ; ; ; ;1;2;2;2;3;3;2;3;2;2;2;2;2;2;4;3;1; ;3;2;4;2;2;2;2;2;3;3;2;0;0;0;0;99;2;4;4;4;4;4;4;4;4;4;4;4;3;1;5;2;9;2;2;3;4;3;1;1;3;3;1;3;1;1;4;4;5;5;2;2;3;3;3;2;3;2;3;4;2;3;2;2;3;3;3;3;4;2;4;4;4;4;2;3;1;4;2;3;4;4;3;1;1;1;1; ;2;2;2;1;2;1;2;1;1;1;3;6;8;2; ; ;1;2;7;9; ;1;2;8;8;3;1;2;5;1;7;4;2;1; ;2;17;35;5;5;1;3;1;1;2;4;2;88;88;88;88;2…
348;5131580;51;3;1580;7;511;1;67;5;1;2;2;elections and results;natural disasters;3;3;3;3;3;3;9;9;2;2;9;2; ;5; ; ; ; ;2;2; ;19; ;0;2; ; ; ;3;3;2;9;2;2;2;2;2;2;5;4;1; ;2;2;1; ;1;9;1;9;99;6;6;0;0;0;2;1;4;4;4;4;4;4;4;4;4;4;4;4;2;1;5;1;5;2;1;4;2;3;1;1;3;2;1;3;2;3;4;3;5;2;3;3;3;3;3;2;3;2;3;3;1;3;2;3;4;4;4;3;4;2;4;4;4;4;2;3;2;4;1;3;4;4;4;1;1;1;9; ;99;9;2;1;2;1;2;1;9;2; ;5;6;2; ; ;2;2;10;9; ;1;1;10700;17…
349;6161806;61;6;1806;10;612;2;48;4;3;6;1;
rising prices of gas	electricity and coal;
the other parties bypassed the victorious ANO movement in Brno;2;2;4;1;4;4;4;1;2;2;2;1; ;13; ; ; ; ;2;1; ; ; ; ;2; ; ; ;2;2;2;2;3;3;3;3;3;3;3;2;1; ;5;2;8;2;1;1;1;1;1;2;9;2;2;2;6;7;4;4;4;4;4;4;4;4;4;4;4;4;4;3;4;1;2;1;2;5;5;1;2;2;5;4;1;5;1;1;2;2;1;2;4;5;4;3;5;4;4;4;4;5;2;3;2;2;3;2;4;2;4;1;4;4;3;4;1;3;2;4;4;3;4;4;4;1;2;2;9; ;1;9;2;2;2;9;1;9;9;1;2;5;9;11;7; ;2;2;9;1;1;1;1;18500;43000;2;1;2;5;2;7;3;5;…
350;6161806;61;6;1806;10;612;1;66;5;2;4;2;coalition formation;
speculation as to who will be the chairman of the coalition.;3;3;3;2;3;3;3;2;3;3;3;1; ;6; ; ; ; ;1;1; ; ; ; ;1;4;2;1;5;4;2;4;1;1;1;1;2;2;7;6;1; ;7;6;7;5;2;2;2;3;3;3;10;3;3;3;7;3;4;4;4;4;4;4;4;4;4;4;4;4;3;2;1;3;4;2;1;4;4;3;4;5;4;2;2;1;2;3;5;5;5;5;1;1;2;2;3;2;2;2;2;4;2;3;1;2;2;3;3;3;3;2;3;3;4;4;3;4;3;4;2;3;4;4;3;1;1;1;1; ;1;2;2;2;2;1;2;2;2;1;3;7;10;2; ; ;2;2;1;1;5;1;1;15300;27400;2;1;2;5;98;7;3;12;…
351;6161806;61;6;1806;10;612;1;65;5;2;3;3;
constant increase in fuel prices; Poche ends up at the ministry.;3;4;4;2;4;4;4;3;2;2;3;1; ;13; ; ; ; ;1;1; ; ; ; ;1;4;1;1;1;2;1;1;1;1;1;1;1;1;8;8;1; ;6;5;4;4;2;1;3;4;0;1;5;1;1;0;4;3;4;4;4;4;4;4;4;4;4;4;4;4;2;4;3;4;1;1;4;5;5;2;3;4;5;3;4;2;1;2;3;5;5;3;2;2;1;1;2;2;1;1;1;4;2;3;2;2;3;3;4;8;3;2;4;4;3;4;3;4;2;4;1;3;4;4;4;2;2;2;2; ;1;2;2;2;2;1;2;2;2;1;3;6;10;2; ; ;2;2;8;1;1;1;1;14700;26200;2;1;2;5;98;7;3…
352;1182404;11;8;2404;1;111;2;44;3;2;4;2;100th anniversary of the Czechoslovakia;
Senate elections are strange.;2;2;4;4;3;3;3;2;2;2;2;3; ;4; ; ; ; ;3;3; ;6; ;0;2; ; ; ;4;4;2;3;2;2;8;2;2;2;4;2;3;2;1; ;4;2;3;1;2;2;6;5;6;4;4;99;5;99;4;4;4;4;1;4;4;4;4;4;4;4;4;4;3;3;4;3;4;4;4;2;4;4;5;4;3;5;1;2;4;2;4;2;4;4;4;4;9;4;4;4;5;4;2;3;2;2;2;3;2;3;8;2;3;3;2;2;2;2;1;4;2;2;3;9;3;2;2;9;2; ;97;1;2;1;1;9;2;9;1;1;3;2;7;10;14; ;2;2;4;1;3;2; ;20000;20000;3;2;2;1;1;7;1;4;4; ;3;20;40;1;1;1;2;1;2;7;2;1;…
353;1182404;21;5;2404;2;219;1;41;3;3;5;2;elite crisis;climate change;1;1;4;4;4;2;1;2;2;3;3;1; ;21; ; ; ; ;3;2; ;17; ;5;1;3;1;1;3;2;2;4;3;3;2;2;2;2;2;2;2;2;1; ;3;2;5;2;4;1;5;7;7;4;3;6;7;2;4;4;4;4;2;4;4;2;4;4;4;4;4;3;3;4;5;5;3;3;4;2;4;3;5;2;4;2;1;1;5;5;5;5;4;9;9;3;3;4;5;5;9;4;2;2;1;2;2;2;1;3;8;2;3;3;2;2;1;1;1;4;3;2;1;1;1;3;3;4;1; ;99;2;2;2;9;2;2;1;1;1;1;7;10;8;15; ;1;2;6;1;8;1;2;30000;30000;1;2;1;5…
354;1182404;21;4;2404;2;217;2;46;4;3;6;2;pension reform;0;1;3;4;2;3;3;9;2;2;2;9;3; ;9; ; ; ; ;3;4; ;21; ;0;2; ; ; ;3;2;2;3;3;2;2;2;2;2;3;3;2;2;3;2;3;2;4;3;3;1;97;7;5;2;2;5;4;5;4;4;4;4;2;4;4;4;4;4;4;4;4;4;2;4;5;5;3;4;4;2;3;4;9;3;5;3;1;1;5;5;2;3;2;2;1;1;2;2;3;2;1;5;2;3;1;1;1;1;1;3;8;1;3;3;3;9;1;1;1;3;2;3;4;3;9;2;2;2;7; ;97;7;2;2;2;9;9;7;7;1;2;6;99;8;10; ;2;2;6;1;11;2; ;8;8;3;2;1;5;1;7;0;2;3; ;3;18;…
355;1182404;11;8;2404;1;111;2;58;4;3;6;2;
The consequences of climate change are clear and drought needs to be addressed.;Fall of society due to lack of faith.;2;1;4;4;3;3;2;2;2;2;9;1; ;7; ; ; ; ;1;1; ; ; ; ;1;3;2;2;2;2;2;3;2;2;8;2;2;9;3;3;3;2;3;2;6;3;4;2;3;1;5;4;5;4;3;5;4;6;4;4;4;2;2;2;2;3;4;4;4;4;2;9;4;3;5;4;2;4;4;2;2;3;5;2;2;3;1;2;5;4;3;5;3;4;5;5;5;5;5;4;4;4;2;3;2;3;3;3;2;2;4;2;4;3;4;3;2;1;1;4;2;3;3;2;3;2;2;9;9; ;99;2;2;2;2;9;2;9;1;1;…
356;1182404;11;8;2404;1;111;1;62;5;4;9;3;
The danger of growing fascism in our country and in Europe.;
The danger of the disintegration of society and civilization due to the struggle for resources (drought	migration	war	environment	;3;2;2;4;3;3;1;9;2;1;9;1; ;5; ; ; ; ;2;2; ;7; ;0;1;2;2;2;2;2;2;3;2;2;8;2;1;2;2;2;3;3;4;4;3;3;3;3;3;1;6;5;7;4;3;7;5;5;1;4;4;4;4;2;4;4;4;2;4;4;9;3;4;2;5;4;3;4;4;2;2;3;4;2;2;4;1;1;5;5;5;5;3;2;3;3;3;2;2;2;3;4;2;3;1;2;2;2;2;2;8;2;4;3;3;3;1;1;1;4;1;1;2;2;2;3;2;3;2; ;97;2;2;2;2;1;2;9;1;1;3;9;9;2; ; ;1;2;7;1;11;1;2;22000;22000;3;2;1;5;98;6;1;2;4; ;5;16;40;1;1;1;4;2;1;2;4;2;11;6;10;10;201810;1;7;4;13;10;5…
357;3172466;31;7;2466;3;311;1;35;3;3;6;2;
lack of people for work;
anniversary of the founding of Czechoslovakia;2;1;4;3;3;3;2;3;4;4;4;2; ;5; ; ; ; ;2;2; ;17; ;9;1;1;2;1;5;4;2;3;2;2;8;2;2;9;99;99;3;3;8;3;2;2;4;9;3;3;4;8;8;5;5;8;4;6;1;1;1;1;2;4;2;2;4;1;4;4;3;2;3;5;5;4;4;4;5;2;3;3;3;3;2;3;1;2;5;5;5;9;2;2;2;1;1;2;2;2;3;5;2;3;1;2;2;2;2;2;2;1;2;2;3;3;1;1;1;2;2;2;2;2;2;3;3;3;1; ;1;2;2;2;2;9;2;2;1;1;2;7;10;5;6; ;2;2;7;1;8;1;2;8;8;1;2;1;5;1;2;3;98;4; ;1;17;46;3;3;1;2;1;…
358;3172466;31;7;2466;3;311;2;47;4;3;5;3;rising food prices;quality of food;3;3;3;3;2;3;3;3;3;3;9;9; ;7; ; ; ; ;3;3; ;4; ;13;2; ; ; ;3;3;3;9;3;9;9;9;3;3;1; ;2;2;1; ;8;2;3;9;3;3;3;7;7;1;2;5;1;99;4;4;4;2;2;2;9;2;4;2;1;4;9;2;4;3;5;5;4;9;4;2;3;2;9;4;9;9;7;4;4;4;3;3;9;3;9;4;3;2;3;9;9;4;1;4;2;4;4;4;4;4;4;3;4;3;4;3;1;2;2;4;4;1;1;1;1;9;9;9;1; ;99;9;2;9;9;9;9;9;1;1;1;5;6;11;7; ;1;1;99;1;4;1;2;8;8;2;1;6;5;…
359;3172466;31;7;2466;3;311;2;31;3;2;3;1;
Islamization of the Czech Republic;migration;1;5;4;2;3;4;4;4;4;4;4;1; ;19; ; ; ; ;1;1; ; ; ; ;1;4;2;9;4;9;2;9;1;1;1;1;2;8;8;2;1; ;1; ;8;99;2;5;2;5;0;2;2;2;2;0;0;0;2;2;9;2;2;2;9;2;9;9;4;4;1;1;5;2;2;1;1;5;1;4;9;2;1;1;1;1;2;5;1;1;2;9;9;1;1;9;1;2;2;1;1;1;1;4;9;3;4;4;8;8;8;3;4;2;4;9;4;2;4;4;1;3;4;3;4;1;1;9;9; ;2;2;1;9;9;1;9;9;2;1;1;1;10;3; ;998;1;1;99;1;7;1;1;7;9;2;1;7;1;1;6;1;98;4; ;1;19;77;3;3;1;2;1…
360;7220491;72;2;491;13;721;1;28;2;2;4;3;dostavba rozestavěných dálnic;minimum wage increase;3;4;9;4;4;4;4;9;3;3;9;2; ;17; ; ; ; ;2;1; ; ; ; ;2; ; ; ;5;4;1;3;4;4;2;2;2;2;4;1;1; ;7;1;8;1;1;9;9;1;0;0;5;2;2;99;9;0;1;4;4;4;4;4;4;4;4;1;4;4;9;3;5;2;5;9;2;4;4;7;1;1;4;2;5;5;9;9;1;2;2;2;5;4;4;4;4;3;4;4;3;2;1;4;4;4;8;4;4;4;4;2;4;4;4;4;4;3;1;4;2;3;4;4;4;1;1;1;2; ;1;9;2;1;9;2;2;9;9;1;1;7;10;3; ;129;1;1;9;1;2…
361;7220491;72;2;491;13;721;2;31;3;4;9;2; teaching disabled children in primary schools	to have teaching assistants;
salary increase for primary school teachers;3;3;3;3;2;2;1;4;2;2;4;1; ;13; ; ; ; ;2;1; ; ; ; ;1;4;1;1;3;4;1;3;2;2;2;2;3;2;8;3;1; ;5;2;5;2;1;2;2;2;7;3;2;8;5;99;10;99;3;4;4;4;4;4;4;4;4;4;1;4;2;2;4;2;5;5;1;4;5;2;1;1;1;1;1;2;1;1;5;5;5;5;3;2;3;4;2;2;9;2;4;3;1;3;1;3;3;4;2;4;4;1;4;4;3;4;3;1;1;4;1;2;4;3;3;1;1;1;1; ;1;2;2;2;1;2;2;1;2;1;1;8;10;4; ; ;2;2;10;1;1;1;2;5300;31200;2;1;4;2;1;1;5;2;1; ;1;18;150;7;7…
362;7220491;72;2;491;13;721;2;35;3;3;5;1;
resolve the purchase of drugs for pharmacies-do not increase the price;
construction of housing for young families and the socially disadvantaged.;2;2;2;2;1;1;1;3;2;2;4;1; ;4; ; ; ; ;1;1; ; ; ; ;1;4;1;1;2;2;1;3;2;2;1;2;2;2;5;2;3;2;8;3;3;2;3;3;3;3;10;4;5;8;8;9;10;99;3;4;4;4;4;4;4;4;4;4;1;4;3;3;3;4;5;5;3;5;5;1;2;2;2;1;4;3;1;1;5;5;5;5;9;1;3;3;1;1;3;2;2;4;1;3;1;1;4;8;2;4;4;1;4;4;4;4;2;2;1;4;2;3;4;4;3;1;1;1;1; ;1;2;2;2;1;2;2;1;2;1;1;8;10;10;10; ;2;2;6;1;3;1;2;29500;66000;…
363;7220491;72;2;491;13;721;2;77;5;2;4;3;
Ensure sufficient district and dentists in the village.;
build retirement homes for the elderly;2;2;3;4;2;3;2;4;2;2;4;1; ;13; ; ; ; ;2;1; ; ; ; ;1;2;1;1;2;4;1;3;2;2;1;3;2;2;8;3;3;2;6;2;8;2;1;1;1;1;2;3;4;8;6;5;7;4;1;4;4;4;4;4;4;4;4;4;3;4;4;3;2;3;5;5;1;5;5;2;2;3;5;1;2;5;9;1;5;5;5;5;4;1;3;4;4;1;1;2;2;4;2;3;1;1;1;8;1;4;3;1;4;4;4;4;2;2;1;4;2;2;4;3;4;1;1;1;1; ;1;9;2;7;2;2;2;9;1;1;1;8;10;2; ; ;2;2;7;1;3;1;2;12800;75000;2;1;2;5;98;1;5;8;1; ;1;15;180;7;7;2;4;1;…
364;7242012;72;4;2012;13;724;2;63;5;2;3;2;weather;elections;2;2;2;2;2;2;2;2;3;3;2;1; ;7; ; ; ; ;1;1; ; ; ; ;1;1;1;1;2;1;1;9;2;3;2;2;2;2;2;2;3;2;3;2;3;2;3;2;2;3;6;5;5;4;4;6;6;5;3;3;3;2;3;3;4;3;3;2;3;3;4;3;3;4;4;3;3;4;4;2;3;4;3;3;4;3;2;3;3;4;3;3;3;3;2;3;3;2;3;4;3;2;2;3;3;3;2;3;3;2;3;3;2;3;3;2;2;3;2;2;2;2;3;2;2;2;3;2;9; ;1;1;2;9;1;1;9;9;2;1;1;6;10;11;7; ;2;2;10;1;6;1;2;8;8;1;1;2;5;2;7;4;98;1; ;1;19;…
365;7242012;72;4;2012;13;724;2;33;3;2;4;1;elections;president;3;2;2;3;3;2;2;3;2;2;2;1; ;5; ; ; ; ;1;1; ; ; ; ;1;1;1;1;3;2;2;9;3;3;3;2;3;3;3;2;2;2;3;2;2;2;3;2;2;2;5;5;6;5;5;4;4;5;3;3;3;2;3;4;3;3;3;2;3;3;3;4;3;3;3;3;3;4;4;2;3;3;3;3;2;2;2;2;3;3;4;3;2;3;3;3;3;3;2;3;3;2;2;3;3;3;3;2;2;3;3;2;3;3;2;2;3;3;2;2;2;2;2;3;2;3;2;2;2; ;1;2;2;1;1;2;9;9;2;1;1;4;8;11;7; ;2;2;8;1;6;1;2;8;8;2;1;2;5;2;1;4;98;3; ;1;18;…
366;7242012;72;4;2012;13;724;1;18;1;1;2;2;elections;president;3;2;2;4;4;4;2;2;2;2;3;4; ; ; ; ; ; ; ; ; ; ; ; ;1;1;1;1;3;4;1;2;2;2;2;1;3;2;1; ;2;2;4;2;5;2;2;2;4;3;4;3;5;6;6;6;6;6;2;3;3;4;3;3;2;3;4;3;3;3;3;3;4;3;3;2;2;4;4;3;2;3;3;3;3;3;2;3;3;2;4;3;3;3;4;3;3;3;3;3;2;9;9;3;2;2;3;3;2;3;2;2;2;2;3;2;2;3;3;2;2;2;2;3;2;2;3;3;2; ;1;1;1;2;1;1;9;1;2;1;1;5;8;1; ; ;2;2;9;3; ;1;2;7;9;1;2;4;5;2;1;4;98;4; ;2;15;5…
367;7242012;72;4;2012;13;724;1;20;2;3;5;2;weather;elections;3;2;2;3;2;2;2;2;2;3;2;4; ; ; ; ; ; ; ; ; ; ; ; ;1;1;1;1;2;4;1;9;3;3;2;2;2;2;3;2;2;2;3;2;3;2;3;2;3;2;6;5;5;4;5;5;5;5;3;2;2;3;2;2;2;3;2;2;3;3;3;3;4;3;2;3;3;4;4;2;3;3;3;3;4;3;2;3;3;3;4;3;3;2;2;3;4;3;2;3;3;9;9;3;2;3;2;2;3;3;2;2;2;3;2;2;2;3;2;2;2;1;2;2;1;3;2;2;2; ;1;9;2;2;1;1;9;9;2;1;1;5;8;13;4; ;2;2;9;1;4;1;2;8;9;1;2;4;5;3;1;4;98;4; ;1;15;45…
368;7122439;71;3;2439;12;711;2;30;3;1;2;9;Don't know;Doesn't care;9;9;9;1;2;2;2;2;2;2;2;1; ;99; ;99; ;0; ; ; ; ; ; ;1;1;1;2;2;2;1;1;2;3;3;3;3;3;1; ;4;2;8;4;4;99;2;2;2;2;3;5;6;1;1;99;6;6;3;3;3;3;3;3;3;3;3;3;3;3;7;7;7;7;7;7;7;3;3;2;7;7;7;3;3;3;7;7;5;5;5;5;3;3;3;3;3;3;3;3;3;2;1;4;1;3;3;3;3;3;3;3;4;3;3;9;2;2;2;4;2;2;2;2;9;2;2;2;2; ;99;7;1;9;9;9;9;9;9;2; ;9;10;4; ; ;1;1;99;1;1;1;1;7;8;3;2;1;5;98;9;3;9…
369;7122439;71;2;2439;12;711;2;44;3;4;9;2;migration;elections;2;2;3;3;2;2;2;2;3;1;9;2; ;99; ;99; ;0; ; ; ; ; ; ;1;4;1;2;1;2;1;2;2;2;9;9;9;9;3;2;1; ;1; ;3;99;9;2;2;2;5;7;4;4;4;99;4;6;4;4;4;4;4;4;4;4;4;4;4;4;4;3;4;3;5;4;3;3;4;2;4;3;7;3;9;9;9;9;5;5;5;5;4;3;3;3;4;4;3;4;4;5;2;3;1;2;2;2;1;2;9;9;4;3;3;3;1;2;1;3;4;2;3;2;4;9;9;9;7; ;99;7;1;9;9;9;9;9;9;1;1;6;9;8;13; ;2;2;99;1;6;1;2;8;8;2;1;2;5;2;7;4;98;1; …
370;7122439;71;2;2439;12;711;2;27;2;2;3;1;elections;0;1;3;3;9;9;9;9;9;3;2;9;2; ;0; ;0; ;0; ; ; ; ; ; ;2; ; ; ;2;3;1;9;4;3;2;2;3;3;3;2;1; ;2;2;3;2;2;7;2;7;0;3;10;1;2;0;0;1;4;4;4;4;1;4;4;4;4;4;4;4;9;2;2;2;9;1;2;9;9;9;3;2;9;9;9;5;7;9;5;2;3;1;3;2;9;9;3;2;9;2;4;6;2;3;1;2;3;2;2;2;3;2;2;2;4;9;3;2;1;4;4;3;4;4;4;2;2;9;9; ;99;9;1;9;2;9;9;9;1;1;1;4;99;3; ;5;1;1;99;1;7;1;1;8;8;1;1;3;1;1;9;3;98;1; ;1;16;45;7;…
371;7122439;71;4;2439;12;711;1;62;5;2;3;1;local and Senate elections;migration crisis;1;2;3;3;3;3;3;2;2;2;2;1; ;19; ; ; ; ;1;1; ; ; ; ;1;1;1;2;2;2;2;3;2;2;2;2;2;2;3;3;3;3;6;99;4;99;2;2;2;1;4;6;6;1;1;99;5;6;4;4;4;4;4;4;4;4;4;4;4;4;2;2;5;2;2;2;2;9;9;2;2;2;9;4;2;4;1;1;5;5;5;5;2;4;3;3;3;3;3;3;3;4;2;3;2;2;3;3;2;3;3;2;3;3;3;9;2;9;9;3;3;9;9;9;4;9;9;9;2; ;1;2;1;1;2;1;9;2;2;1;1;7;5;6;7; ;1;2;99;1;7;1;2;15…
372;7122439;71;1;2439;12;711;1;61;5;2;3;2;Senate elections;local elections;2;3;3;3;3;3;3;2;2;2;9;1; ;21; ; ; ; ;1;1; ; ; ; ;1;2;1;1;1;1;1;4;4;4;3;3;3;3;3;2;1; ;8;8;8;1;2;1;9;1;1;4;4;2;2;4;4;5;4;4;4;4;1;4;4;4;4;1;4;4;2;2;4;2;9;2;2;9;9;3;9;9;9;9;9;9;7;7;9;9;9;9;9;9;9;9;9;9;9;9;9;3;2;3;3;3;4;4;4;4;4;3;2;3;3;3;2;3;2;4;3;9;9;9;3;2;2;3;9; ;99;2;1;1;1;9;9;9;1;1;1;6;10;7;6; ;1;2;99;1;8;1;2;8;8;4;2;1;5;1;…
373;7122439;71;4;2439;12;711;2;46;4;3;5;3;local elections;migration crisis;4;3;3;9;9;9;9;2;2;2;9;2; ;17; ; ; ; ;1;1; ; ; ; ;1;2;1;1;2;2;1;2;4;4;2;2;2;2;4;3;1; ;2;1;8;3;1;1;1;1;97;97;97;97;97;97;97;97;7;7;7;7;7;7;7;7;7;7;7;7;7;7;7;7;7;7;7;9;9;9;7;7;7;7;7;7;9;7;5;5;5;5;3;3;3;3;3;3;3;3;3;2;1;4;2;4;4;4;4;4;4;3;3;3;3;9;2;9;2;4;2;3;3;3;3;3;2;2;2; ;99;9;1;9;2;9;1;1;2;1;1;99;6;13;9; ;1;1;6;2; ;2; ;8;8;2;…
374;5241367;52;4;1367;8;523;1;54;4;2;4;2;
changes in the council due to municipal elections;0;3;3;4;4;3;3;9;9;3;2;9;2; ;5; ; ; ; ;3;3; ;15; ;0;1;2;1;2;2;3;1;3;3;3;2;2;3;2;3;2;1; ;3;2;3;2;1;1;1;1;5;6;5;5;5;5;5;5;4;4;4;4;4;4;4;4;4;4;4;4;3;3;3;4;5;2;2;4;4;3;3;2;5;4;4;5;1;1;5;4;4;5;5;5;4;5;5;4;5;4;5;3;2;3;1;2;3;3;2;3;3;1;4;4;4;3;2;2;2;4;2;3;4;3;3;1;1;1;1; ;99;2;2;2;9;1;9;2;9;1;1;6;8;16;6; ;2;2;9;1;99;1;2;8;8;2;1;3;1;2;7;4;98;3; ;3;18;52;5;6;…
375;5241367;52;4;1367;8;523;2;40;3;2;3;2;local elections;0;2;4;4;4;3;3;9;9;4;3;9;2; ;5; ; ; ; ;2;2; ;99; ;0;1;3;1;1;2;4;1;2;3;3;2;3;3;3;4;2;1; ;8;3;3;1;1;1;1;1;5;5;5;5;5;5;5;5;4;4;4;4;4;4;2;4;4;4;4;4;3;2;4;3;5;1;2;4;4;3;3;2;4;4;3;5;1;2;4;4;5;4;5;4;4;4;4;3;4;4;4;4;2;3;1;1;3;2;1;3;4;1;4;3;3;3;1;1;1;4;2;3;3;3;4;1;1;1;9; ;99;9;2;1;9;1;9;9;9;1;1;6;7;10;4; ;2;2;10;1;4;1;2;8;8;2;1;4;2;2;7;4;98;3; ;3;19;…
376;5241367;52;4;1367;8;523;1;43;3;3;5;2;
Climate change on planet Earth;local elections 2018;2;2;2;3;3;3;3;3;1;2;9;1; ;5; ; ; ; ;2;1; ; ; ; ;1;4;1;2;2;2;1;3;3;2;2;2;2;2;2;2;1; ;1; ;3;1;3;2;2;2;5;8;8;6;5;5;5;5;1;4;4;4;4;4;1;4;4;4;4;4;3;3;3;4;5;4;2;5;4;2;3;2;3;2;4;4;1;1;5;4;5;4;3;2;3;3;3;4;4;3;4;3;2;3;1;2;3;2;2;3;3;1;4;4;4;3;2;2;2;4;3;2;3;2;9;2;2;2;9; ;99;2;2;1;1;1;9;2;1;1;3;7;10;7;7; ;2;2;10;1;99;1;2;8;8;2;2;4;2;2;7;4;98;3; ;2;16;49;5;6;…
377;5241367;52;4;1367;8;523;2;25;2;4;7;2;local elections 2018;Senate elections 2018;2;2;3;3;3;3;3;9;2;2;9;1; ;5; ; ; ; ;2;1; ; ; ; ;1;3;2;2;2;2;2;3;2;2;2;2;3;3;2;2;1; ;1; ;3;2;2;2;2;2;3;7;7;4;4;4;5;6;4;4;4;4;4;4;4;4;4;4;4;4;3;3;4;3;5;4;2;5;4;2;3;4;3;3;9;4;1;1;5;4;3;3;4;3;4;3;4;3;4;9;4;4;2;3;2;2;2;2;2;2;3;2;3;3;4;3;2;2;2;4;3;3;3;3;9;2;2;2;1; ;99;2;2;1;9;1;9;9;9;1;3;6;9;9;11; ;2;2;11;1;6;1;2;8;8;1;…
378;3131049;31;3;1049;3;314;2;81;5;1;2;5;
Muslims are at war with Europe.;suicidal attacks;4;3;4;3;3;3;4;3;2;1;3;2; ;4; ; ; ; ;3;3; ;6; ;0;1;2;2;2;3;3;2;2;3;3;8;2;2;2;4;3;1; ;6;3;1; ;1;1;9;1;3;3;3;5;3;2;5;5;4;4;4;4;4;4;4;4;4;4;4;4;1;1;4;4;3;4;3;5;5;9;1;1;5;5;5;5;1;1;4;5;5;4;4;4;3;4;5;4;4;5;4;1;1;5;1;3;4;3;4;4;4;2;4;4;4;4;4;4;9;4;1;3;4;2;4;1;1;1;1; ;2;7;2;1;9;1;2;9;9;2; ;5;8;2; ; ;1;1;3;1;1;1;2;11000;11000;3;2;1;5;98;7;4;2;1; ;1;16;70;3;3…
379;3131049;31;3;1049;3;314;2;32;3;3;5;3;
The stupid West about the adoption of immigrant orphans - he believes that in a few weeks their parents would be miraculously found.;0;3;4;4;4;3;3;4;3;2;1;3;4; ; ; ; ; ; ; ; ; ; ; ; ;2; ; ; ;2;1;2;3;3;3;3;2;2;2;2;1;6;0;1; ;5;3;3;1;3;1;1;2;3;2;1;1;4;3;4;4;4;4;4;4;4;4;4;4;4;4;2;2;4;3;4;2;2;5;5;3;2;2;5;4;1;5;1;1;5;4;5;5;4;3;4;4;4;3;4;4;3;4;2;4;1;2;3;4;4;4;4;1;4;3;4;3;3;3;2;4;2;3;4;2;4;1;1;1;1; ;2;2;…
380;3131049;31;3;1049;3;314;1;48;4;3;5;4;health of President Zeman;
distribution of posts after the elections;3;3;2;1;2;3;3;2;1;1;2;1; ;13; ; ; ; ;3;1; ; ; ; ;1;4;1;2;2;2;2;3;2;3;2;2;1;2;4;3;1; ;4;99;3;1;2;3;3;3;3;0;1;2;2;0;2;1;4;4;4;4;4;4;4;4;4;4;4;4;3;3;4;3;3;3;3;4;3;3;2;3;3;3;4;3;1;1;5;5;3;5;3;3;2;2;3;3;2;3;2;4;2;3;1;2;2;2;3;2;4;2;3;2;4;9;2;3;2;3;2;3;4;3;4;1;1;1;1; ;2;2;2;1;2;1;9;9;9;1;1;5;7;11;6; ;2;2;7;1;1;1;1;8;8;3;1;2;5;2;7;4;2;1; ;1;16;60;3;3;1;3;2;2;7;4;…
381;3131049;31;3;1049;3;314;1;24;2;2;4;2;Kočka's funeral;
steady supply of economic migrants;2;2;3;2;2;2;3;2;2;2;2;1; ;7; ; ; ; ;2;1; ; ; ; ;1;4;1;2;2;2;1;2;2;3;2;2;2;2;5;3;1; ;4;2;3;2;2;2;2;3;8;7;5;6;6;0;9;4;1;4;4;4;4;4;4;4;4;4;4;4;2;3;2;5;3;5;3;4;4;2;3;3;4;4;3;5;1;1;5;5;5;5;3;3;3;3;3;3;3;3;3;3;2;3;2;2;3;4;3;4;4;2;4;4;9;9;3;2;2;4;1;3;4;3;4;1;1;1;1; ;2;2;2;2;2;1;2;2;1;1;1;99;10;10;11; ;2;2;5;1;3;1;1;0;0;1;2;4;5;3;7;4;2;1; ;3;14;60;3;3;1;1;1;2;7;2;2;0;0;…
382;6272436;62;7;2436;11;622;2;60;5;3;5;2;corruption;migration;2;3;3;2;2;1;1;1;1;1;1;4; ; ; ; ; ; ; ; ; ; ; ; ;2; ; ; ;3;3;1;2;4;4;2;2;1;2;8;1;1; ;1; ;4;1;3;2;3;1;10;9;9;10;10;10;9;9;4;4;4;4;4;4;4;4;4;4;4;4;3;2;3;3;3;2;3;5;5;2;2;3;2;2;2;2;1;1;2;2;1;2;3;3;4;4;3;3;4;4;3;4;2;3;1;1;2;1;2;4;3;3;3;2;4;3;3;4;3;3;3;3;4;4;4;2;1;2;9; ;99;1;1;9;9;9;9;9;9;2; ;4;1;2; ; ;1;1;6;2; ;2; ;8;8;2;1;2;5;98;7;1;98;1; …
383;6272436;62;7;2436;11;622;1;39;3;4;8;1;job;elections;3;3;3;2;1;1;2;1;2;2;2;4; ; ; ; ; ; ; ; ; ; ; ; ;2; ; ; ;3;3;2;2;3;4;1;2;2;2;8;0;1; ;6;1;8;1;3;3;3;3;10;9;9;10;10;10;9;10;4;4;4;4;4;4;4;4;4;4;4;4;3;2;3;4;3;3;3;5;5;2;2;1;3;2;2;1;1;1;2;2;1;2;3;4;3;3;4;4;3;4;4;4;2;3;1;1;1;1;2;1;1;2;2;2;3;2;2;2;3;3;4;3;4;4;4;1;1;1;9; ;99;1;1;1;9;1;9;9;9;1;2;3;1;9;5; ;2;2;6;2; ;2; ;8;8;2;1;3;1;2;7;1;98;1; ;2;17;1…
384;6272436;62;7;2436;11;622;1;44;3;3;6;1;refuges;war;1;3;2;1;1;1;1;2;1;1;1;4; ; ; ; ; ; ; ; ; ; ; ; ;2; ; ; ;3;3;2;3;4;4;2;2;2;2;7;1;1; ;1; ;1; ;2;2;2;3;9;9;10;10;9;9;10;10;4;4;4;4;7;7;4;4;4;4;4;4;2;1;2;2;3;2;2;5;5;1;3;2;3;2;2;2;1;1;3;2;2;3;3;2;3;3;4;4;3;3;3;6;2;3;1;1;1;2;1;2;2;2;3;2;3;3;3;3;2;3;4;3;4;4;4;2;1;1;7; ;99;1;1;1;9;9;9;9;9;1;3;2;1;9;6; ;2;2;5;2; ;2; ;8;8;2;1;4;2;2;7;1;98;1; ;1;19;31;6…
385;6272436;62;7;2436;11;622;2;69;5;2;4;3;taxes;state security;3;3;3;1;1;1;1;1;1;1;1;4; ; ; ; ; ; ; ; ; ; ; ; ;2; ; ; ;3;3;2;4;4;4;8;1;1;2;8;0;8;3;1; ;5;4;4;2;3;1;9;10;9;10;10;10;9;10;4;4;4;4;4;4;4;4;4;4;4;4;4;3;3;4;2;3;4;5;5;3;3;2;2;3;3;2;1;2;3;3;3;3;2;3;3;2;3;3;4;3;3;4;2;3;1;2;2;2;2;2;3;2;3;3;4;3;3;3;4;4;3;3;4;4;4;2;3;2;9; ;97;9;1;1;9;1;1;9;9;2; ;3;4;2; ; ;1;2;5;2; ;2; ;8;8;3;2;1;5;98;7;1;98;1;…
386;6272436;62;7;2436;11;622;2;46;4;3;5;1;EU;refuges;1;1;2;1;1;1;2;1;1;2;2;4; ; ; ; ; ; ; ; ; ; ; ; ;2; ; ; ;3;3;2;3;4;4;2;2;2;2;8;1;1; ;6;1;8;1;3;3;3;3;8;7;10;9;8;8;9;7;2;4;4;4;4;4;4;4;4;4;4;4;2;2;3;1;2;3;3;5;5;2;2;3;2;4;3;4;1;1;5;4;5;5;3;2;3;3;2;3;4;3;3;4;2;3;1;1;2;1;2;3;2;2;3;3;3;3;2;2;2;3;4;3;4;4;4;2;2;1;9; ;99;9;1;1;9;1;9;9;9;1;3;3;1;9;12; ;1;2;6;2; ;2; ;8;8;2;1;4;1;2;7;1;98;1; ;2;14;21;6;7;…
387;5122431;51;2;2431;7;513;1;40;3;4;9;2;reception of refugees;
quality education for our children;2;2;4;3;3;3;3;2;2;2;2;4; ; ; ; ; ; ; ; ; ; ; ; ;2; ; ; ;9;3;2;9;3;3;2;3;3;2;3;4;3;3;2;3;4;3;1;1;1;1;0;8;9;0;0;3;5;3;1;4;4;4;1;4;4;1;4;1;1;4;2;2;5;7;7;2;2;4;4;2;3;2;4;4;9;5;1;3;4;2;3;3;3;2;2;3;4;3;3;3;3;5;2;2;1;2;2;2;2;2;2;2;2;3;3;3;2;1;1;3;2;3;4;4;4;2;2;2;9; ;1;2;2;9;9;1;2;1;2;1;3;7;1;9;11; ;2;2;6;2; ;2; ;8;8;2;1;4;2;2;7;5;98;3; ;1;18;40;5;5;1;2;1;2;7;3;2;88;88;…
388;5122431;51;2;2431;7;513;1;19;1;3;5;2;fashion;modern technology;2;2;3;3;3;2;2;1;1;1;1;2; ;18; ; ; ; ;2;2; ;21; ;0;1;2;1;2;2;1;1;3;3;4;8;3;2;2;2;3;3;3;1; ;7;3;2;1;1;1;4;8;10;1;1;3;3;3;4;4;4;4;4;4;4;4;4;4;4;4;3;2;4;9;9;9;2;2;2;2;4;2;4;4;1;4;1;9;5;5;4;5;3;2;1;2;3;3;4;3;3;4;9;2;2;2;2;8;2;2;2;2;3;3;3;3;2;2;2;3;3;3;4;4;4;1;2;2;9; ;1;2;9;9;1;1;2;1;1;1;1;6;9;1; ; ;2;2;99;1;9;1;2;7;9;1;2;4;5;2;7;5;98;4…
389;5122431;51;2;2431;7;513;2;69;5;1;2;2;health care;work;2;3;3;2;3;3;3;3;1;1;1;1; ;99; ;5; ;13; ; ; ; ; ; ;1;1;2;1;1;2;2;3;4;4;2;2;3;2;4;3;3;2;4;2;1; ;9;1;1;1;2;3;6;2;2;2;3;2;4;4;4;4;4;4;4;4;4;4;4;4;2;2;4;2;3;2;2;3;2;3;4;2;3;4;9;4;3;3;5;5;5;5;3;3;2;2;3;3;3;3;3;3;2;3;3;3;4;4;4;4;4;2;3;3;3;9;3;2;1;4;4;3;4;4;4;1;1;1;9; ;99;9;7;7;7;7;1;7;7;2; ;6;10;11;7; ;1;2;6;1;99;1;9;9000;9000;4;2;1;5;1;7;5;98;7;…
390;5122431;51;2;2431;7;513;2;46;4;2;3;3;
enough work in unemployment;family;3;3;3;3;3;3;3;3;2;2;2;4; ; ; ; ; ; ; ; ; ; ; ; ;2; ; ; ;3;3;2;9;4;4;8;3;3;3;6;2;1; ;3;1;1; ;2;1;1;1;0;1;3;1;1;1;2;1;4;4;4;4;4;4;4;4;4;4;4;4;2;2;5;9;3;2;2;2;3;3;3;2;3;4;4;4;1;2;4;4;2;4;4;4;3;4;4;4;4;4;4;3;1;4;2;3;4;4;4;4;4;3;4;3;4;3;4;3;2;4;4;3;4;4;4;1;1;1;9; ;99;9;9;9;9;9;9;9;9;2; ;5;1;3; ;999;1;1;6;2; ;2; ;8;9;1;2;4;5;1;7;5;98;7; ;1;15;45;5;5;1;3;2;1;3;3;2;88;9…
391;3162332;31;6;2332;3;317;1;57;4;0;0;3;Babiš;weather;2;4;5;4;4;4;4;3;3;3;9;9; ;15; ;15; ;0; ; ; ; ; ; ;1;4;2;2;3;4;2;4;3;3;3;3;2;2;8;2;1; ;4;3;6;2;1;1;1;1;2;2;3;0;0;2;0;1;4;4;4;4;2;4;9;4;4;4;4;4;1;1;5;3;4;3;1;5;2;3;2;1;5;3;4;5;3;3;4;4;3;3;3;3;3;3;2;2;9;4;9;3;1;4;2;2;4;3;3;4;4;3;4;9;4;9;2;4;1;4;2;3;4;3;4;1;1;1;9; ;2;9;2;1;2;1;1;1;2;1;3;5;3;13;4; ;2;2;8;2; ;1;1;30000;40000;3;1;2;5;2;7;3;98;6; ;2;…
392;3162332;31;6;2332;3;317;1;75;5;3;5;3;elections;lack of water;3;4;4;3;3;3;3;9;2;2;9;4; ; ; ; ; ; ; ; ; ; ; ; ;2; ; ; ;3;2;2;9;3;3;3;3;3;3;5;3;2;2;2;2;4;1;9;1;1;1;0;0;0;0;0;0;0;0;4;4;4;4;4;4;4;4;4;4;4;4;1;1;5;3;5;3;1;5;3;3;1;1;5;5;1;5;3;5;7;7;7;7;3;3;3;3;2;2;3;3;3;2;1;4;2;8;4;3;3;4;4;3;3;9;4;3;2;4;1;9;2;3;4;3;4;1;1;1;9; ;2;9;2;1;2;1;9;1;2;1;3;6;1;2; ; ;2;2;99;2; ;2; ;21000;31000;2;1;2;5;98;6;3;…
393;3162332;31;6;2332;3;317;1;30;3;2;4;2;politics;sport;3;4;4;3;3;3;3;9;9;9;9;9; ;95; ;16; ;0; ; ; ; ; ; ;1;1;3;2;3;9;3;9;4;4;8;8;3;3;6;3;1; ;3;1;8;1;1;1;1;1;0;1;1;0;0;0;1;1;4;4;4;4;1;4;1;1;4;1;4;4;2;1;5;3;3;3;1;3;9;3;1;1;5;5;9;5;3;4;4;4;4;4;3;3;3;3;3;3;3;3;3;1;1;4;2;3;4;8;8;8;4;3;4;9;9;9;2;2;1;9;2;3;4;3;4;1;1;1;9; ;99;2;2;1;2;1;9;1;2;1;1;4;99;11;4; ;2;2;9;2; ;1;2;24000;24000;1;2;1;5;1;7;3;98;6; …
394;3162332;31;6;2332;3;317;2;44;3;4;7;2;weather;elections;2;2;3;3;3;3;4;2;2;2;2;1; ;5; ; ; ; ;2;3; ;17; ;0;1;2;2;1;3;3;2;3;2;3;2;2;2;2;5;3;1; ;7;6;5;1;2;2;3;2;1;3;3;0;0;0;2;1;4;4;2;4;2;4;2;2;4;1;4;4;1;1;5;3;3;3;1;4;4;2;1;1;3;3;3;3;2;3;5;5;5;5;2;2;2;2;1;1;3;2;2;3;2;3;2;2;2;2;2;2;8;2;3;2;9;9;1;3;1;1;1;3;4;4;4;1;1;1;9; ;2;1;2;9;2;1;9;1;2;1;2;6;7;7;15; ;2;2;10;1;2;1;2;38000;60000;2;1;2;5;2;7;3;98;6;…
395;3162332;31;6;2332;3;317;2;29;2;4;7;4;weather;lack of water;4;4;5;3;3;3;3;2;2;2;2;9; ;17; ; ; ; ;3;4; ;15; ;0;1;2;2;1;9;3;2;3;3;4;8;3;3;3;5;1;2;1;4;1;4;1;2;1;3;1;0;0;3;0;0;0;2;0;4;4;4;4;4;4;4;4;4;4;4;4;1;1;5;3;3;3;1;4;4;3;1;1;5;5;3;5;1;3;3;5;4;4;4;3;3;3;3;2;3;3;3;1;1;4;2;2;4;4;3;4;4;3;2;2;3;3;2;4;2;2;1;3;4;4;4;1;1;1;2; ;99;1;9;9;9;9;9;9;9;1;2;5;6;7;15; ;2;2;9;2; ;1;1;30000;30000;4;2;3;1;1;7;3;…
396;3160218;31;6;218;3;317;2;37;3;2;3;1;
choosing a school for a daughter;Rising prices of the electricity we heat.;2;2;3;2;2;3;2;2;3;3;2;1; ;13; ; ; ; ;2;2; ;17; ;0;1;4;2;2;3;3;2;9;4;3;3;2;3;8;3;2;2;1;3;2;2;1;2;1;2;1;2;6;6;2;2;3;3;3;4;4;4;2;4;4;4;4;4;4;4;4;9;3;4;4;5;3;3;3;3;1;2;2;5;5;2;5;1;1;5;4;4;4;5;5;3;4;3;3;3;4;3;5;2;2;1;1;1;8;1;2;2;1;4;3;3;3;1;2;2;3;4;3;9;9;3;2;2;2;9; ;99;2;2;2;2;1;2;9;1;1;1;6;8;4; ; ;2;2;4;1;1;1;1;4200;29500;2;1;…
397;3160218;31;6;218;3;317;1;18;1;2;3;2;to have a job;0;3;2;3;3;3;3;3;9;3;4;9;4; ; ; ; ; ; ; ; ; ; ; ; ;2; ; ; ;9;4;3;9;4;4;8;2;3;3;4;1;1; ;3;1;2;1;9;1;1;1;2;4;5;2;2;3;3;99;4;4;4;4;1;4;4;4;4;4;4;4;9;2;4;9;4;1;2;2;2;2;2;2;5;5;2;5;1;2;1;9;2;2;5;4;4;3;4;4;4;4;5;4;2;2;2;1;2;8;9;2;2;2;4;3;3;3;3;2;2;3;3;3;3;2;3;3;2;2;9; ;1;2;1;2;2;1;2;1;1;1;1;6;1;12;4; ;2;2;6;3; ;2; ;15800;46000;1;2;3;5;3;7;3;3;6; ;1;1…
398;3160218;31;6;218;3;317;2;22;2;4;8;2;
disappointment with the election and their solution;
rising prices of everything;2;3;4;3;3;3;3;2;2;3;2;2; ;6; ; ; ; ;2;2; ;0; ;0;1;4;2;1;4;3;2;9;4;4;3;2;3;3;2;1;2;1;3;1;7;1;2;1;3;1;3;5;6;4;3;5;4;3;4;4;2;2;4;4;4;4;4;2;4;4;9;3;4;4;3;3;4;4;4;2;4;3;9;5;3;5;1;1;5;4;4;4;5;5;5;4;4;5;4;4;5;4;2;3;1;2;9;2;2;3;3;2;3;4;3;3;2;2;2;4;3;2;3;2;4;2;2;9;9; ;99;9;1;2;2;1;2;9;1;1;1;7;7;1; ; ;2;2;4;1;5;2; ;7;32000;1;2;3;5;1;7;3;98;1; ;3;14;40;3;3;1;1;1;1;1;2;1;77;10;77;…
399;3160218;31;6;218;3;317;1;79;5;3;5;2;
choosing the management of our town hall to benefit us all and not just the councilors	as it seems for the time being.;
Dismissal in Kovosvit	where children work;2;2;5;2;2;3;3;2;4;4;2;1; ;6; ; ; ; ;1;1; ; ; ; ;1;4;2;1;5;5;2;3;1;1;1;2;2;2;5;4;4;3;4;3;3;2;2;4;2;2;3;7;7;3;3;5;5;6;1;2;2;4;2;2;4;2;4;4;1;4;4;3;4;2;3;1;2;4;4;3;2;2;2;2;4;2;2;2;5;5;5;5;3;2;2;3;2;2;2;2;1;3;2;3;1;2;4;3;3;4;4;2;3;3;4;4;2;3;2;3;1;3;4;2;4;2;2;2;1; ;1;2;2;2;2;1;2;2;1;1;1;7;10;2; ; ;2;2;2;1;5;1;1;15500;29000;2;1;2;5;98;7;3;98;1; ;1;16;40;3;3;1;4;1;1;2;1;1;9;9;6;12;201…
400;4272471;42;7;2471;6;427;1;31;3;2;4;1;good job;inflation;2;3;3;3;2;3;3;2;2;1;3;1; ;17; ; ; ; ;2;2; ;8; ;5;1;2;2;1;2;3;2;3;3;3;2;2;3;3;4;3;1; ;1; ;7;2;3;2;2;2;4;10;8;0;3;7;4;8;3;4;4;4;4;4;4;2;4;4;4;4;3;2;4;2;3;3;2;2;5;2;3;1;4;4;3;3;1;2;4;4;5;4;3;2;2;3;2;2;3;3;4;5;2;3;1;2;1;2;2;2;2;2;2;2;3;3;3;2;2;3;2;3;3;3;4;2;2;2;9; ;1;9;2;9;2;1;9;9;2;1;1;3;10;6;8; ;2;2;6;1;2;1;2;25000;30000;1;1;2;5;2;7;1;98;3…
401;4272471;42;7;2471;6;427;2;46;4;2;4;2;education;kids;3;2;4;3;3;2;2;2;2;3;3;4; ; ; ; ; ; ; ; ; ; ; ; ;2; ; ; ;2;2;3;3;4;4;2;3;3;3;5;1;1; ;1; ;5;1;1;1;2;1;5;10;10;2;0;4;3;6;4;4;4;4;4;4;4;4;4;4;4;4;9;2;2;5;3;3;3;3;3;1;1;1;3;4;5;5;1;2;3;4;3;1;4;4;4;4;4;2;3;4;4;3;1;4;1;2;3;1;4;4;4;1;3;3;4;3;2;1;3;4;3;3;3;3;3;3;2;2;9; ;1;9;2;9;9;9;9;9;9;1;2;5;3;14;15; ;2;2;6;2; ;2; ;12000;27000;1;1;4;2;2;7;1;98;1; ;…
402;4272471;42;7;2471;6;427;1;61;5;2;4;4;criminality;sickness;3;2;4;4;2;2;2;2;2;2;2;3; ;4; ; ; ; ;2;1; ; ; ; ;2; ; ; ;3;2;2;3;3;3;3;3;3;3;5;2;3;1;1; ;3;1;2;3;2;2;5;10;10;2;1;8;3;7;4;4;4;4;4;4;4;4;4;4;4;4;2;1;5;3;3;3;2;5;5;2;2;1;5;4;2;5;1;2;4;3;4;3;3;2;2;4;3;2;3;2;4;5;2;2;1;3;1;1;3;1;1;1;2;3;4;3;2;1;1;3;3;3;3;3;3;2;2;2;2; ;1;2;2;1;2;1;2;9;9;1;3;4;5;3; ;6;2;2;3;1;3;1;1;20000;41000;2;1;2;5;0;7;1;98;…
403;1181847;11;8;1847;1;111;2;60;5;4;9;2;local elections;local elections;2;2;4;2;2;3;3;2;2;2;2;2; ;13; ; ; ; ;3;3; ;99; ;0;1;2;2;1;2;3;2;2;3;3;2;3;2;3;2;1;2;2;1; ;7;2;2;2;2;1;2;5;8;3;3;5;7;99;4;4;2;4;4;4;2;4;4;4;4;4;3;2;4;2;9;4;2;5;4;3;2;2;2;4;2;3;1;2;2;4;4;4;2;2;2;4;2;2;2;1;2;5;2;3;1;1;2;1;2;2;4;1;3;3;3;3;1;2;1;3;4;3;3;2;3;2;2;2;9; ;1;2;1;1;1;1;9;9;9;1;2;7;9;0; ; ;1;1;8;1;1;2; ;8;8;3;2;1;5;1;7;1…
404;1181847;11;8;1847;1;111;1;60;5;2;3;3;elections;electoral defeat of ANO in Prague;9;2;3;1;9;4;4;9;9;9;9;4; ; ; ; ; ; ; ; ; ; ; ; ;2; ; ; ;9;9;9;9;4;4;2;9;3;9;1; ;2;1;8;8;1; ;5;7;7;7;1;97;97;97;97;97;97;97;7;7;7;7;7;7;7;7;7;7;7;7;2;1;3;1;7;7;7;4;4;7;2;2;2;5;3;4;1;1;4;9;5;5;2;2;2;3;2;1;2;1;3;3;1;3;1;3;3;3;3;4;4;1;4;3;4;3;1;3;3;9;2;3;4;3;4;1;1;1;9; ;1;9;1;1;7;7;9;9;9;2; ;99;99;12;6; ;1;2;10;2; ;0…
405;1181847;11;8;1847;1;111;2;35;3;4;7;1;
The bus with the children overturned. 34 injured children.;0;2;3;3;2;3;4;3;2;2;2;2;9; ;99; ;99; ;0; ; ; ; ; ; ;2; ; ; ;9;2;3;9;4;7;3;3;3;3;1; ;1; ;1; ;2;1;2;1;2;1;2;97;8;2;2;99;6;99;4;4;2;4;1;4;2;4;4;1;4;4;9;2;4;2;5;3;2;5;4;3;1;1;9;4;2;5;1;2;2;2;2;2;2;2;2;4;2;2;9;2;1;4;2;3;1;2;3;8;2;3;4;1;4;4;3;9;1;2;2;3;4;3;4;4;4;1;1;1;9; ;1;9;2;1;9;9;9;9;9;1;2;7;9;9;14; ;1;2;4;1;3;1;1;18000;45000;2;1;4;2;2;7;1;…
406;1181847;11;8;1847;1;111;1;22;2;1;2;2;0;0;3;4;4;2;9;4;4;3;3;9;9;4; ; ; ; ; ; ; ; ; ; ; ; ;2; ; ; ;9;9;3;9;4;4;3;3;3;3;8;1;1; ;2;1;8;2;1;9;1;1;0;0;4;2;0;2;5;3;4;4;4;4;4;4;4;4;4;4;4;4;9;1;5;1;9;9;2;2;2;3;2;1;9;5;9;5;3;9;1;1;1;1;3;4;4;5;3;3;3;3;4;1;1;4;2;3;4;8;4;4;4;8;4;4;9;9;3;9;9;4;3;3;4;4;4;2;2;2;9; ;99;9;1;9;9;9;9;9;9;1;1;1;1;3; ;998;1;1;6;2; ;2; ;8;20000;1;2;2;5;1;7;1;9;6; ;1;18;40;1;1;1;1;2…
407;1181847;11;8;1847;1;111;1;45;4;4;10;1;local elections;President's statements - Gipsies;2;2;3;3;3;3;3;2;2;2;2;2; ;5; ; ; ; ;2;3; ;9; ;0;1;3;2;2;2;2;2;3;3;2;3;2;2;2;3;3;1; ;1; ;3;2;3;3;2;2;3;6;7;2;4;6;5;5;4;4;4;4;1;4;4;1;4;4;4;4;3;2;4;2;5;5;3;5;5;2;2;2;3;2;2;4;1;1;4;2;3;4;3;3;3;5;2;2;9;9;9;4;9;3;1;1;3;8;1;2;3;1;4;4;4;4;1;3;2;3;2;3;3;2;3;3;2;3;1; ;1;1;2;1;2;1;9;9;1;1;3;8;10;8;17; ;2;2;11;1;1;1;2…
408;7172098;71;7;2098;12;712;2;44;3;2;4;2;local elections;election results;2;2;4;1;2;2;3;2;1;1;2;1; ;4; ; ; ; ;1;1; ; ; ; ;1;4;1;1;5;1;2;9;2;2;1;2;2;2;4;3;1; ;2;2;5;2;2;3;2;2;9;9;10;3;3;0;0;6;1;4;4;4;2;4;4;4;4;4;1;4;4;4;4;4;3;3;2;4;4;4;2;2;3;3;2;4;2;4;5;5;5;5;2;2;1;2;2;2;2;2;2;4;2;3;1;1;2;2;2;2;2;8;3;3;3;9;2;1;1;3;2;3;4;3;4;2;2;2;1; ;99;2;2;2;9;1;2;9;9;1;3;8;10;10;13; ;2;2;3;1;3;1;1;8;8;2;1;3;1;2…
409;7172098;71;7;2098;12;712;2;26;2;2;4;3;local elections;don't know;3;2;9;3;2;2;3;3;2;2;2;4; ; ; ; ; ; ; ; ; ; ; ; ;2; ; ; ;3;3;3;4;4;4;3;3;3;3;4;1;1; ;2;1;7;1;2;1;1;1;5;4;10;0;3;2;1;6;4;4;4;4;4;4;4;4;4;4;4;4;9;2;4;3;9;2;3;4;3;9;2;2;5;5;2;5;9;2;2;2;2;9;4;4;3;5;5;5;5;5;5;4;9;3;2;2;2;3;9;3;4;9;4;3;3;3;2;2;2;3;3;3;4;4;4;2;2;2;9; ;99;2;9;1;9;1;1;9;9;1;2;4;2;11;9; ;2;2;6;2; ;2; ;8;9;1;2;4;5;3;7;1;98;…
410;7172098;71;7;2098;12;712;1;48;4;3;5;2;results of local elections;Senate elections;3;2;2;1;2;2;4;2;1;2;2;1; ;4; ; ; ; ;1;1; ; ; ; ;1;4;2;1;5;1;1;1;1;2;1;1;1;2;5;4;1; ;4;2;3;2;3;5;4;5;6;4;6;4;6;0;0;0;3;3;4;3;2;2;3;3;4;4;1;4;4;2;4;3;2;1;2;5;5;2;2;2;1;2;2;1;2;4;1;4;4;2;2;2;2;2;2;2;2;2;2;4;2;3;1;2;3;3;2;3;8;1;4;4;3;3;1;2;2;2;1;2;4;1;4;1;1;1;1; ;1;2;2;2;2;1;2;2;1;1;1;7;10;16;4; ;2;2;2;1;3;1;1;35000…
411;7172098;71;7;2098;12;712;1;83;5;1;2;3;local elections;Don't know;3;3;3;1;2;3;4;3;2;2;3;2; ;6; ; ; ; ;2;2; ;19; ;4;1;3;2;1;5;2;2;2;3;3;3;3;2;8;6;2;3;2;1; ;1; ;1;9;1;9;5;0;5;0;0;0;0;0;4;4;4;4;4;4;4;4;4;4;4;4;9;1;5;1;2;1;1;1;1;4;1;1;9;4;1;5;3;4;3;3;1;3;9;9;9;9;9;9;9;9;9;3;2;4;2;3;4;3;3;8;8;2;4;4;4;9;2;2;9;9;2;3;4;3;4;1;1;1;1; ;99;9;2;2;9;1;2;9;9;2; ;5;8;2; ; ;2;2;6;1;5;1;1;12500;24000;2;1;2;5;98…
412;7248032;72;4;8032;13;724;1;27;2;2;3;1;Doesn' know;0;2;2;3;3;2;2;3;2;2;2;2;2; ;17; ; ; ; ;2;2; ;18; ;0;2; ; ; ;3;3;2;4;4;4;3;3;3;3;3;1;1; ;6;2;3;1;1;2;2;1;6;5;6;4;4;3;8;6;4;4;4;4;4;4;4;4;4;4;4;4;3;2;9;4;2;4;3;4;3;2;9;2;4;4;2;5;1;1;4;4;2;5;5;3;3;3;4;2;9;4;4;9;2;3;2;2;3;8;3;4;4;2;4;3;3;9;2;1;2;3;3;3;4;3;4;2;1;2;2; ;1;2;2;1;1;1;9;9;9;1;2;5;6;12;6; ;1;1;6;2; ;1;2;18000;9;1;2;3;5;2;1;4;1;3; ;1;19;4…
413;7248032;72;4;8032;13;724;1;32;3;2;3;2;Don' know;0;3;2;3;3;2;2;3;1;2;2;2;9; ;5; ; ; ; ;3;2; ;99; ;0;1;2;2;2;3;3;2;4;4;3;3;3;3;3;4;2;1; ;4;4;5;1;1;2;1;1;5;5;6;5;4;5;8;99;4;4;4;4;4;4;4;4;4;4;4;4;9;2;3;4;3;2;2;0;3;9;3;2;4;4;4;4;1;2;4;9;3;5;5;2;3;3;5;3;3;9;4;3;1;4;1;2;4;4;3;4;4;2;4;2;4;9;2;2;2;4;3;3;4;3;4;2;2;2;1; ;1;9;2;1;1;1;2;1;9;1;1;5;99;12;4; ;1;1;5;1;99;2; ;15000;9;2;1;2;5;2;1;4;1;7; ;2;18;4…
414;7248032;72;4;8032;13;724;2;57;4;3;5;2;results of local elections;0;3;2;9;3;2;9;9;1;3;3;1;2; ;9; ; ; ; ;2;2; ;13; ;0;1;3;1;2;4;4;1;4;3;4;2;3;9;3;2;2;1; ;0; ;2;1;1;1;1;2;5;4;5;5;5;4;7;8;4;4;4;4;4;4;4;4;4;4;4;4;2;2;3;2;2;4;2;5;4;2;3;2;2;3;2;3;1;2;4;4;3;4;3;2;3;3;3;3;3;3;3;1;1;5;3;4;4;3;3;4;4;2;4;3;4;3;3;2;2;4;3;3;4;3;4;2;1;1;2; ;1;2;2;9;1;1;2;1;9;1;3;5;8;3; ;0;1;1;9;1;1;1;2;6000;20000;2;1;3;1;0;…
415;7248032;72;4;8032;13;724;2;64;5;3;5;2;huge draught;0;2;2;3;3;3;3;3;2;2;2;1;2; ;5; ; ; ; ;2;2; ;15; ;0;1;2;1;2;3;3;1;4;4;3;8;2;3;3;5;4;1; ;6;5;1; ;1;1;1;1;3;5;6;4;4;4;7;7;4;4;4;4;4;4;4;4;4;4;4;4;9;2;3;9;3;3;3;4;3;2;3;2;9;4;4;9;3;2;4;4;3;4;4;2;3;2;3;2;9;2;4;4;2;3;2;2;2;2;2;3;3;2;4;2;2;2;2;2;2;4;2;3;4;3;4;1;1;1;2; ;1;2;2;1;1;1;2;1;9;2; ;6;6;2; ; ;1;2;7;1;6;1;2;11000;9;4;2;2;5;1;1;4;98;4; ;2;16;4…
416;6242057;62;4;2057;11;626;2;69;5;3;6;2;
heating season-cleaning chimneys;
constant road closures and more accidents for pedestrians and cyclists;2;2;2;3;3;3;2;2;1;1;2;1; ;7; ; ; ; ;1;1; ; ; ; ;1;4;1;1;1;1;1;1;1;1;8;8;2;2;6;4;3;2;8;3;6;2;3;2;3;2;2;4;5;2;2;6;5;6;1;1;1;4;4;4;4;3;4;3;1;1;4;4;4;3;4;3;2;4;4;1;4;4;3;2;2;2;1;1;5;5;4;4;2;2;2;2;2;2;2;2;2;5;2;3;1;1;1;2;3;4;4;1;4;4;3;1;1;2;1;4;2;2;2;2;2;3;3;2;1; ;1;2;2;2;2;1;2;1;1;1;1;8;10;2; ; ;2;2;5;1;4;1;2;12000;12000;4;2;1;5;9…
417;6242057;62;4;2057;11;626;1;44;3;4;9;3;
celebrations-100th anniversary of Czechoslovakia;
The two-part historical film about Rašín on Czech Television will end on Sunday.;3;2;3;4;4;3;2;9;1;1;2;1; ;21; ; ; ; ;2;2; ;17; ;7;1;2;1;2;1;1;1;2;2;2;2;2;2;2;4;2;2;2;2;2;3;3;2;2;3;2;1;1;1;2;2;3;4;5;1;4;4;4;9;4;9;3;7;9;4;4;4;2;5;3;4;3;2;4;4;2;2;2;3;2;2;2;1;1;5;5;3;4;3;3;4;4;3;3;2;2;3;3;2;3;1;2;2;2;3;4;4;2;4;3;3;2;1;2;1;4;2;2;2;2;2;4;3;2;1; ;1;2;2;2;2;1;2;9;9;1;1;5;10;8;13; ;2;2;6;1;8;1;2;22000;37…
418;6242057;62;4;2057;11;626;1;28;2;1;2;3;
Stardance - IX- competition pairs;
There will be a Light for the Firefly again..;3;4;5;4;4;4;4;4;4;3;4;4; ; ; ; ; ; ; ; ; ; ; ; ;2; ; ; ;9;9;2;9;4;4;8;3;3;3;4;1;1; ;8;1;8;1;1;1;1;1;0;0;3;0;0;0;3;0;4;4;4;4;4;4;4;4;4;4;4;4;7;1;5;1;9;2;1;5;5;4;2;2;5;5;5;5;3;2;3;1;1;1;5;5;5;5;5;5;5;5;5;3;2;4;1;3;8;9;9;8;8;1;4;3;4;3;3;2;2;4;1;3;4;4;4;1;1;1;9; ;99;9;1;9;1;1;2;1;9;1;1;3;1;7;6; ;1;1;99;2; ;1;2;12000;37000;1;2;4;5;3;9;4;98;4; ;1;18;50;6;7;…
419;6242057;62;4;2057;11;626;2;19;1;2;3;3;local elections - results;
amateur festival of Miroslav Doležal in Bučovice..;3;3;3;4;4;4;4;3;1;1;3;1; ;21; ; ; ; ;1;1; ; ; ; ;1;3;1;2;1;1;1;2;3;3;8;8;3;3;6;2;1; ;4;2;8;1;1;1;2;1;0;1;1;0;0;3;3;3;4;4;4;4;4;4;4;4;4;4;4;4;3;3;5;2;5;3;3;5;5;3;3;3;5;5;3;5;1;1;5;5;5;5;4;4;4;4;4;4;4;4;4;1;1;5;2;8;4;8;4;4;4;9;4;4;3;2;2;2;2;4;1;3;4;4;4;3;3;2;1; ;99;2;2;2;2;1;2;1;1;1;1;1;9;3; ;13;1;1;7;9; ;1;2;7;9;1;2;1;5;98;1;4;1;4; ;1;19;55;6;7;2;…
420;4261866;42;6;1866;6;425;2;22;2;3;5;2;
post-election policies of politicians;social policy in CZ;2;2;3;2;2;2;3;2;2;2;2;4; ; ; ; ; ; ; ; ; ; ; ; ;2; ; ; ;3;2;2;3;3;3;2;2;2;2;6;2;1; ;3;2;8;1;2;2;2;1;7;7;6;5;4;3;4;4;4;4;4;4;4;4;4;3;4;2;4;4;3;2;3;3;4;3;2;4;4;2;3;2;4;4;3;4;1;2;4;3;2;3;3;3;2;2;3;2;2;2;3;3;1;3;2;2;3;8;3;4;4;3;4;4;3;4;4;4;1;3;3;2;3;3;3;1;1;1;9; ;99;9;2;9;9;1;2;9;9;1;1;4;4;11;7; ;2;2;7;2; ;2; ;14500;38000;1;1;2;5;2;7;3;3;1; ;2…
421;4261866;42;6;1866;6;425;1;19;1;1;2;4;criminality in the Czech Rep;migration in Europe;4;3;3;3;3;3;4;3;3;3;3;4; ; ; ; ; ; ; ; ; ; ; ; ;2; ; ; ;3;3;2;3;3;4;2;2;2;2;5;1;1; ;1; ;8;2;1;2;1;2;5;4;6;6;6;7;5;5;4;4;4;4;4;4;4;4;4;4;4;4;2;1;5;3;2;3;2;4;2;2;1;1;3;4;3;4;1;1;2;1;1;1;3;3;2;3;4;5;5;4;4;3;1;4;2;3;4;8;3;4;4;3;3;4;4;4;4;4;1;4;3;2;3;3;3;1;1;1;9; ;99;9;9;9;9;1;2;9;9;1;1;2;1;14;9; ;1;1;99;2; ;2; ;…
422;4261866;42;6;1866;6;425;1;40;3;4;9;2;migration;economy;2;2;3;3;3;3;3;3;3;3;3;1; ;13; ; ; ; ;2;2; ;21; ;0;1;2;2;2;4;2;2;2;2;2;3;3;3;3;3;2;2;1;3;2;8;2;3;2;1;1;5;5;5;5;5;5;5;5;4;4;4;4;4;4;4;4;4;1;4;4;3;4;4;4;4;3;4;5;4;2;2;4;4;4;4;4;1;2;5;5;5;5;3;3;2;2;3;3;3;3;3;4;2;3;2;2;3;3;2;2;3;2;3;2;2;9;2;2;2;3;2;2;3;3;3;2;2;3;9; ;1;2;2;2;9;1;2;9;1;1;1;5;10;17;12; ;2;2;10;1;1;1;9;38000;0;3;1;2;1;2;7;3;4;1; ;…
423;4261866;42;6;1866;6;425;2;73;5;2;3;3;
poor material security of young families;
People should be more interested in how to help nature..;2;3;3;3;3;3;4;2;2;2;2;3; ;6; ; ; ; ;2;3; ;4; ;0;2; ; ; ;3;2;2;3;3;2;3;2;2;2;5;4;2;2;4;3;1; ;1;1;1;1;3;5;6;1;1;1;3;99;4;4;4;4;4;4;4;4;4;4;4;4;2;1;5;3;4;3;2;3;4;3;2;2;9;9;2;5;1;2;4;2;3;3;4;3;3;4;3;2;3;3;2;4;2;3;1;2;2;2;3;4;4;2;4;4;3;3;3;4;2;4;2;2;3;3;9;1;1;1;9; ;99;9;2;2;9;1;1;9;9;2; ;7;2;2; ; ;2;2;4;1;5;1;2;12000;27000;2;1;2;5;98;7;3;2;1; ;2…
424;5351613;53;5;1613;9;531;1;82;5;2;4;3;politics;
poor harvest	drought;3;3;3;2;2;3;4;3;3;2;3;2; ;99; ;13; ;6; ; ; ; ; ; ;1;2;2;1;3;3;2;2;3;3;2;2;2;2;4;2;4;2;7;3;2;2;2;2;2;9;5;6;9;7;7;8;9;9;4;4;4;4;4;4;2;4;4;4;4;4;2;2;5;2;3;4;4;4;4;3;2;2;2;4;4;4;2;2;2;2;5;4;2;2;3;3;2;4;4;4;4;3;1;2;1;2;3;3;3;4;4;3;9;2;2;2;3;3;3;3;2;2;2;2;2;2;2;2;2; ;99;9;1;2;2;1;2;1;1;1;1;8;7;2; ; ;2;2;6;1;4;2; ;11200;22000;2;2;2;5;98;7;4;3;5; ;1;21;34;5;6;1;4;2;1;2;3;2;6;6;4;10;201810;1;4;8;1…
425;5351613;53;5;1613;9;531;2;84;5;2;4;3;pension reform;corruption in health care;3;3;3;1;2;3;3;2;3;3;3;2; ;6; ; ; ; ;2;2; ;4; ;0;1;4;3;1;3;3;2;2;3;3;2;3;2;2;4;2;4;2;8;3;2;2;9;9;3;2;6;7;9;5;6;4;5;9;4;4;4;2;2;4;4;4;4;4;4;4;3;3;3;4;4;4;4;4;4;3;5;4;5;3;4;4;2;3;2;2;3;3;2;3;3;4;3;3;4;4;3;3;1;3;2;2;3;9;3;3;4;3;2;2;2;2;2;3;3;3;2;3;3;9;4;2;2;2;2; ;99;2;2;1;2;1;2;1;1;1;2;8;7;2; ; ;2;2;7;1;5;1;1;10200;2280…
426;5351613;53;5;1613;9;531;2;42;3;3;6;3;
mortgage terms;rising prices of everything;3;3;3;9;3;4;2;2;2;2;2;2; ;4; ; ; ; ;3;3; ;13; ;0;2; ; ; ;3;3;2;2;2;2;2;2;2;2;3;2;2;2;7;2;2;1;3;3;3;4;9;8;7;3;4;7;6;9;4;4;2;4;4;4;4;2;4;2;4;4;5;2;5;4;4;5;4;4;4;3;3;3;3;2;3;3;2;3;2;2;3;3;2;3;3;5;4;4;4;4;4;3;1;3;1;2;3;3;2;3;3;8;2;3;3;3;3;2;3;3;2;3;9;2;3;2;2;2;2; ;99;2;2;2;1;2;1;1;2;1;1;8;6;10;12; ;2;2;7;2; ;1;2;19300;8;2;1;5;3;2;7;4;2;5; ;1;20;32;5;6;1;2;2;…
427;5351613;53;5;1613;9;531;1;31;3;3;6;3;
natural disasters;politics;3;3;3;2;3;3;3;2;3;3;3;9; ;17; ; ; ; ;2;2; ;7; ;13;1;2;2;1;2;2;2;2;3;3;2;2;2;2;3;2;2;2;6;2;3;1;3;3;3;9;8;7;7;4;4;3;6;7;2;3;3;3;3;3;2;3;3;2;9;9;2;3;3;3;3;2;3;4;4;2;2;3;3;2;3;3;1;2;2;3;3;3;2;3;3;2;3;3;2;3;3;2;1;3;2;2;3;4;4;4;4;8;3;3;3;2;2;4;2;4;2;2;2;2;2;2;2;2;9; ;99;2;2;1;1;1;1;1;2;1;1;7;7;9;5; ;2;2;7;1;2;1;1;18500;33000;2;1;3;1;2;7;4;3;5; ;2;17;31;5;6;1;2;2;2;7;4;2;10;10…
428;7252345;72;5;2345;13;721;2;31;3;4;9;2;GDPR;riots in the world;2;1;2;2;2;2;2;2;9;3;3;4; ; ; ; ; ; ; ; ; ; ; ; ;2; ; ; ;3;4;2;4;4;4;3;3;3;3;1; ;1; ;2;1;8;1;5;9;4;7;6;7;8;6;6;5;0;99;4;4;4;4;2;4;2;4;4;9;4;3;3;3;3;3;1;9;3;5;5;2;3;3;2;4;0;0;2;9;4;2;1;3;1;2;1;2;3;1;2;1;2;4;2;3;2;1;1;8;2;1;3;2;4;4;9;9;1;2;1;4;1;3;4;4;4;1;1;1;1; ;1;9;2;2;2;1;2;1;1;1;1;6;2;11;8; ;2;2;6;2; ;1;1;30000;30000;1;2;1;5;1;7;3…
429;7252345;72;5;2345;13;721;2;58;4;3;5;9;
wounded soldiers in Afghanistan;debates about results after the elections;2;5;3;1;2;9;1;2;4;9;3;1; ;6; ; ; ; ;1;1; ; ; ; ;1;4;1;2;3;4;1;9;2;2;1;3;9;8;8;7;99;2;7;3;6;97;5;9;2;9;10;7;9;7;99;8;8;97;4;2;9;1;3;7;4;1;4;3;4;4;9;4;2;7;1;5;4;4;9;3;5;3;1;4;3;5;2;9;4;5;5;4;9;4;2;3;5;2;2;2;2;1;0;9;1;2;1;9;3;2;4;1;1;1;3;4;2;2;2;9;4;3;9;2;1;4;3;9;1; ;1;9;1;1;1;1;1;1;1;1;2;6;10;2; ; ;1;1;2;1;5;1;1;10000;8;3;1;2…
430;7252345;72;5;2345;13;721;1;48;4;2;4;2;
speeches by the president;
cases of dead journalists;2;1;3;1;2;9;1;2;4;9;3;9; ;19; ; ; ; ;2;1; ; ; ; ;2; ; ; ;9;3;2;9;2;3;2;2;2;2;5;1;99;1;8;2;4;97;9;9;9;9;5;9;10;6;7;4;6;8;4;4;4;3;3;2;2;4;4;4;4;4;9;3;2;7;1;4;5;9;5;2;3;2;9;2;4;5;2;4;5;4;5;4;5;9;4;3;1;5;9;9;2;3;9;3;2;2;2;8;2;9;4;2;3;3;9;1;2;2;1;4;1;3;4;4;4;2;1;1;9; ;1;7;2;1;2;1;2;1;1;1;3;7;6;11;7; ;1;2;2;1;12;1;1;10000;25000;2;1;4;1;3;9;3;98;1; ;1;18;65;7;7;2;3;1;2;7;1;1;5;…
431;7252345;72;5;2345;13;721;1;49;4;1;2;3;post-election disscusion;migrants and foreginers in our country;3;3;3;2;9;2;2;2;9;2;2;1; ;4; ; ; ; ;2;1; ; ; ; ;1;3;2;2;3;3;2;3;3;3;3;9;7;2;5;5;5;5;5;5;1; ;4;4;4;4;6;97;10;99;7;5;9;8;3;9;2;3;2;9;7;4;1;4;7;4;4;2;1;9;5;7;3;4;4;3;4;9;7;4;9;7;3;4;4;9;7;5;3;3;4;2;9;1;1;2;3;4;2;3;3;8;1;9;1;4;3;2;3;1;2;9;1;2;1;3;3;2;3;3;3;3;9;4;2; ;1;2;2;7;1;9;9;7;2;2; ;5;10;2; …
432;7251895;72;5;1895;13;721;1;0;0;0;0;2;elections;immigrants;3;3;4;1;3;4;4;4;4;4;9;1; ;13; ; ; ; ;2;1; ; ; ; ;1;4;2;1;5;5;2;3;2;2;2;2;2;2;4;3;1; ;7;2;4;2;1;2;1;2;6;3;7;3;3;1;3;5;4;4;4;4;2;4;1;7;4;4;4;4;1;1;5;2;5;1;1;5;4;2;3;3;3;2;1;3;1;1;5;5;4;5;3;3;3;3;2;2;9;3;3;3;2;3;2;3;4;4;4;4;4;2;4;3;4;3;2;2;1;4;1;3;4;3;4;1;1;1;1; ;1;9;2;1;9;1;9;9;9;1;3;6;10;0; ; ;0;0;8;1;1;1;1;18000;24000;2;1;2;5;98;1;3;14…
433;7251895;72;5;1895;13;721;2;61;5;2;3;2;migrants;elections;4;2;4;1;4;4;4;4;4;4;9;2; ;13; ; ; ; ;2;2; ;19; ;0;2; ; ; ;5;5;2;3;2;1;8;2;2;2;4;4;1; ;3;2;4;2;2;2;3;2;1;1;9;3;2;1;4;1;4;4;4;4;1;4;4;2;4;4;4;4;1;1;5;3;3;1;2;4;5;2;2;2;3;2;1;3;1;2;5;5;5;3;3;3;9;3;2;4;9;3;2;3;2;4;2;3;4;2;4;4;4;2;4;3;3;2;2;2;1;4;1;3;4;9;4;1;1;1;1; ;1;9;2;9;2;9;2;9;9;1;2;6;9;2; ; ;1;2;8;1;1;1;1;9800;9800;4;2;1;5;98;1;3;12;4;…
434;7251895;72;5;1895;13;721;2;65;5;3;5;2;elections;environment and migrants;3;2;3;1;3;4;4;4;4;4;2;2; ;13; ; ; ; ;1;1; ; ; ; ;1;3;2;2;5;5;2;9;1;2;8;2;2;2;4;7;1; ;3;2;1; ;2;2;3;2;4;3;8;2;1;2;3;4;2;4;4;1;1;4;2;4;4;1;1;4;1;1;5;3;3;1;2;4;5;2;2;3;2;3;2;3;1;2;5;5;5;5;4;3;4;3;3;1;3;2;9;3;2;4;1;2;4;3;3;4;4;2;3;3;3;2;2;1;1;4;1;3;4;4;4;2;2;1;1; ;1;9;2;1;2;1;9;9;9;2; ;5;5;2; ; ;2;2;7;1;1;1;1;12000;12000;3;2…
435;7251895;72;5;1895;13;721;2;62;5;2;3;4;elections;immigrants;4;2;4;2;4;4;4;3;4;4;3;2; ;19; ; ; ; ;2;2; ;13; ;0;2; ; ; ;4;4;2;9;2;2;2;2;7;2;3;3;2;2;2;3;2;1;2;9;1;1;3;2;8;1;2;0;5;3;3;4;4;4;4;4;9;4;4;4;4;4;1;2;4;3;4;1;1;3;3;3;3;1;9;3;2;4;1;2;5;4;4;4;3;4;9;9;2;2;3;2;4;2;1;4;2;4;4;3;4;4;4;2;4;4;4;9;2;1;1;4;2;3;4;4;4;1;1;1;1; ;1;9;2;1;0;9;2;9;1;1;3;7;6;2; ; ;2;2;10;1;2;1;1;6500;14000;3;2;2;5;98;1;3;8…
436;3162322;31;6;2322;3;317;1;67;5;2;4;2;USA - politics;immigrants;2;2;3;3;3;4;3;2;3;3;2;4; ; ; ; ; ; ; ; ; ; ; ; ;1;2;2;2;3;2;2;3;2;2;3;2;2;2;7;4;3;2;4;4;1; ;4;1;2;1;7;0;0;8;10;9;3;9;4;4;4;4;1;4;4;4;4;4;1;4;3;2;5;4;3;4;2;4;4;2;1;3;1;3;3;5;1;1;5;5;3;4;2;3;2;3;4;3;3;2;2;2;2;4;1;3;3;3;4;4;4;2;1;2;3;4;1;3;1;4;1;3;4;4;4;1;1;1;2; ;99;2;1;1;9;1;7;2;9;2; ;4;4;2; ; ;2;2;6;1;6;1;1;8;8;2;1;2;5;98;7;3;98;1;…
437;3162322;31;6;2322;3;317;1;51;4;3;6;2;terrorism;Brexit;2;3;3;3;2;3;9;2;2;4;9;4; ; ; ; ; ; ; ; ; ; ; ; ;1;2;2;2;5;4;2;4;3;4;3;3;3;3;4;1;1; ;7;2;5;1;9;2;3;2;8;3;1;4;7;3;10;99;4;4;4;4;1;4;4;4;4;4;4;4;4;3;5;3;5;4;2;5;4;2;2;2;2;5;2;5;1;1;5;5;5;5;2;2;2;2;3;3;2;2;3;3;9;4;1;2;3;3;2;4;4;2;2;2;4;4;1;2;1;2;3;3;4;3;4;1;1;1;9; ;99;9;1;1;9;1;7;9;9;1;2;5;1;10;7; ;1;2;6;2; ;1;1;8;8;2;1;3;5;3;7;3;98;1; ;2;13;4…
438;3162322;31;6;2322;3;317;1;38;3;3;6;4;immigration;global warming;3;2;2;4;2;4;2;1;1;1;1;1; ;13; ; ; ; ;2;1; ; ; ; ;1;4;2;1;1;1;1;3;2;3;3;3;2;2;6;4;3;2;6;3;5;2;3;3;4;3;2;8;8;3;3;6;0;8;4;4;2;4;1;4;4;4;4;4;4;4;4;2;2;3;1;4;3;5;5;1;2;2;1;3;3;4;1;1;5;5;5;5;3;2;3;2;4;2;2;2;2;2;1;4;1;1;4;2;3;4;4;2;2;2;4;4;1;1;1;2;2;3;4;4;4;1;1;1;2; ;99;2;1;2;9;1;2;9;9;1;1;4;8;9;12; ;2;2;6;1;1;1;2;8;8;3;2;1;5;1;7;3;98;1…
439;3162322;31;6;2322;3;317;2;63;5;2;4;3;immigration;elections;3;2;2;1;2;4;4;2;2;2;1;3; ;6; ; ; ; ;3;1; ; ; ; ;1;1;2;1;2;2;2;2;2;2;3;2;2;2;4;3;2;2;4;2;1; ;3;1;2;1;8;0;0;9;10;9;3;9;4;4;1;4;1;4;4;4;4;1;4;4;2;3;5;3;3;5;2;5;5;1;2;2;2;4;3;5;1;1;5;5;4;5;3;2;2;3;4;2;2;3;2;3;2;4;1;2;3;3;3;4;4;2;2;1;3;4;1;2;1;3;2;3;4;4;4;1;1;1;2; ;99;2;1;1;9;1;7;9;9;2; ;5;3;2; ; ;2;2;3;1;5;1;1;8;8;2;1;2;5;98;7;3;9;1; ;2;1…
440;6270855;62;7;855;11;622;1;24;2;2;4;3;
defeat of footballers with Ukraine;0;9;9;4;4;4;4;4;4;9;9;4;9; ;99; ;99; ;0; ; ; ; ; ; ;2; ; ; ;5;3;3;2;4;4;3;3;2;2;3;1;1; ;3;1;5;1;1;9;1;9;0;99;3;0;0;3;6;99;4;4;4;4;4;4;4;4;4;4;4;4;9;1;5;2;2;9;1;1;1;9;1;1;9;9;9;9;1;1;3;3;3;3;3;3;4;4;9;9;4;4;4;9;9;9;1;1;9;9;9;2;3;1;4;4;9;9;3;2;2;4;4;3;4;4;4;2;2;2;9; ;1;9;2;9;9;9;9;9;9;1;1;7;99;12;4; ;2;2;99;2; ;2; ;8;9;1;2;4;5;3;7;1;6;3; ;1;17;50;6;7;2;1;9;2;8;99;…
441;6270855;62;7;855;11;622;2;58;4;4;9;2;
beautiful autumn weather;0;2;2;3;2;2;9;9;2;2;2;2;2; ;13; ; ; ; ;2;1; ; ; ; ;1;4;2;1;1;2;2;4;2;3;2;2;2;2;3;3;1; ;8;3;4;2;2;9;2;9;4;7;7;4;4;7;9;9;4;4;4;4;4;4;4;4;4;4;4;4;2;1;4;2;1;3;2;3;3;2;2;2;9;3;2;9;1;1;4;4;4;4;4;4;4;4;4;4;4;4;4;5;2;2;1;1;1;1;1;1;2;1;4;4;2;2;2;2;2;4;3;3;4;3;4;1;1;1;1; ;1;2;2;2;2;1;2;2;2;1;3;8;8;8;4; ;2;2;4;1;1;1;1;8;8;2;1;2;5;2;7;1;4;3; ;1;17;50;6;7;2;3;1;2;6;2;1;88;88;88;88;201…
442;6270855;62;7;855;11;622;1;17;1;1;2;2;none;0;3;3;9;3;3;3;4;3;9;9;4;8; ; ; ; ; ; ; ; ; ; ; ; ;8; ; ; ;3;3;3;9;4;4;8;3;3;3;99;1;1; ;99;1;6;1;1;9;1;7;2;4;6;2;2;2;6;99;4;4;4;4;4;4;4;4;4;4;4;4;9;1;5;9;9;1;1;9;9;2;1;1;7;7;7;7;1;2;9;9;9;9;3;3;3;9;3;3;3;9;3;9;9;9;1;1;9;9;9;2;3;1;4;4;9;9;2;2;2;4;4;3;4;3;4;2;9;9;9; ;99;9;2;9;9;9;9;9;9;1;1;6;98;1; ; ;2;2;99;3; ;8; ;7;9;1;2;4;5;2;9;1;4;1; ;1;21;45;6;7;2;1…
443;6270855;62;7;855;11;622;1;66;5;4;9;2;
fraud in forming a coalition at Brno City Hall;100th anniversary of the republic;2;2;3;2;2;3;3;2;2;2;2;2; ;13; ; ; ; ;1;1; ; ; ; ;1;3;2;2;2;2;2;3;2;2;2;2;2;2;4;3;1; ;3;2;5;3;2;2;2;2;3;7;7;3;3;7;9;9;4;4;4;4;1;4;4;4;4;4;1;4;2;2;5;2;2;2;2;4;4;2;2;1;3;3;2;3;1;1;4;4;4;5;3;2;3;3;2;3;2;9;3;5;2;3;1;1;2;2;2;9;9;1;4;4;2;9;1;2;1;4;2;3;4;4;4;2;2;3;1; ;1;2;2;2;2;9;2;2;1;1;3;6;7;2; ; ;2;2;3;1;1;1;1;14100;26700…
444;6270855;62;7;855;11;622;2;40;3;3;5;4;
today's first Stardance elimination round;0;4;4;4;9;3;3;4;9;2;2;4;9; ;99; ;4; ;13; ; ; ; ; ; ;2; ; ; ;5;3;3;2;3;3;3;2;2;2;3;2;1; ;6;2;3;2;1;1;1;1;2;6;6;2;2;2;6;6;4;4;4;4;4;4;4;4;4;4;4;4;2;1;5;3;3;2;1;3;2;2;2;1;7;7;9;7;2;2;2;2;2;9;5;5;4;4;3;3;4;9;4;3;9;4;2;2;3;3;3;3;4;2;4;4;3;3;2;2;2;4;4;3;4;3;4;2;9;9;9; ;1;2;2;9;9;9;2;9;9;1;3;4;99;11;7; ;1;2;3;1;3;1;1;8;8;3;1;4;2;2;7;1;6;6; ;1;20;50;6;7;2;2;3;2;7…
445;7251526;72;5;1526;13;723;2;46;4;4;7;2;migrants;security in Europe;4;2;4;1;1;9;4;9;2;2;9;4; ; ; ; ; ; ; ; ; ; ; ; ;2; ; ; ;4;9;2;9;4;4;7;2;3;3;4;1;1; ;1; ;4;1;9;1;1;1;3;3;8;2;2;99;8;99;4;4;4;4;4;4;4;4;4;4;4;4;3;4;7;2;2;9;2;9;9;9;2;2;5;5;9;5;3;3;4;4;4;4;4;3;2;5;3;4;5;5;4;2;1;3;2;3;4;3;3;4;3;2;4;9;3;2;2;2;2;4;3;3;4;9;4;2;2;2;9; ;99;2;2;2;9;9;2;9;9;1;1;4;10;9;14; ;2;2;8;2; ;2; ;8;8;2;2;2;1;1;1;4;…
446;7251526;72;5;1526;13;723;1;49;4;4;9;2;roads - transport;0;2;2;3;2;2;2;3;9;2;2;2;2; ;13; ; ; ; ;2;3; ;21; ;0;1;4;2;2;2;2;1;3;3;2;2;2;2;2;3;2;1; ;1; ;3;2;3;2;9;1;8;8;8;6;6;7;5;8;4;4;4;4;4;4;4;4;4;4;4;4;2;3;2;3;4;4;7;4;4;7;2;2;5;2;3;5;3;2;5;5;5;5;4;4;3;3;4;3;3;2;4;5;2;3;1;2;2;2;2;2;8;1;4;2;2;2;2;1;1;3;3;3;4;3;4;2;2;2;9; ;1;2;2;2;2;9;2;2;1;1;1;6;8;8;14; ;2;2;7;1;1;1;2;8;8;2;1;5;3;2;7;4;98;1; ;2;1…
447;7251526;72;5;1526;13;723;2;72;5;3;6;2;post-election negotiations-agreements in politics;President's behaviour;2;2;3;4;3;3;2;2;2;2;2;1; ;5; ; ; ; ;2;2; ;21; ;0;1;4;1;2;4;3;1;3;2;2;2;2;2;2;4;3;3;2;5;2;3;2;2;2;3;2;5;8;8;5;4;6;3;8;4;4;4;4;4;4;4;4;4;4;4;4;3;4;2;3;4;3;3;3;5;3;2;2;5;4;2;5;1;2;1;5;4;5;3;4;4;3;2;2;2;2;4;4;2;3;1;2;2;2;2;8;8;1;4;2;2;2;2;2;2;3;2;3;4;4;4;2;2;2;1; ;1;2;2;1;2;9;2;2;1;1;3;7;…
448;7251526;72;5;1526;13;723;1;44;3;2;4;4;rising food prices;Muslims;2;2;3;2;2;2;2;2;2;2;2;4; ; ; ; ; ; ; ; ; ; ; ; ;2; ; ; ;2;2;1;3;4;4;3;3;3;3;4;2;1; ;5;2;8;2;2;9;3;1;5;7;8;4;3;8;2;9;4;4;4;4;1;4;4;4;4;4;4;4;2;4;2;4;4;2;3;3;4;7;4;3;3;2;2;4;2;2;4;4;4;5;4;2;2;3;3;3;4;2;3;5;2;3;1;2;3;2;2;2;2;2;4;2;2;2;2;2;2;4;3;3;4;4;4;1;1;1;1; ;1;2;2;1;2;1;2;2;1;1;1;99;7;6;15; ;2;2;8;1;1;1;1;8;8;2;2;2;1;1;7;4;98;1…
449;7251526;72;5;1526;13;723;2;39;3;1;2;3;corruption;find a decent job;4;2;3;2;2;3;3;9;2;2;9;4; ; ; ; ; ; ; ; ; ; ; ; ;2; ; ; ;3;2;2;9;4;4;3;3;3;3;4;1;1; ;1; ;1; ;1;1;1;1;2;7;8;5;4;8;2;8;4;4;4;4;4;4;4;4;4;4;4;4;4;4;2;4;3;2;3;4;4;3;2;2;5;5;3;5;3;9;4;5;4;4;5;5;5;4;5;4;4;5;4;3;1;4;2;2;3;3;3;4;4;2;4;3;3;2;2;2;2;4;4;3;4;4;4;2;1;1;9; ;99;9;2;1;9;9;9;2;1;2; ;99;4;14;4; ;1;1;99;2; ;1;1;8;8;2;1;4;2;2;1;4;…
450;6272113;62;7;2113;11;622;2;61;5;4;9;2;
synthetic drugs	alcoholism;vulgar statements of president;2;1;4;3;2;2;2;2;2;2;2;2; ;7; ; ; ; ;1;1; ; ; ; ;1;4;2;1;3;2;2;4;2;2;1;1;1;1;3;3;2;2;5;4;2;2;4;9;4;9;8;8;9;8;8;8;8;8;2;4;1;1;1;4;2;2;4;2;4;4;4;4;3;3;3;3;3;5;5;4;3;3;3;3;3;3;1;1;5;4;4;4;3;3;3;3;2;2;2;2;3;4;2;3;1;2;2;2;2;2;3;2;4;2;3;2;1;1;1;2;1;3;4;1;4;1;1;1;1; ;1;2;2;2;2;1;2;2;1;1;3;7;8;8;10; ;2;2;8;1;4;1;2;35000;9;3;1;2;5;2;1;1;4;5; ;1;16;50;6;7;2;4;1;2;6;…
451;6272113;62;7;2113;11;622;1;32;3;2;3;2;
obesity	diseases;
overpopulated planet;3;2;2;3;2;2;3;2;2;2;2;2; ;17; ; ; ; ;2;1; ; ; ; ;1;4;2;2;2;2;2;3;2;2;2;2;2;2;2;3;1; ;3;2;3;2;4;2;3;2;7;8;8;6;6;6;6;8;2;4;4;1;1;4;2;2;4;4;4;4;5;4;3;4;3;4;3;5;4;2;4;4;2;9;4;2;1;1;5;5;5;5;3;3;3;3;3;3;3;3;3;4;2;3;1;2;3;3;2;3;3;1;4;2;3;2;2;2;2;4;2;2;3;1;3;1;1;1;1; ;1;2;2;1;2;9;2;1;2;1;1;4;7;15;1; ;2;2;9;1;8;1;2;8;8;1;1;2;5;2;7;1;4;5; ;1;16;40;6;7;2;2;2;2;9;5;3;88;88;88;88;201810;1…
452;6272113;62;7;2113;11;622;2;37;3;3;5;4;lack of housing;
impending drought	famine;3;3;3;1;2;3;2;2;2;2;2;9; ;17; ; ; ; ;2;2; ;21; ;0;1;4;2;2;3;2;2;3;3;3;2;2;2;2;3;2;2;1;5;3;3;2;4;3;3;3;4;6;8;4;4;2;3;9;1;4;2;2;2;4;4;2;4;1;4;4;5;4;3;4;5;4;3;4;5;3;4;4;3;2;3;3;1;1;5;5;5;5;3;2;2;3;3;2;3;2;3;3;2;3;1;2;3;2;2;3;3;1;4;3;4;2;2;2;2;2;2;2;3;1;3;1;1;1;9; ;1;2;2;1;2;1;9;9;9;1;1;5;7;9;14; ;2;2;8;2; ;1;2;30000;8;2;1;4;2;2;1;1;3;5; ;1;16;50;6;7;2;2;2;2;7;4;3;13;88;12;88;201810;1;7;8;11;8…
453;6272113;62;7;2113;11;622;2;48;4;3;5;2;food allergies;
obesity	diseases;2;2;2;2;2;2;2;2;2;2;2;2; ;21; ; ; ; ;1;1; ; ; ; ;1;4;2;1;3;9;2;9;3;2;1;2;1;1;1; ;1; ;3;2;4;3;4;3;3;3;7;7;8;7;7;6;6;6;2;2;2;2;2;4;2;2;4;2;4;4;3;4;3;3;3;3;3;5;5;3;4;4;9;9;3;3;2;1;5;4;4;4;3;3;3;3;3;3;3;3;3;4;2;3;1;2;3;3;3;3;3;2;4;2;3;9;1;1;1;4;1;3;4;1;4;1;1;1;1; ;1;9;2;2;2;9;2;1;1;1;3;6;6;7;7; ;2;2;9;1;6;1;1;8;8;2;1;4;2;2;1;1;3;5; ;1;16;30;6;7;2;3;1;2;5;5;3;88;88;88;88;201810;1;7;8;11;9;5;9…
454;6272113;62;7;2113;11;622;1;26;2;2;3;2;
residential parking;
sales of low-quality food in the Czech Republic compared to Western countrieszemím;4;3;3;2;3;3;3;3;3;3;3;3; ;9; ; ; ; ;2;1; ; ; ; ;2; ; ; ;9;3;2;4;4;3;2;2;2;2;4;1;1; ;8;2;3;1;2;2;2;1;2;5;6;2;2;2;2;4;4;4;4;4;4;4;4;2;4;4;4;4;4;3;3;3;4;3;3;1;2;9;2;2;3;3;3;4;1;2;4;3;3;2;3;3;3;3;3;3;3;3;3;3;1;4;1;2;4;4;3;2;3;3;4;3;9;9;1;1;1;4;3;2;2;2;9;2;1;1;9; ;99;9;2;1;9;1;2;1;2;1;1;2;4;13;15; ;2;2;6;2; ;1;1;25000;4…
455;4121443;41;2;1443;5;411;1;66;5;2;3;1;local and Senate elections;100th anniversary of our republic;2;3;3;2;3;3;3;2;2;2;2;3; ;4; ; ; ; ;3;3; ;13; ;5;1;3;1;1;2;2;1;4;2;2;2;2;2;2;4;4;1; ;5;2;6;3;3;3;2;3;5;7;7;5;5;5;4;4;1;4;4;4;4;4;4;4;4;4;1;4;2;2;3;3;3;3;2;3;4;2;2;2;2;3;2;2;1;1;4;4;3;4;4;3;3;4;4;3;2;3;3;4;2;3;1;1;2;2;2;3;4;1;4;3;3;3;2;2;2;4;2;3;4;3;4;2;1;1;2; ;1;2;2;1;9;1;2;2;1;1;3;6;9;2; ; ;2;2;…
456;4121443;41;2;1443;5;411;1;31;3;2;3;1;Senate elections;
unavailability of mortgages;2;3;3;9;4;4;3;3;2;1;2;0; ; ; ; ; ; ; ; ; ; ; ; ;2; ; ; ;2;2;1;9;2;2;3;2;2;2;3;3;1; ;2;3;7;3;1;1;1;1;4;4;4;99;99;99;2;99;1;4;4;4;4;4;4;4;4;4;1;4;2;2;4;9;2;3;9;5;4;3;2;3;9;3;3;9;1;1;7;7;4;0;3;3;3;9;9;3;9;9;3;4;2;3;1;2;1;8;2;3;4;2;3;3;3;3;2;2;2;3;2;3;4;4;4;2;1;1;9; ;99;9;2;1;1;1;2;1;1;1;1;99;99;8;8; ;2;2;6;0; ;0; ;20000;33000;1;1;4;2;2;7;4;98;1; ;3;17;70;4;4;1;2;1;2;6;3;2…
457;4121443;41;2;1443;5;411;2;68;5;3;5;2;
shortage of doctors in health care;
long deadlines for specialists;3;3;3;1;3;3;3;2;2;2;2;1; ;13; ; ; ; ;3;2; ;4; ;0;1;4;1;2;2;4;1;3;2;3;2;2;2;3;4;3;1; ;4;2;1; ;2;1;2;1;3;4;4;2;2;2;2;2;4;4;4;4;4;4;4;4;4;4;4;4;2;3;4;3;2;3;2;5;3;9;2;2;5;4;9;5;1;1;5;5;5;5;4;4;4;3;3;3;9;4;4;4;2;4;1;3;2;3;4;4;4;2;4;3;3;3;2;2;2;3;3;3;3;3;4;2;1;1;9; ;99;2;2;1;9;1;2;1;1;2; ;6;8;2; ; ;2;2;6;1;1;1;1;11000;25000;3;1;2;5;98;7;4;98;1; ;3;18;75;4;4;1;4;2;1;2;3;2;…
458;4121443;41;2;1443;5;411;1;27;2;3;5;1;
little financial support for sports clubs;
rising gasoline prices;2;2;3;2;2;2;3;9;2;1;2;1; ;13; ; ; ; ;3;1; ; ; ; ;1;4;1;1;1;2;1;4;3;3;8;2;2;2;4;2;1; ;3;1;4;2;2;1;2;1;4;3;5;3;2;2;1;2;4;4;4;4;4;4;4;4;4;4;4;4;4;2;4;1;3;3;1;4;3;2;3;2;5;4;3;5;1;1;5;5;5;5;4;4;5;5;4;5;5;5;5;4;2;3;1;8;2;8;3;3;3;1;4;3;3;3;2;2;2;4;2;3;3;3;4;2;2;1;9; ;1;2;2;1;2;1;9;9;9;1;1;4;7;12;15; ;2;2;99;2; ;2; ;21000;21000;1;2;1;5;1;7;4;2;1; ;2;19;70;4;4;1;1;1;2;8;99;99;11;5;9…
459;4121443;41;2;1443;5;411;2;56;4;3;5;1;local election results;
celebrations of the 100th anniversary of the republic;2;3;3;4;3;3;4;2;1;1;2;4; ; ; ; ; ; ; ; ; ; ; ; ;1;2;1;2;2;2;1;3;3;3;2;2;2;3;3;2;1; ;5;2;4;2;3;1;3;1;5;8;8;6;4;5;7;3;2;4;4;4;4;4;4;4;4;4;1;2;3;2;3;2;5;3;4;3;3;2;2;2;2;3;2;5;1;2;4;3;2;4;5;3;4;3;3;2;3;2;2;5;2;3;1;1;2;2;2;3;4;1;4;2;2;9;2;2;1;3;2;3;3;3;4;2;2;3;1; ;1;2;2;1;2;1;2;9;9;1;3;7;3;9;3; ;2;2;7;1;2;1;2;8;8;3;1;2;5;1;1;4;98;1; ;2;20;70;4;4;1;…
460;4121443;41;2;1443;5;411;2;31;3;2;3;1;local elections;
100 years of our republic;2;4;4;2;4;4;9;9;1;1;2;1; ;5; ; ; ; ;3;2; ;4; ;0;2; ; ; ;1;1;1;3;3;3;3;3;3;3;4;2;1; ;6;2;8;1;2;1;1;1;3;3;2;4;4;99;2;99;1;4;4;4;4;4;4;4;4;4;4;4;3;9;4;3;5;3;2;4;4;9;2;2;9;4;9;4;9;2;4;4;4;4;4;4;9;3;4;4;9;9;4;5;2;3;1;1;1;2;2;4;4;1;3;2;2;3;2;2;1;4;3;3;4;3;4;1;1;1;2; ;99;9;2;1;9;1;2;9;1;1;1;5;8;4; ; ;2;2;8;1;6;2; ;6950;30000;1;1;4;2;1;7;5;98;1; ;1;16;65;4;4;1;2;1;1;4;4;3;2;9;2;…
461;3162325;31;6;2325;3;317;2;39;3;2;4;1;
execution	insolvency - a large percentage of people;find workers;2;1;1;1;1;1;1;1;1;1;1;1; ;19; ; ; ; ;1;1; ; ; ; ;1;4;2;1;1;1;1;1;2;3;2;3;3;8;4;2;3;1;2;1;8;1;4;3;3;2;7;10;10;9;9;9;2;9;4;4;4;4;1;4;4;1;4;4;4;4;5;3;2;5;4;4;4;4;4;2;4;3;5;2;3;3;1;1;3;2;2;3;3;2;4;3;2;4;2;3;3;5;2;3;1;1;1;1;1;1;1;1;4;1;3;3;1;3;1;4;1;3;4;4;4;2;3;2;2; ;1;9;1;1;2;9;1;2;9;1;1;5;10;16;7; ;2;2;6;1;7;1;1;8;8;2;1;3;1;2;7;1;98;4; ;1;19;52;…
462;3162325;31;6;2325;3;317;2;60;5;3;6;2;reception of refugees;
mortgages-lower availability;3;3;2;2;2;2;2;2;2;1;2;4; ; ; ; ; ; ; ; ; ; ; ; ;2; ; ; ;3;3;2;4;4;4;8;8;8;8;3;1;2;1;1; ;5;1;4;3;3;4;8;7;8;9;10;9;9;9;4;4;4;4;4;4;4;4;4;4;4;4;4;2;3;4;3;4;4;1;3;3;3;4;3;3;2;4;1;3;3;2;3;4;3;2;4;3;2;3;5;3;1;6;2;3;1;2;1;1;2;1;1;1;2;3;2;2;1;3;4;3;2;3;4;4;4;2;1;2;2; ;99;2;1;1;2;1;2;2;2;1;1;3;2;10;10; ;2;2;6;2; ;2; ;8;8;2;1;2;5;2;7;1;98;4; ;2;19;50;3;3;1;4;2;2;7;3;2;88;88;88;…
463;3162325;31;6;2325;3;317;1;63;5;2;4;1;Elections - people don't vote;recent politics;2;3;2;2;3;3;4;4;4;4;4;1; ;13; ; ; ; ;1;1; ; ; ; ;1;4;2;1;2;3;2;3;2;2;2;2;2;2;5;6;5;5;2;2;7;4;3;3;2;3;5;6;5;5;3;4;5;6;2;4;3;4;2;3;3;2;4;7;3;3;3;2;4;4;3;4;4;3;4;3;3;4;3;4;2;3;3;4;2;4;3;3;3;1;2;4;3;2;3;4;3;4;2;3;2;3;2;3;4;3;2;3;2;3;2;3;2;2;2;4;2;3;4;3;4;2;3;2;2; ;1;2;1;1;2;2;1;2;1;1;1;6;10;2; ; ;2;2;8;1;1;1;1;8;8;…
464;3162325;31;6;2325;3;317;2;46;4;2;4;1;lack of employees;
social benefits-generosity of the state;1;1;1;1;2;2;1;3;2;2;9;4; ; ; ; ; ; ; ; ; ; ; ; ;2; ; ; ;9;9;3;9;4;4;8;8;8;8;3;1;1; ;1; ;8;1;4;4;3;1;4;8;5;5;7;7;0;6;4;4;4;4;4;4;4;4;4;4;4;4;4;1;3;4;3;4;2;1;1;9;2;3;4;5;5;5;9;1;4;3;4;3;3;4;3;5;4;4;3;4;4;6;2;3;1;1;1;1;1;1;2;1;3;2;2;2;1;2;2;4;4;3;4;4;4;1;1;2;9; ;99;9;1;2;2;1;1;9;9;1;1;4;1;11;7; ;2;2;6;2; ;2; ;18000;45000;2;1;4;2;2;7;1;98;4; ;2;18;60;3;3;1;3;1;…
465;2151164;21;5;1164;2;222;2;36;3;2;4;2;
Zeman's harmful statements;0;2;2;1;4;2;2;2;2;2;2;2;4; ; ; ; ; ; ; ; ; ; ; ; ;2; ; ; ;2;2;2;1;2;2;2;2;2;2;5;3;3;2;1; ;3;1;3;1;3;2;7;8;8;8;9;7;6;7;4;4;4;4;4;4;4;4;4;4;4;4;4;3;3;2;4;3;3;4;4;1;2;4;3;2;4;3;1;1;1;1;1;1;4;5;5;4;4;5;4;3;5;5;2;3;2;2;2;2;1;2;2;2;1;2;2;3;2;2;2;2;2;3;3;3;1;2;1;2;1; ;99;2;1;1;1;1;2;2;2;1;1;6;1;7;8; ;1;2;6;2; ;2; ;50000;100000;2;1;4;2;2;7;4;1;6; ;1;18;39;2;2;1;2;1;2;5;3;2;14;1…
466;2151164;21;5;1164;2;222;1;40;3;2;4;4;Senate elections - results;
municipal elections-coalition formation;4;4;4;1;3;3;3;4;3;3;3;1; ;6; ; ; ; ;1;1; ; ; ; ;1;4;1;2;5;4;2;1;1;1;1;1;1;1;5;5;3;3;4;3;4;2;1;5;2;2;3;2;4;3;2;2;4;3;2;4;2;4;2;4;2;4;4;4;2;4;2;2;4;2;3;3;3;4;4;2;1;1;2;2;3;1;2;3;5;5;5;4;2;3;2;2;3;3;2;3;3;2;1;4;3;3;3;4;4;4;3;3;3;4;4;3;3;2;2;4;1;3;4;4;4;3;4;4;9; ;99;2;1;1;1;1;2;1;2;1;1;5;10;12;6; ;2;2;1;1;5;1;1;14500;24000;2;1;4;2;2;7;4;98;6; ;1;20;41;2;2;1;2;3…
467;2151164;21;5;1164;2;222;2;62;5;3;6;2;
post-election negotiations;warm autumn;2;2;2;2;2;2;2;2;1;2;2;1; ;13; ; ; ; ;2;1; ; ; ; ;1;2;2;1;3;4;2;1;2;2;2;2;2;2;2;2;2;2;2;2;4;2;4;2;2;2;8;7;8;9;9;8;8;7;4;4;4;4;4;4;4;4;4;4;4;4;4;4;2;4;3;3;2;4;4;2;4;4;4;3;4;4;1;1;4;3;1;2;4;4;4;4;5;5;4;4;4;5;2;2;1;1;2;2;2;2;2;2;2;2;1;2;2;2;2;2;3;1;1;1;1;4;4;4;2; ;99;1;1;2;9;1;1;2;1;1;1;8;7;6;10; ;2;2;9;1;1;1;2;70000;105000;2;1;2;5;2;1;4;1;6; ;1;21;48;2;2;1;4;1;…
468;2151164;21;5;1164;2;222;2;58;4;4;8;2;Senate elections;local elections;2;2;2;3;3;2;2;2;1;2;2;1; ;5; ; ; ; ;1;1; ; ; ; ;1;4;1;1;1;4;1;1;1;2;8;2;1;2;2;2;3;2;7;6;7;4;3;3;4;3;6;5;7;6;6;5;6;6;2;4;2;2;2;2;4;4;4;4;4;4;3;2;4;4;2;2;2;4;3;2;3;2;2;2;3;1;1;1;4;5;4;4;2;2;1;2;2;2;1;2;2;6;2;3;1;1;2;2;2;2;3;2;3;2;1;3;3;2;1;2;1;1;1;1;2;3;4;4;2; ;99;2;1;2;1;9;2;2;1;1;1;8;10;16;12; ;2;2;10;1;6;1;2;42000;42000;1;…
469;2122011;21;2;2011;2;217;2;39;3;3;5;2;migrants in the EU;local elections;2;2;2;3;3;3;3;3;3;3;3;1; ;19; ; ; ; ;2;1; ; ; ; ;2; ; ; ;2;1;1;9;4;4;2;3;3;3;3;2;1; ;4;1;2;1;9;9;1;1;99;99;99;99;99;99;99;99;4;4;4;4;4;4;4;4;4;4;4;4;2;2;4;9;9;2;9;1;1;2;9;9;9;5;5;5;1;1;5;5;5;5;9;3;3;9;9;4;3;3;9;4;2;3;1;1;2;3;2;3;4;1;9;9;9;9;2;2;2;9;4;3;4;4;4;2;2;2;2; ;1;9;2;1;9;9;9;9;9;1;3;6;99;14;13; ;2;2;9;1;7;2; ;8;8;2…
470;2122011;21;2;2011;2;217;1;85;5;3;5;2;local elections;
the disappearance of a journalist in Turkey;2;2;4;4;4;4;9;4;3;3;4;4; ; ; ; ; ; ; ; ; ; ; ; ;2; ; ; ;3;3;3;9;3;3;2;2;2;2;5;3;1; ;4;99;1; ;1;1;1;1;1;7;6;1;1;5;5;7;4;4;4;4;4;4;4;4;4;4;4;4;2;2;4;2;4;2;2;5;2;2;2;2;9;9;2;9;1;2;4;4;4;4;9;9;3;3;9;9;9;9;9;5;2;3;1;1;3;3;2;8;4;1;4;4;4;3;2;2;2;4;3;3;4;4;3;2;1;2;9; ;1;9;2;2;9;1;9;1;2;2; ;8;1;2; ; ;2;2;9;2; ;1;2;8;8;3;2;1;5;98;7;6;98;1; ;2;15;85;2;2;1;4;1;1;2;…
471;2122011;21;2;2011;2;217;2;46;4;3;5;2;
global warming	melting glaciers; ocean pollution with plastics;2;3;5;4;4;4;3;4;3;4;4;1; ;5; ; ; ; ;2;1; ; ; ; ;2; ; ; ;3;3;3;4;3;4;3;3;3;3;3;2;1; ;1; ;3;2;9;1;1;1;1;5;5;0;0;5;5;7;4;4;4;4;2;2;2;2;4;4;4;4;2;2;5;2;9;2;2;1;1;2;1;1;9;4;1;4;1;1;5;1;1;9;4;4;4;9;9;4;4;4;9;4;2;3;1;1;2;1;1;1;3;1;4;4;4;4;2;3;2;4;3;3;4;4;4;1;1;1;9; ;1;9;2;2;2;1;2;9;9;1;3;9;99;7;11; ;2;2;10;1;6;2; ;8;8;2;1;4;2;2;7;6;98;1; ;2;20;80;2;2;1;3;1…
472;2122011;21;2;2011;2;217;1;40;3;3;5;3;
Zeman and his statements about Gypsies;elections;3;3;3;4;4;4;4;4;4;4;4;4; ; ; ; ; ; ; ; ; ; ; ; ;2; ; ; ;9;9;9;9;4;4;3;3;3;3;3;1;1; ;2;1;2;1;9;9;1;1;0;0;0;0;0;0;0;3;4;4;4;4;4;4;4;4;4;4;4;4;9;1;9;9;9;9;9;9;1;2;9;9;9;9;9;9;1;1;9;9;9;9;9;9;9;9;9;9;9;9;9;2;1;4;1;4;4;4;4;4;4;2;9;9;9;9;2;2;2;4;3;3;3;3;3;9;1;1;9; ;99;9;2;2;2;9;9;9;9;1;1;99;1;14;4; ;1;2;6;2; ;2; ;8;8;2;1;4;2;1;7;6;98;1; ;3;16;75;2;2;1;2;…
473;2122011;21;2;2011;2;217;1;39;3;2;4;2;
Zeman's statements on the radio about the Roma;migrants;2;2;4;4;4;4;4;4;4;4;4;4; ; ; ; ; ; ; ; ; ; ; ; ;2; ; ; ;9;4;3;9;4;4;7;7;7;7;6;1;1; ;1; ;2;1;9;9;1;9;0;99;99;0;0;99;99;99;4;4;4;4;4;4;4;4;4;4;4;4;9;9;9;9;9;9;9;4;9;0;1;1;1;9;9;9;1;2;9;9;9;9;9;9;9;9;9;9;9;9;9;2;1;4;2;4;4;4;4;4;4;2;4;4;4;4;4;4;4;4;4;3;4;4;4;1;1;1;2; ;99;9;7;9;9;9;9;9;9;1;2;4;1;4; ; ;1;2;6;2; ;2; ;8;8;2;2;4;2;1;7;6;98;1; ;4;15;7…
474;8122133;81;2;2133;14;812;1;46;4;3;5;1;sport-football;elections 2018;1;2;3;2;3;3;2;2;3;3;3;1; ;5; ; ; ; ;3;2; ;0; ;0;1;2;3;2;3;4;3;3;2;2;3;2;2;2;4;3;3;2;3;2;3;5;3;1;1;9;1;2;2;2;1;2;2;2;3;3;3;3;4;4;3;4;4;3;3;3;3;3;3;3;4;4;4;0;2;4;3;3;3;4;3;3;3;3;3;4;4;4;3;3;3;4;4;4;3;3;3;3;2;3;4;3;3;4;4;3;3;3;3;3;3;3;3;3;3;3;4;1;9;4;4;4;4;4;9; ;97;9;7;7;7;9;9;9;9;1;1;2;6;9;10; ;9;9;7;1;7;1;1;30000;36000;3;2;2;5…
475;8122133;81;2;2133;14;812;1;60;5;3;5;1;sport-football;news - I want to know what is happening in the world;1;1;1;2;3;3;2;3;2;3;3;1; ;13; ; ; ; ;2;2; ;0; ;0;1;1;3;2;2;2;2;3;2;2;3;7;7;7;4;5;1; ;3;3;2;4;1;1;1;2;6;5;4;3;3;2;2;2;2;3;4;4;4;4;4;3;3;3;3;3;4;4;4;3;4;4;4;3;2;4;4;4;4;3;3;3;3;5;5;5;5;5;4;4;4;3;3;4;3;3;3;4;9;4;3;3;3;3;3;3;3;3;2;3;3;3;3;3;3;3;2;3;9;9;9;9;9;9;7; ;99;2;9;7;7;9;7;9;9;1;2;1;5;9…
476;8122133;81;2;2133;14;812;1;33;3;2;3;1;elections 2018;news - politics;1;2;3;3;3;3;2;3;3;2;3;1; ;5; ; ; ; ;2;2; ;0; ;0;1;2;2;2;2;2;3;3;1;1;2;2;2;2;3;2;2;1;3;3;8;7;4;4;1;9;2;3;3;3;3;3;3;3;3;3;3;4;4;4;3;3;3;3;3;3;4;5;4;4;5;5;5;3;0;4;4;4;4;3;4;4;3;3;3;3;3;3;3;3;3;4;3;4;4;3;3;3;2;3;2;3;2;3;3;3;4;4;3;2;2;3;2;2;3;3;4;9;9;4;3;3;3;3;9; ;97;9;9;9;9;7;7;7;7;1;1;2;5;9;12; ;9;9;6;1;6;1;1;20000;33000;2;1;3;…
477;8122133;81;2;2133;14;812;2;29;2;1;2;1;culture and traveling;elections 2018;2;3;2;3;3;3;3;3;3;3;3;1; ;17; ; ; ; ;1;1; ; ; ; ;1;2;2;2;3;3;3;3;3;2;8;8;8;8;6;7;4;4;5;5;4;8;1;2;3;9;9;9;9;9;9;9;9;9;3;4;3;4;4;4;3;3;3;3;3;3;3;3;4;4;4;4;3;3;4;3;4;5;5;4;4;4;2;5;7;7;9;9;3;3;4;5;5;5;5;5;5;3;2;1;8;8;9;8;4;4;4;4;4;9;9;3;3;3;3;3;4;3;3;3;3;2;3;3;7; ;97;9;7;7;9;9;7;7;7;1;1;2;99;4; ; ;2;2;5;1;2;1;1;10000;0;1;1…
478;8122133;81;2;2133;14;812;2;61;5;2;3;1;fashion;elections 2018;2;3;2;3;3;3;3;3;3;3;3;1; ;17; ; ; ; ;1;2; ;5; ;13;1;2;2;2;3;3;3;3;2;2;7;7;7;7;4;4;2;4;3;4;4;8;1;2;3;3;2;1;2;1;1;1;1;1;4;4;3;3;2;2;3;3;3;4;4;4;4;5;4;3;4;4;4;4;4;2;3;3;3;3;4;4;2;3;4;4;4;4;3;3;3;3;4;4;4;5;5;2;2;5;4;3;4;4;4;4;3;3;3;2;2;2;3;3;3;4;4;3;3;3;3;4;4;4;9; ;99;7;7;7;7;9;9;9;9;1;1;1;99;9;11; ;9;9;7;1;3;1;1;18000;35000;2;1;2;5;2;9…
479;3150866;31;5;866;3;316;1;65;5;2;3;2;elections and new councilor;security;3;2;3;1;2;2;2;2;3;3;2;2; ;19; ; ; ; ;2;1; ; ; ; ;1;4;1;2;4;3;1;3;3;2;2;2;2;2;4;2;2;2;2;2;3;1;2;2;1;1;5;7;7;4;5;5;4;4;4;4;4;4;4;4;4;4;4;4;4;4;3;2;3;4;2;5;2;4;4;3;2;2;5;5;2;5;1;1;5;5;5;5;4;3;1;2;2;2;2;3;2;3;1;3;1;1;3;4;3;4;4;1;3;2;2;2;3;2;2;4;2;3;4;3;3;3;2;2;1; ;1;2;2;2;2;1;2;2;2;1;3;6;7;12;9; ;2;2;5;1;7;1;1;8;8;2;1;2;5;2;…
480;3150866;31;5;866;3;316;1;61;5;2;3;4;politics;economy;4;3;4;3;2;2;3;2;2;2;2;4; ; ; ; ; ; ; ; ; ; ; ; ;2; ; ; ;3;4;1;4;2;2;2;3;3;1;5;2;2;2;3;2;2;1;2;1;1;1;2;3;4;4;4;0;1;2;1;4;4;4;4;4;4;4;4;4;4;4;1;1;5;4;1;4;1;2;2;4;1;1;5;5;1;5;2;4;3;3;1;1;2;2;2;3;2;1;3;4;3;2;1;4;2;4;3;4;4;4;4;2;4;4;3;9;3;2;2;4;2;3;4;4;4;2;1;1;9; ;99;9;2;9;9;1;2;9;9;1;3;99;2;12;6; ;2;2;4;2; ;2; ;8;8;3;2;1;5;1;7;3;2;1; ;1;21;30;3…
481;3150866;31;5;866;3;316;2;31;3;2;3;2;climate - drought;migrants;3;3;2;2;2;2;3;1;1;2;2;2; ;17; ; ; ; ;2;2; ;16; ;0;1;1;2;2;2;3;1;2;3;3;2;2;2;2;2;2;1; ;1; ;2;1;2;1;2;1;6;7;6;6;5;5;3;5;4;4;4;4;4;2;4;4;4;1;1;4;3;2;4;4;2;4;2;4;4;3;2;2;5;5;2;5;1;1;5;5;5;5;4;3;2;3;2;2;2;3;4;3;2;3;1;3;3;3;3;4;2;2;4;3;3;3;3;2;2;4;2;2;2;2;3;3;3;3;9; ;99;2;2;2;2;1;2;2;1;1;2;5;8;11;15; ;2;2;9;1;1;1;2;13000;9;1;2;4;5;4;7;3…
482;4251988;42;5;1988;6;424;1;48;4;3;5;2;elections;0;2;2;4;3;3;3;3;3;2;2;9;1; ;5; ; ; ; ;2;2; ;8; ;0;1;2;2;1;3;3;2;2;2;2;2;2;2;2;6;4;3;2;7;3;5;3;3;3;3;1;5;5;5;3;3;3;3;4;4;4;4;4;1;4;4;4;4;4;4;4;3;2;4;2;2;2;2;4;4;3;2;2;9;3;3;3;1;1;4;4;4;4;3;3;3;3;3;3;3;3;3;4;2;3;2;2;2;2;2;2;2;2;2;3;3;3;2;3;3;2;2;3;4;4;4;2;2;2;2; ;99;1;1;2;1;1;2;2;1;1;1;7;7;11;4; ;2;2;8;1;6;1;2;8;8;2;1;2;2;2;7;1;5;4; ;1;19;26;4;5;1;…
483;4251988;42;5;1988;6;424;2;80;5;2;3;2;elections;0;3;4;4;3;3;3;3;3;3;3;9;4; ; ; ; ; ; ; ; ; ; ; ; ;2; ; ; ;3;4;2;3;3;3;8;3;3;8;6;2;2;2;1; ;1; ;2;9;2;1;3;3;6;2;2;2;3;4;4;4;4;4;4;4;4;4;4;4;4;4;9;3;4;2;3;2;2;3;4;3;7;3;9;5;3;5;1;1;9;3;3;3;5;3;4;4;4;4;4;4;4;3;2;3;2;3;3;3;3;8;8;2;3;3;3;3;3;4;2;2;3;3;4;4;4;2;1;9;2; ;99;9;1;2;1;1;1;9;9;2; ;7;99;2; ; ;2;2;99;2; ;2; ;11000;11000;4;2;1;5;98;1;1;98;5; ;1;1…
484;4251988;42;5;1988;6;424;1;68;5;2;3;2;composition of the Senate;0;3;3;3;3;3;3;3;3;2;2;9;2; ;4; ; ; ; ;3;3; ;99; ;0;1;2;2;1;3;4;2;2;3;3;2;2;2;2;5;2;1; ;6;3;5;3;4;4;3;4;3;3;3;3;3;3;3;3;4;4;4;4;4;4;4;4;4;4;4;4;3;3;5;4;3;3;5;4;4;3;3;4;4;4;3;3;1;2;3;3;4;3;3;2;3;4;3;3;2;3;3;4;2;3;2;2;3;3;2;2;3;2;2;2;3;3;2;4;4;2;3;3;4;4;4;2;2;2;2; ;99;1;2;2;2;2;7;7;2;1;1;6;6;2; ; ;1;2;3;1;3;1;1;8;8;2;1;2;5;98;7;1;1;5…
485;1180006;11;8;6;1;111;1;62;5;3;6;2;composition of the Senate;0;3;2;3;4;2;2;1;2;2;2;3;2; ;7; ; ; ; ;3;3; ;17; ;4;1;2;2;2;2;2;2;3;1;2;2;2;2;2;2;3;1; ;3;5;8;6;4;1;4;1;8;7;9;6;7;8;7;7;4;4;4;2;2;4;4;2;4;4;4;4;5;3;3;5;4;4;3;4;4;2;3;3;4;2;3;5;1;1;5;5;5;4;3;4;5;5;5;5;4;2;3;4;2;3;1;2;3;2;3;2;4;1;4;3;2;2;2;2;2;4;1;1;1;1;1;4;4;4;1; ;1;2;2;2;2;1;9;2;1;1;1;8;8;9;14; ;2;2;7;1;4;1;2;35000;50000;3;1;2;5;2;9;1…
486;1180006;11;8;6;1;111;2;29;2;4;9;1;climate change;affordable housing;2;2;3;4;2;2;9;2;9;3;3;1; ;17; ; ; ; ;2;1; ; ; ; ;1;1;3;2;2;3;3;3;2;2;1;2;2;3;1; ;2;2;2;1;5;3;3;2;2;2;4;3;3;3;4;4;1;4;2;4;4;4;9;4;9;2;4;4;4;9;4;3;3;9;4;9;9;4;5;9;9;4;9;2;9;4;1;2;5;5;5;2;3;3;4;4;4;3;3;2;2;4;2;3;1;1;2;2;2;2;3;2;4;2;3;9;1;3;2;4;3;2;2;2;9;3;9;9;9; ;99;2;2;2;1;1;1;9;1;1;1;6;10;3; ;5;1;1;5;1;2;1;2;7;8;1;1;2;5;1;7;1;…
487;1180006;11;8;6;1;111;1;30;3;4;8;2;draught - water management;air pollution in CZ;1;2;2;4;2;3;3;4;4;9;3;1; ;17; ; ; ; ;2;2; ;21; ;8;1;1;3;2;2;4;3;2;1;2;1;2;1;2;1; ;1; ;2;1;8;3;2;3;4;5;5;3;2;1;3;7;6;8;4;4;4;4;2;7;2;3;4;4;4;4;5;5;5;5;5;2;2;4;5;2;3;4;4;2;4;1;1;2;5;5;9;5;1;2;3;2;3;4;3;2;3;3;2;2;1;1;3;8;2;2;3;1;4;3;2;4;1;4;1;4;1;1;1;1;3;3;3;4;1; ;1;2;2;2;2;1;2;9;1;1;1;7;10;7;11; ;2;2;4;1;2;1;2;8;60…
488;1180006;11;8;6;1;111;1;55;4;2;3;3;elections;0;3;3;2;1;4;4;4;3;3;3;4;2; ;19; ; ; ; ;1;1; ; ; ; ;1;3;2;1;4;4;2;4;1;1;1;2;1;2;1; ;1; ;4;4;8;8;4;5;4;5;2;4;4;2;4;7;5;8;2;2;2;2;4;2;2;2;4;4;2;2;3;2;5;2;5;3;2;5;5;3;2;2;1;1;9;1;2;2;2;2;2;2;2;2;2;3;2;2;3;2;2;4;2;3;1;2;1;8;3;3;4;2;3;2;3;3;2;2;2;4;1;3;4;4;4;2;2;1;1; ;1;2;2;2;2;1;9;2;1;1;1;6;9;11;7; ;2;2;3;1;7;1;1;8;8;2;1;3;1;2;7;1;2;6; ;1;18;55;1;1;1;3;2…
489;1180006;11;8;6;1;111;2;16;1;1;2;1;elections;0;1;2;9;4;4;4;9;9;9;9;4;8; ; ; ; ; ; ; ; ; ; ; ; ;8; ; ; ;9;9;3;9;4;4;3;2;3;3;1; ;2;1;2;1;8;1;9;9;9;9;99;2;2;0;0;99;2;99;4;4;4;2;4;4;4;4;4;4;4;4;9;1;5;2;5;2;1;3;3;9;1;1;9;5;9;5;9;9;9;4;5;9;3;3;4;2;3;3;4;4;4;6;2;2;1;1;9;1;1;1;2;1;3;3;4;4;2;2;2;4;3;9;9;9;9;9;9;9;9; ;1;9;2;9;2;9;9;9;9;1;1;7;98;1; ; ;2;2;99;3; ;8; ;7;9;1;2;4;5;2;7;1;2;3; ;2;19;55;1;1;1;…
490;8161766;81;6;1766;14;815;1;47;4;4;9;1;The President is a jerk.;ongoing conflicts in the government;2;2;4;3;3;9;2;9;3;3;9;1; ;5; ; ; ; ;1;2; ;17; ;0;1;2;2;1;2;3;2;2;3;3;2;2;2;2;3;1;1; ;2;1;4;2;5;1;5;1;6;9;9;4;4;99;6;10;4;4;4;4;4;4;2;2;4;4;4;4;2;2;4;4;5;5;3;5;5;2;3;2;5;5;3;5;1;1;5;5;5;5;2;2;2;2;2;2;2;2;3;4;1;2;1;2;4;4;3;4;4;2;3;4;3;9;1;1;1;1;4;3;4;9;4;3;2;2;1; ;1;2;2;9;2;1;2;1;1;1;3;8;10;8;6; ;…
491;8161766;81;6;1766;14;815;1;20;2;2;4;1;wage growth;taxes;2;2;2;3;2;2;2;2;2;2;2;2; ;9; ; ; ; ;2;2; ;17; ;0;1;2;2;2;3;3;2;4;3;3;8;2;2;2;3;2;1; ;2;1;3;2;4;1;3;1;8;10;10;7;6;99;9;9;4;4;4;4;4;4;4;4;4;4;4;4;4;2;9;9;3;3;2;5;4;2;3;2;5;5;2;5;2;2;3;3;3;3;5;3;3;4;4;4;4;9;4;4;2;3;2;2;9;9;3;3;3;1;2;2;2;2;2;2;2;2;4;3;4;3;9;2;2;2;9; ;99;2;2;9;1;1;9;1;1;1;1;5;8;1; ; ;2;2;8;1;11;1;2;7;9;1;2;4;5;2;7;4;1;5; ;1;1…
492;8161766;81;6;1766;14;815;2;74;5;3;5;2;assembly of the House;Brexit;2;2;2;3;2;2;2;2;2;2;2;1; ;13; ; ; ; ;2;2; ;5; ;17;1;3;2;2;2;2;2;3;2;2;2;2;2;2;6;3;2;2;1; ;1; ;2;2;2;1;7;9;9;6;7;8;8;9;4;4;4;4;1;4;4;4;4;4;4;4;3;2;4;5;2;5;4;4;5;2;4;3;5;4;2;5;1;2;5;5;5;4;5;3;3;3;3;2;2;2;4;6;2;2;1;1;2;1;2;3;3;1;1;3;3;9;1;1;1;1;2;3;3;2;4;1;1;1;1; ;1;2;2;2;2;1;2;9;1;2; ;8;10;2; ; ;2;2;6;1;1;1;1;11000;8;2;1;2;5;98;…
493;8161766;81;6;1766;14;815;1;58;4;1;2;4;the amount of pensions;migrants and foreigners in the republic;3;2;2;2;2;2;2;2;2;2;2;3; ;4; ; ; ; ;2;2; ;13; ;0;2; ; ; ;3;2;2;4;3;3;8;2;2;2;4;2;1; ;2;2;1; ;2;1;1;1;7;10;10;7;7;99;9;99;4;4;4;4;4;4;4;4;4;4;4;4;7;7;7;4;7;2;2;4;7;7;7;2;5;5;2;5;7;7;1;2;1;3;4;4;3;3;3;3;3;3;3;3;2;3;1;2;3;3;3;4;4;2;3;3;3;3;2;2;2;3;3;3;3;4;4;1;2;2;9; ;99;2;2;9;9;1;2;9;9;2; ;3;2;14…
494;8161766;81;6;1766;14;815;1;39;3;2;4;2;
growth of the subsistence level;
constant increase in the prices of everything;2;2;2;2;2;2;9;9;3;3;3;3; ;6; ; ; ; ;3;3; ;4; ;13;2; ; ; ;3;4;2;9;3;3;2;2;3;3;3;1;2;2;3;1;2;1;1;1;1;1;6;8;8;5;97;99;8;9;4;4;1;4;1;4;4;4;4;1;4;4;2;2;5;9;2;3;2;4;7;2;2;2;5;5;1;5;1;2;2;2;2;7;3;3;2;3;3;2;2;2;4;4;2;2;1;1;3;2;2;2;3;1;2;2;2;2;2;2;2;2;4;3;4;3;3;1;2;2;1; ;1;2;2;1;1;1;2;1;1;1;3;5;1;12;15; ;2;2;4;2; ;1;1;8;8;2;1;3;1;2;7;4;98;1; ;1;21;35;8;8;2;2;1…
495;8160859;81;6;859;14;813;1;38;3;4;8;2;wishes that the newly filled ministerial positions will work well and that funds will not be wasted.;0;2;2;3;1;2;2;1;2;2;1;2;1; ;5; ; ; ; ;2;1; ; ; ; ;1;4;2;1;2;2;2;4;2;2;3;2;1;2;3;5;1; ;1; ;99;2;3;9;3;7;4;2;97;4;2;1;0;1;1;4;4;4;4;4;4;4;4;4;4;4;3;3;3;2;7;4;3;5;5;2;2;2;9;2;9;7;1;2;5;5;5;5;4;4;9;4;3;3;9;2;2;4;2;3;1;2;2;8;9;3;3;2;9;3;9;3;2;2;1;3;3;2;3;2;3;9;2…
496;8160859;81;6;859;14;813;2;19;1;3;5;2;
Resolving the issue of refugees and their reception	preventing the concerns of the citizens of our republic.;0;2;2;3;2;2;2;1;1;2;1;2;1; ;17; ; ; ; ;2;2; ;13; ;0;1;3;2;1;2;2;2;4;4;7;8;8;2;2;99;99;2;1;1; ;7;2;9;1;1;1;8;2;99;6;4;4;1;4;4;4;4;4;4;4;4;4;4;4;4;4;2;2;4;3;3;9;2;5;3;2;2;2;7;4;9;4;1;1;5;5;5;5;5;5;9;4;5;4;9;3;3;9;2;9;8;8;8;8;8;8;8;8;3;4;9;3;2;3;2;3;3;2;3;2;4;9;2;9;9; ;1;2;2;2;2;1;2;1;1;1;1;5;10;3; ;4;2;2;6;2; ;1;1;7;8;1;2;4;5;2;1;3;98;1; ;1;1…
497;8160859;81;6;859;14;813;1;20;2;3;5;2;coalitions formed after the local elections;refuges;2;1;3;2;2;2;1;2;2;2;2;1; ;17; ; ; ; ;2;2; ;5; ;0;1;4;2;2;2;2;2;3;2;7;8;2;2;2;2;2;1; ;2;1;4;97;3;2;1;9;2;1;99;2;97;1;1;4;4;4;4;4;4;4;4;4;4;4;4;4;2;3;2;9;7;2;1;5;4;2;2;2;9;3;3;7;1;1;5;2;5;5;5;3;9;3;4;4;3;9;3;9;2;3;8;8;8;8;8;8;8;8;3;3;9;9;2;2;1;9;3;2;2;2;3;3;2;3;9; ;1;2;2;2;2;1;7;1;1;1;2;5;10;1; ; ;2;2;8;1;1…
498;8160859;81;6;859;14;813;1;72;5;2;4;2; There was an increase in pensions. But at the same time is going to increase energy	gas	so it will be compensated.;0;2;1;2;1;2;2;1;2;2;1;2;1; ;5; ; ; ; ;2;2; ;13; ;17;1;2;2;2;1;2;2;9;2;2;8;2;2;2;4;5;1; ;1; ;3;3;7;2;1;9;3;0;97;1;1;1;1;3;4;4;4;4;4;4;4;4;4;4;4;4;2;2;4;1;1;1;2;5;5;2;3;2;2;4;2;7;7;2;5;2;2;5;4;2;1;5;5;4;9;9;4;4;2;3;1;8;3;3;4;4;4;2;2;3;3;9;2;3;2;4;4;3;4;2;4;3;2;9;9; ;2;9;2;2;2;1;2;1;1;2; ;4;99;2; ; ;2;2;6;1;1;1;1;16000;25000;2;1;2;5;98;1;3;2;1; ;1;15;40;8;8;2;4;1;1;2;3;2;9…
499;8160859;81;6;859;14;813;2;58;4;1;2;3;the result of local elections in the city;
I don't have an execution	but I'm sorry that nothing is done with those who have enriched themselves on people	especially executors	no one will punish them for the interest.;3;2;4;1;2;2;1;2;2;1;9;1; ;99; ;13; ;0; ; ; ; ; ; ;1;3;2;2;1;1;2;3;4;3;8;3;3;3;3;2;3;1;1; ;99;2;2;1;1;1;8;1;3;8;97;2;0;97;4;4;4;4;4;4;4;4;4;4;4;4;2;2;7;2;3;1;3;7;4;9;2;3;4;5;3;5;1;2;5;3;5;5;3;5;9;5;5;4;5;5;5;3;2;3;2;4;3;4;4;3;4;9;3;9;9;3;2;3;2;9;4;3;4;2;4;9;2;9;9; ;2;2;2;2;2;1;2;1;1;2; ;99;9;3; ;4;2;2;6;2; ;1;1;8;8;3;2;1;5;98;1;3;4;1; ;1;16;35;8;8;2;3;2;1;…
500;6261265;62;6;1265;11;627;1;69;5;2;4;2;elections results;international situation and Trump's attitudes;2;3;2;4;4;3;2;3;3;3;3;2; ;7; ; ; ; ;2;1; ; ; ; ;1;4;2;1;4;4;2;4;2;2;8;2;2;2;1; ;3;3;6;4;1; ;3;3;3;3;5;8;6;7;7;7;4;99;4;4;4;4;4;4;4;4;4;4;4;4;4;4;2;4;5;2;4;5;5;2;4;4;2;2;4;2;1;1;5;5;4;5;2;2;2;2;2;3;3;3;2;4;2;3;1;2;2;2;2;3;3;2;2;2;2;2;2;2;2;3;2;3;3;3;4;2;1;1;1; ;1;2;2;2;2;2;7;9;9;2; ;6;9;2; ; ;…
501;6261265;62;6;1265;11;627;2;64;5;3;5;2;
difficulties with post-election coalitions;
rising food prices;2;4;4;2;2;2;2;2;2;2;2;2; ;13; ; ; ; ;9;1; ; ; ; ;1;3;2;1;3;2;2;9;3;3;8;2;2;2;4;3;1; ;7;3;3;1;9;1;2;1;7;4;4;2;3;5;99;7;2;4;4;4;4;4;4;4;4;4;4;4;2;2;4;2;2;4;3;3;3;3;2;1;4;4;9;9;1;1;3;2;2;9;3;4;5;4;5;5;4;4;5;3;1;4;2;3;3;3;4;4;4;2;4;3;3;3;2;3;9;4;2;3;4;3;4;2;1;2;9; ;1;9;2;2;2;1;2;9;9;1;3;5;9;2; ; ;1;1;6;1;1;1;1;10000;10000;4;2;1;5;98;7;3;98;1; ;1;22;40;6;7;2;4;1;1;2;3;2;5;2;4;4;2018…
502;6261265;62;6;1265;11;627;1;37;3;2;3;2;situation after the election-settlement of coalitions;
danger from the Muslim world;3;4;4;3;3;3;3;3;2;2;4;3; ;5; ; ; ; ;3;3; ;9; ;0;1;4;2;2;3;2;2;3;3;3;2;2;2;2;2;3;1; ;3;2;5;2;2;9;2;9;3;3;5;2;2;3;5;99;4;4;4;4;4;4;4;4;4;4;4;4;2;1;4;3;5;1;2;3;4;9;1;2;5;4;2;9;9;2;3;4;2;4;4;4;4;4;4;4;4;4;4;3;9;3;2;3;4;4;4;4;4;2;4;3;3;3;2;2;2;4;3;3;4;3;4;1;1;1;9; ;99;2;2;2;2;1;2;1;2;1;3;5;6;12;4; ;1;1;8;2; ;2; ;15000;25000;2;1;3;1;2;7;3;98;6; ;1;18;45;6;7;2;2;2;2;8;4;3;9;…
503;6130915;61;3;915;10;613;2;70;5;2;3;2;
healthcare in small towns;rising food prices;3;2;4;3;2;3;9;9;1;1;1;1; ;7; ; ; ; ;1;1; ; ; ; ;1;2;2;2;2;2;1;3;3;3;8;2;2;3;5;3;2;1;3;2;1; ;3;1;2;1;2;7;8;4;9;99;8;99;4;4;4;4;4;4;4;4;4;4;4;4;2;4;3;5;5;4;3;2;4;2;4;3;5;3;2;5;1;1;5;5;5;9;3;3;4;3;4;4;3;9;4;3;2;4;1;4;4;3;3;4;4;2;3;2;3;3;1;3;9;3;2;2;2;2;9;3;3;3;1; ;1;2;2;2;9;1;2;1;9;2; ;6;10;2; ; ;2;2;1;1;4;1;1;10900;10900;3;2;1;5;98;1;4;98;1; ;1;18;55;6;3…
504;6130915;61;3;915;10;613;2;41;3;3;5;3;
behavior of the President;dispute of local representatives after the elections;3;3;3;4;2;3;3;2;2;2;2;1; ;13; ; ; ; ;2;1; ; ; ; ;1;4;2;1;1;2;1;4;2;3;2;2;2;3;4;2;1; ;2;2;4;2;3;2;2;2;4;5;8;5;5;2;7;99;4;2;4;4;4;4;4;4;4;4;1;4;5;2;3;4;4;4;3;4;4;3;4;2;3;3;2;3;1;2;5;3;5;9;4;4;2;3;4;3;5;4;2;5;2;3;1;1;1;2;2;4;4;1;4;3;2;2;1;2;1;3;2;2;2;2;4;3;2;2;1; ;1;9;2;2;2;1;2;9;1;1;3;7;10;10;1; ;2;2;9;1;1;1;2;12000;3000…
505;6130915;61;3;915;10;613;1;28;2;1;2;4;
Find an apartment for people on low incomes.;
settlement of disputes by the court over children;4;4;2;2;2;2;9;3;2;2;9;3; ;4; ; ; ; ;3;2; ;99; ;0;1;1;2;2;2;2;2;3;3;3;8;3;2;3;1; ;1; ;2;2;1; ;2;1;2;1;7;0;6;4;4;99;10;99;2;4;4;4;4;2;4;4;4;4;4;4;5;1;4;4;3;2;2;4;9;3;3;2;5;4;2;5;3;3;2;2;2;2;4;3;3;3;4;4;3;4;3;2;1;4;2;4;4;4;4;4;4;2;4;3;9;9;2;2;9;4;4;2;2;2;3;1;1;4;9; ;99;9;1;9;1;1;9;9;9;2; ;4;2;3; ;10;1;1;6;2; ;2; ;8;8;1;2;1;3;98;7;4;2;4; ;1;20;60;6;3;…
506;6130915;61;3;915;10;613;2;47;4;3;5;3;
awarding state awards;lack of water in CZ;3;2;4;2;9;9;2;9;1;1;1;2; ;5; ; ; ; ;3;3; ;19; ;0;1;2;2;2;2;2;1;3;3;3;3;3;3;3;4;1;2;2;6;3;3;2;1;1;2;1;97;99;9;5;6;99;7;9;4;4;2;4;4;4;4;4;4;4;4;4;5;4;2;5;7;4;4;5;3;3;5;2;4;4;3;4;2;3;5;2;4;4;3;2;2;2;4;4;3;3;2;4;2;3;1;1;1;8;8;2;8;1;2;3;2;2;2;2;2;2;3;2;2;2;9;3;2;3;9; ;1;9;9;1;9;1;1;1;2;1;1;7;9;9;4; ;2;2;6;1;1;2; ;8;8;2;1;2;5;2;1;4;1;1; ;1;21;60;6;3;1;3;2;2;7;3…
507;6130915;61;3;915;10;613;2;31;3;4;9;1;
raising the salaries of civil servants much more than in the private sector;
road closures on d1;2;2;3;2;2;3;2;9;2;3;2;1; ;17; ; ; ; ;2;2; ;19; ;0;1;1;2;1;3;3;2;9;2;2;2;3;3;2;3;3;1; ;1; ;4;2;3;2;3;3;8;7;9;7;7;7;6;9;2;4;2;4;4;4;4;4;4;4;1;4;2;2;2;4;5;3;5;5;4;3;4;3;2;3;7;3;1;2;5;5;5;5;2;2;3;3;4;3;3;3;2;5;2;3;1;1;2;8;2;2;3;2;3;3;2;9;2;2;2;3;2;3;3;2;9;2;2;3;2; ;1;2;2;1;2;1;9;9;2;1;1;5;2;10;4; ;2;2;8;1;2;2; ;18000;9;1;1;2;5;2;7;4;2;2; ;1;20;45;6;3;1;2;1;2;7;4;3;10;99;8;99;20181…
508;6130915;61;3;915;10;613;1;27;2;2;3;2;lack of workforce;
condition of roads and highways	repairs	detours;4;3;2;3;3;3;3;2;2;1;9;4; ; ; ; ; ; ; ; ; ; ; ; ;2; ; ; ;3;3;2;3;4;3;3;2;2;2;5;3;2;1;2;1;2;1;2;1;2;1;5;2;6;2;2;99;3;6;4;4;4;4;4;4;4;4;4;4;4;4;4;3;3;2;3;4;3;5;4;2;2;2;5;4;1;5;3;2;7;1;4;7;5;5;2;3;5;4;4;3;2;3;2;4;1;2;3;8;9;4;4;1;3;3;3;9;1;1;1;4;2;2;2;1;9;2;2;2;9; ;1;9;1;1;9;1;1;7;2;1;2;5;1;12;4; ;2;2;6;2; ;2; ;16000;28000;2;1;3;1;2;7;4;2;1; ;1;16;50;6;3;1;1;3;2;8;3;2;9;8;7;12;201810;1;4;6;2;1…
509;5162191;51;6;2191;7;512;1;62;5;2;3;3;money;weather;3;3;3;1;1;9;4;1;4;4;4;1; ;19; ; ; ; ;3;1; ; ; ; ;1;3;2;1;1;5;2;1;2;3;1;3;2;2;4;2;1; ;6;2;5;1;2;2;1;4;5;1;7;5;5;0;2;0;4;4;4;4;4;4;4;4;4;4;4;4;5;1;5;3;1;1;2;5;5;3;4;4;5;5;9;5;3;3;4;4;3;5;3;3;3;3;3;3;3;3;3;3;2;4;2;3;4;3;4;3;4;2;4;4;4;3;2;4;9;2;1;3;4;4;4;1;1;1;2; ;1;2;2;1;2;1;1;1;1;2; ;7;10;10;6; ;2;2;4;2; ;2; ;35000;8;2;1;2;5;2;7;3;98;6; ;1;16;8…
510;5162191;51;6;2191;7;512;1;33;3;3;6;1;migration - immigrants;global warming	CO2;2;2;2;1;3;3;4;1;4;4;4;1; ;13; ; ; ; ;1;1; ; ; ; ;2; ; ; ;2;2;2;9;2;3;2;9;2;2;1; ;3;2;8;4;2;1;1;2;1;1;5;0;7;4;3;0;0;0;4;4;4;2;2;4;4;4;4;1;4;4;4;3;5;3;2;1;1;5;5;4;4;3;9;1;9;4;2;3;5;5;5;5;2;2;1;3;2;1;2;9;4;5;2;2;1;1;1;2;8;2;8;1;2;4;4;2;1;4;1;4;1;3;4;4;4;1;1;1;2; ;1;2;2;2;2;1;2;1;1;1;3;8;10;16;11; ;2;2;5;1;1;1;1;8;8;1;2;1;5;1;7;4;98;6; ;1;16;65;5;5;1;2;1;2;6;2;2;88;88;88;88;201810;1;4;6;2;17;40;1…
511;5162191;51;6;2191;7;512;2;21;2;1;2;2;weather - lack of water;migration	Islam;2;3;2;2;2;2;4;2;3;3;9;1; ;11; ; ; ; ;3;2; ;21; ;8;1;1;3;2;3;5;2;9;3;3;8;2;2;3;3;2;3;1;8;2;7;1;1;9;1;2;3;0;7;3;1;0;0;0;4;4;4;4;4;4;4;4;4;4;4;4;4;3;5;2;1;1;1;5;5;3;2;1;9;3;4;3;2;4;5;5;5;5;3;2;2;3;3;3;3;2;3;5;2;3;1;2;9;2;2;2;8;2;9;9;4;4;2;4;2;4;2;3;4;4;4;1;1;2;2; ;1;2;2;2;2;1;2;1;1;1;2;6;10;1; ; ;2;2;9;1;1;1;1;7;9;1;2;4;5;2;7;3;98;6; ;1;16;60;5;5;1;1;1;1;1;5;3;77;99;77;99;201810;1;4;6;2;16;30;…
512;5162191;51;6;2191;7;512;2;46;4;4;10;1;transport;immigrants;1;3;1;2;2;3;4;1;4;4;4;1; ;13; ; ; ; ;2;2; ;5; ;7;1;3;2;1;2;5;2;2;2;2;1;1;2;2;5;4;3;2;4;3;7;3;2;3;2;3;5;0;9;5;0;0;7;5;4;4;4;4;1;4;4;4;4;4;4;4;5;3;3;4;1;1;1;5;4;3;2;4;1;2;9;1;1;2;5;5;5;5;9;3;3;4;3;1;9;2;4;6;2;3;1;1;1;1;2;2;8;2;1;3;4;2;2;4;1;1;1;3;4;3;4;1;1;1;2; ;1;2;2;2;2;1;2;1;1;1;1;3;10;17;4; ;2;2;11;2; ;2; ;58000;8;2;1;5;2;3;7;4;98;7…
513;1181850;11;8;1850;1;111;2;73;5;1;2;3;increase pensions;
75% discount on the train tickets;3;2;2;2;2;2;2;2;2;2;2;3; ;4; ; ; ; ;3;4; ;13; ;7;2; ; ; ;3;2;3;4;3;4;8;3;2;8;6;1;2;1;5;1;1; ;1;1;1;1;7;9;3;2;0;0;5;99;4;4;4;4;4;4;4;4;4;4;4;4;4;1;5;1;2;1;2;2;1;3;1;2;2;2;1;3;3;3;3;2;2;3;4;3;4;4;3;4;4;4;4;2;1;5;2;4;4;4;3;4;4;4;1;1;4;3;1;2;1;2;4;3;4;3;4;1;1;1;9; ;2;1;1;1;1;1;1;9;9;2; ;5;3;2; ; ;1;2;5;2; ;1;1;10870;10870;4;2;1;5;98;1;1;2;4; ;1;20;100;1;1;1;4;2;1;2;2…
514;1181850;11;8;1850;1;111;1;38;3;4;8;2;
post-election negotiations;D1 repairs;1;1;5;3;4;3;3;3;3;3;4;1; ;5; ; ; ; ;2;1; ; ; ; ;1;3;2;1;2;3;2;2;2;2;2;2;2;2;4;3;3;3;3;3;3;2;4;3;4;2;6;8;7;3;5;3;4;7;4;4;1;4;1;1;4;4;4;1;1;4;4;4;3;2;4;4;4;5;5;2;3;3;3;1;3;2;1;1;5;5;4;5;3;2;2;4;2;2;3;2;2;5;2;3;1;2;2;8;2;2;3;2;1;1;2;3;1;1;1;1;2;2;2;2;2;3;2;3;1; ;1;2;2;2;2;1;2;1;1;1;2;8;10;8;12; ;2;2;9;1;6;1;2;8;8;2;1;3;1;2;1;1;2;3; ;1;15;75;1;1;1;2;1;2;6;5;3;88;…
515;1181850;11;8;1850;1;111;1;52;4;4;9;2;
post-election negotiations;
trade war USA x China;1;1;4;4;4;3;3;3;3;3;4;1; ;5; ; ; ; ;1;1; ; ; ; ;1;2;2;1;2;3;2;2;2;2;2;3;2;2;4;3;3;2;6;3;2;2;4;3;3;2;4;6;5;3;3;5;5;5;4;4;4;4;4;3;4;4;4;4;4;4;3;2;4;2;4;3;2;4;4;2;2;2;3;2;2;4;1;1;5;5;3;4;3;2;3;3;3;2;3;2;2;5;2;3;1;1;2;8;2;2;2;2;2;2;3;3;2;2;2;2;2;2;2;2;2;3;2;3;1; ;1;2;2;2;2;1;2;1;1;1;3;7;9;8;13; ;2;2;9;1;6;1;2;33000;65000;2;1;2;5;2;1;1;2;3; ;1;16;80;1;1;1;3;1;2;6;5;3;13;14;13;14;…
516;1181850;11;8;1850;1;111;2;22;2;2;3;2;Senate elections;local elections;3;2;2;3;3;3;4;3;3;2;3;4; ; ; ; ; ; ; ; ; ; ; ; ;2; ; ; ;3;9;3;9;4;4;3;3;3;3;5;1;1; ;8;1;5;1;1;3;1;3;2;4;0;0;0;2;4;2;4;4;2;2;2;2;4;2;2;2;4;4;1;1;5;3;2;2;2;5;5;4;2;1;3;3;1;4;2;3;3;2;2;3;2;2;1;3;2;3;2;2;1;3;1;4;2;3;4;8;4;4;4;3;3;3;3;3;2;3;2;3;4;3;4;4;4;1;2;2;1; ;2;9;1;9;1;1;9;1;2;1;1;5;1;3; ;4;1;1;11;2; ;2; ;6800;23000;1;1;2;5…
517;1181850;11;8;1850;1;111;1;62;5;3;5;4;situation after the elections;health care;3;2;2;3;2;2;2;2;2;2;2;2; ;13; ; ; ; ;2;1; ; ; ; ;2; ; ; ;5;2;3;2;1;1;8;8;2;8;6;3;1; ;5;3;8;3;1;1;1;1;1;8;8;1;1;7;7;9;4;4;4;4;4;4;2;4;4;2;4;4;4;2;4;4;2;3;2;3;3;3;2;1;5;1;2;5;3;2;4;4;4;4;4;4;4;5;5;4;5;5;1;2;1;4;3;8;4;4;4;4;4;3;3;2;4;4;2;3;1;1;2;3;3;3;3;2;1;2;1; ;1;2;2;1;1;1;1;2;1;1;3;5;6;2; ; ;1;1;6;1;1;1;2;9871;9871…
518;1180067;11;8;67;1;111;2;27;2;4;9;2;Senate;politics;2;2;2;9;2;2;1;1;3;9;3;1; ;17; ; ; ; ;1;1; ; ; ; ;1;4;2;1;2;3;2;3;2;2;2;1;2;1;4;4;2;2;4;2;7;2;4;2;3;2;4;4;4;4;6;5;5;9;4;4;4;4;4;4;4;4;4;4;4;4;3;3;3;3;3;3;3;5;5;2;3;3;3;2;2;2;1;1;4;4;4;4;3;3;2;3;3;2;2;2;2;2;1;3;2;8;8;8;3;3;4;8;3;3;3;3;1;1;1;9;1;2;3;2;2;2;2;3;1; ;1;9;7;7;9;1;9;9;9;1;1;9;10;9;10; ;2;2;7;1;2;1;2;20000;20000;1;2;1;5;1;2;1;3;3; ;2;1…
519;1180067;11;8;67;1;111;2;48;4;3;5;2;elections;health care;3;3;3;2;2;2;2;2;2;2;2;1; ;13; ; ; ; ;2;2; ;4; ;0;1;2;2;1;9;3;2;9;2;3;2;2;2;2;5;3;2;2;6;3;3;1;2;9;1;1;5;5;5;4;4;99;99;9;4;4;4;4;4;4;4;4;4;4;4;4;3;2;4;3;9;1;2;5;4;9;2;2;3;2;3;3;2;2;5;5;4;4;4;3;9;9;9;9;3;3;9;3;2;3;2;3;3;8;4;3;3;3;3;3;3;3;2;2;2;3;2;3;3;2;4;2;2;2;9; ;1;1;2;2;2;1;1;1;9;1;2;8;9;9;7; ;2;2;5;1;1;1;1;8;8;3;2;2;5;2;1;1;98;1; ;1;15…
520;1180067;11;8;67;1;111;1;16;1;1;2;2;civic community;drought;1;2;2;2;2;2;2;2;2;2;2;8; ; ; ; ; ; ; ; ; ; ; ; ;8; ; ; ;9;9;9;9;3;3;2;2;2;2;4;2;4;2;4;2;7;2;9;9;9;9;7;7;7;7;7;7;7;7;4;4;4;4;4;4;4;4;4;4;4;4;4;4;3;9;9;9;9;5;5;1;2;2;2;5;9;3;1;1;9;9;9;9;1;1;2;3;9;2;3;3;3;9;2;2;1;1;2;1;2;2;2;1;1;1;1;2;1;1;1;1;2;3;4;4;4;1;1;1;7; ;99;9;9;9;9;9;9;9;9;1;1;9;98;1; ; ;2;2;9;3; ;8; ;7;9;1;2;5;5;2;6;1;98;6; ;2;1…
521;1180067;11;8;67;1;111;1;78;5;4;10;2;
How people don't value life.;pensioners;2;2;3;1;2;2;2;2;2;2;2;2; ;4; ; ; ; ;2;2; ;8; ;0;1;2;3;1;3;2;3;9;2;2;1;2;1;1;7;4;3;2;7;4;1; ;9;5;9;9;7;7;7;5;5;8;4;9;4;4;4;4;4;4;4;4;4;4;4;2;3;3;2;5;5;2;4;5;5;1;2;4;9;2;3;9;1;1;5;5;5;5;3;2;3;9;3;2;2;2;2;2;1;3;2;3;3;3;2;3;8;2;2;3;3;3;2;2;2;2;1;3;3;3;4;2;2;9;1; ;1;1;2;2;2;1;2;1;9;2; ;8;10;2; ; ;2;2;4;1;3;1;1;14500;27000;2;1;2;5;98;2;1;98;6; ;3;19;55;1;1;1;4;1;…
522;1180067;11;8;67;1;111;1;40;3;2;3;3;lotery;jokes about the government;3;2;3;3;3;3;4;4;9;9;9;4; ; ; ; ; ; ; ; ; ; ; ; ;2; ; ; ;9;9;3;9;3;3;2;2;2;2;5;2;1; ;7;2;4;1;1;2;1;1;2;3;5;1;1;99;1;99;4;4;4;4;4;4;4;4;4;4;4;4;1;1;5;1;3;2;2;3;4;2;1;1;3;3;3;3;3;3;4;5;5;5;3;2;2;2;2;2;1;2;2;4;2;3;2;2;2;2;2;4;3;2;1;1;9;9;9;1;1;1;1;2;9;2;9;9;3;4;9; ;99;9;9;9;9;1;9;9;9;1;2;8;4;7;11; ;1;2;99;2; ;1;9;8;8;2;1;5;3;2;7…
523;1182396;11;8;2396;1;111;2;30;3;3;5;2;global peace;quality of life in our country;2;2;4;3;3;3;3;9;2;2;9;1; ;5; ; ; ; ;1;1; ; ; ; ;2; ; ; ;3;3;3;4;3;3;2;2;2;2;3;3;2;2;2;2;5;2;2;1;2;1;4;2;5;1;1;99;5;99;4;4;4;4;4;4;4;4;4;4;4;4;2;2;4;3;3;4;3;0;4;2;3;2;5;4;3;5;1;1;4;4;4;4;3;3;2;3;3;3;3;3;3;4;2;2;1;2;2;2;2;1;2;1;2;2;2;2;2;2;2;0;2;2;2;2;3;2;2;2;9; ;99;9;2;9;9;9;9;9;9;1;1;5;4;7;7; ;2;2;9;1;6;1;2;8;8;1…
524;1182396;11;8;2396;1;111;1;64;5;2;4;3;life in CZ - politics	economy;quality of life of pensioners;2;2;4;3;3;3;3;3;3;3;3;1; ;5; ; ; ; ;1;1; ; ; ; ;2; ; ; ;3;3;3;4;3;3;2;2;2;2;4;3;2;2;3;3;5;2;2;1;2;1;2;0;3;1;1;99;4;99;4;4;4;4;4;4;4;4;4;4;4;4;3;2;4;3;3;4;4;4;4;2;2;2;4;4;9;5;1;2;3;4;2;4;3;3;3;4;4;4;4;4;4;3;2;3;2;2;3;3;3;3;3;2;3;3;3;3;2;2;2;3;2;2;2;2;3;2;2;2;9; ;99;9;2;9;9;9;9;9;9;1;1;5;2;2; ; ;2;2;8;1;1;1;2;8;8;2;1;2;5;98;7;1;2;7; ;1;17;60;1;1;1;4;1;1;2;4;3;8…
525;1182396;11;8;2396;1;111;1;34;3;4;7;2;the state of our planet;migration;2;2;4;3;2;2;2;2;2;2;2;1; ;5; ; ; ; ;1;1; ; ; ; ;2; ; ; ;3;3;3;3;3;3;2;2;2;2;2;2;1; ;2;2;5;2;2;1;2;1;6;2;5;4;4;5;6;5;4;4;4;4;4;4;4;4;4;4;4;4;2;2;3;3;4;4;4;4;3;2;3;3;4;4;3;5;1;1;4;3;4;4;3;3;3;3;3;3;4;4;4;5;2;2;1;1;2;1;1;1;2;1;3;3;3;3;2;2;2;3;2;2;2;2;3;2;2;2;9; ;99;9;2;9;9;9;9;9;9;1;1;4;2;9;11; ;2;2;8;2; ;1;2;8;8;1;2;1;5;1;7;…
526;1182396;11;8;2396;1;111;2;33;3;3;5;3;life in our country;planet Earth and it's problems;3;2;4;3;3;3;3;3;3;2;2;1; ;5; ; ; ; ;1;0; ; ; ; ;2; ; ; ;3;3;3;3;3;3;2;2;2;2;3;3;2;2;2;2;3;2;2;1;2;1;6;2;5;3;3;99;6;99;4;4;4;4;4;4;4;4;4;4;4;4;2;2;3;3;3;4;4;0;4;2;2;2;5;4;2;5;1;2;4;4;2;4;3;4;4;4;4;4;4;4;4;4;2;3;1;2;2;2;2;2;3;1;4;3;3;3;2;2;2;4;2;2;2;2;9;2;2;2;9; ;99;9;2;9;9;9;9;9;9;1;1;4;8;10;10; ;2;2;8;1;6;…
527;1182396;11;8;2396;1;111;2;56;4;3;5;3;
political and economic situation in the Czech Republic;global economical and political situation;3;2;4;3;3;3;3;2;2;2;2;1; ;5; ; ; ; ;1;1; ; ; ; ;1;4;2;2;2;2;2;3;3;3;2;2;2;2;3;3;2;2;2;2;3;2;2;1;2;1;6;7;5;8;8;99;5;5;4;4;4;4;4;4;4;4;4;4;4;4;4;3;4;3;9;4;4;4;4;2;3;3;4;3;4;5;1;2;3;4;2;3;2;3;3;3;4;4;4;4;4;4;2;3;1;2;2;2;2;2;3;1;3;3;3;3;2;2;2;3;2;2;2;2;9;2;2;2;9; ;99;9;2;9;9;9;9;9;9;1;1;5;7;10;10; ;2;2;7;…
528;1181768;11;8;1768;1;111;2;69;5;1;2;2;
disrespect for traditional values;
materialistic society;3;1;3;1;2;2;2;2;2;2;2;1; ;7; ; ; ; ;3;1; ; ; ; ;1;3;2;1;2;2;2;3;3;3;3;3;2;2;6;4;1; ;7;2;1; ;3;1;3;1;7;8;8;3;4;6;9;7;4;4;4;4;4;4;4;4;4;4;4;4;3;2;3;5;3;3;3;4;4;2;2;2;4;5;3;5;1;1;5;5;2;5;4;3;3;3;4;4;3;3;3;3;2;3;1;2;2;2;2;4;4;1;3;2;2;2;1;1;1;4;3;2;4;2;4;1;1;4;9; ;99;2;2;2;2;1;9;9;9;2; ;7;10;2; ; ;1;2;6;1;4;1;1;10100;20500;2;1;2;5;98;1;1;4;4; ;2;16;60;1;1;1;4;2;1;2;3;2;5;5;4;9;20…
529;1181768;11;8;1768;1;111;1;29;2;4;8;1;
coercion of migrants to the Czech Republic from the EU;
real estate prices;2;2;3;3;2;2;2;2;2;2;2;1; ;17; ; ; ; ;2;1; ; ; ; ;2; ; ; ;1;4;3;2;3;3;3;2;2;2;2;2;1; ;3;2;6;3;4;2;3;2;6;7;7;4;5;5;8;6;4;4;4;4;4;4;4;4;4;4;4;4;3;3;3;4;4;4;3;5;5;1;3;2;4;3;3;4;1;1;4;4;1;4;4;3;3;4;4;4;4;4;4;3;2;4;1;2;4;8;1;2;4;1;4;4;2;2;1;1;1;4;3;2;4;2;4;1;1;4;1; ;1;2;1;2;2;1;2;2;1;1;1;3;9;10;10; ;2;2;8;1;2;1;2;22000;40000;2;1;2;1;2;7;1;7;4; ;1;21;45;1;1;1;1;1;2;7;4;3;11;12;10;13;2…
530;1181768;11;8;1768;1;111;1;34;3;4;9;2;terrorism;economical growth;2;2;4;3;3;2;2;3;2;2;3;1; ;5; ; ; ; ;3;2; ;9; ;21;1;3;2;1;1;2;2;3;2;2;2;2;2;2;4;2;2;2;2;2;7;3;4;4;4;3;6;7;8;2;2;5;8;6;4;4;4;4;4;4;4;2;4;4;4;4;3;2;3;5;4;5;3;4;5;2;2;2;2;2;3;2;1;1;5;5;2;5;3;2;2;3;2;2;3;2;3;4;2;3;1;2;4;2;1;1;3;1;3;3;2;1;1;1;1;4;3;2;4;2;4;1;2;3;1; ;1;2;2;2;2;1;2;2;1;1;1;4;9;9;11; ;2;2;9;1;6;1;2;32000;53000;1;1;2;5;2;…
531;1181768;11;8;1768;1;111;1;53;4;3;5;3;
execution mafia;
the gap between rich and poor;5;2;2;1;2;2;2;2;2;2;2;2; ;4; ; ; ; ;3;4; ;13; ;19;1;1;2;1;2;2;2;3;3;2;3;2;2;2;5;3;2;2;4;2;2;1;3;2;3;2;8;8;8;3;3;4;10;6;4;4;4;4;4;4;4;4;4;4;4;4;4;2;4;5;1;4;2;4;5;2;1;1;3;4;1;4;2;2;5;3;2;5;4;3;3;4;4;4;3;3;3;1;1;5;2;4;4;4;4;4;4;3;4;4;3;3;1;2;2;4;3;3;4;4;4;1;1;3;9; ;1;2;2;2;9;1;2;9;9;1;1;5;7;11;8; ;2;2;5;2; ;1;1;14000;26500;2;1;2;5;2;7;1;6;4; ;1;20;55;1;1;1;3;3;2;7;2;2;8…
532;1181768;11;8;1768;1;111;2;56;4;2;3;2;
influx of migrants;
High prices for current payments such as housing or energy;4;2;3;2;2;2;2;2;2;2;2;2; ;13; ; ; ; ;3;3; ;7; ;4;1;1;2;1;2;2;2;3;3;3;2;2;2;2;5;3;2;2;2;1;3;1;4;1;2;1;7;8;8;3;4;5;9;6;4;4;4;4;4;4;4;4;4;4;4;4;4;2;4;5;1;4;1;3;4;2;2;1;4;5;1;5;1;1;5;5;3;4;4;3;3;3;4;4;3;3;3;2;1;4;1;4;4;4;3;4;4;1;4;4;3;2;1;1;1;4;3;3;4;3;4;1;1;4;1; ;1;2;2;2;2;1;9;9;2;1;1;6;8;11;7; ;2;2;6;1;1;1;2;17000;35000;2;1;2;5;2;7;1;5;4; ;…
533;6141874;61;4;1874;10;614;2;58;4;2;3;2;Don't remember;0;2;2;2;3;2;3;3;2;3;3;3;4; ; ; ; ; ; ; ; ; ; ; ; ;2; ; ; ;3;4;3;4;3;3;2;2;2;2;5;1;1; ;1; ;4;1;3;2;2;3;4;4;5;4;3;3;3;3;3;3;3;2;2;3;3;3;3;3;3;3;3;3;4;3;3;3;3;2;2;3;3;3;3;3;3;3;2;3;3;3;2;2;3;2;2;3;2;2;2;2;2;3;2;3;3;2;2;2;2;1;2;2;2;2;1;2;3;2;2;2;3;3;3;3;3;3;2;2;2; ;99;2;2;2;2;2;2;2;2;1;1;4;1;2; ; ;2;2;6;2; ;1;1;8;8;2;1;0;5;2;7;3;98;1; ;5;19;0;6…
534;6141874;61;4;1874;10;614;1;65;5;2;3;3;elections;0;3;3;3;3;3;3;3;3;2;2;2;4; ; ; ; ; ; ; ; ; ; ; ; ;2; ; ; ;5;5;3;3;4;4;3;3;3;3;8;1;1; ;2;1;1; ;1;1;1;1;1;1;7;1;1;1;1;1;4;4;4;4;4;4;4;4;4;4;4;4;2;2;2;2;2;2;2;2;2;3;2;2;2;4;4;4;3;3;4;3;3;4;3;3;2;3;3;4;3;3;3;3;2;3;2;2;2;2;2;2;2;2;3;3;3;4;2;3;4;4;4;3;4;3;3;3;3;2;9; ;99;2;2;2;2;2;2;2;2;2; ;4;1;2; ; ;2;2;6;2; ;2; ;8;8;2;1;2;5;98;7;3;98;1; ;1;14;65;6;7;…
535;6141874;61;4;1874;10;614;2;44;3;3;5;3;Doesn' know;0;2;2;2;3;2;2;3;2;2;2;2;4; ; ; ; ; ; ; ; ; ; ; ; ;2; ; ; ;3;4;3;3;3;2;3;3;3;3;5;1;1; ;1; ;5;1;4;3;4;4;2;4;4;3;5;5;5;5;2;3;2;3;4;2;4;2;2;3;2;2;3;3;3;2;3;2;3;1;1;3;4;3;4;3;3;3;3;3;3;2;3;3;3;2;2;3;3;3;2;2;2;4;2;4;3;3;2;3;3;3;3;3;3;3;3;3;2;2;3;3;4;3;3;3;3;2;2;2;1; ;97;9;2;2;1;2;2;2;2;2; ;4;1;10;10; ;2;2;6;2; ;1;1;8;8;2;1;3;5;3;7;3;98;1; ;1;15;65;6…
536;1182163;11;8;2163;1;111;2;21;2;2;3;2;local elections;
transport (city bypass);2;2;2;2;2;2;2;2;2;2;2;2; ;13; ; ; ; ;2;1; ; ; ; ;1;4;3;1;2;2;3;3;4;3;3;3;3;3;3;1;2;1;2;1;4;2;5;1;4;1;8;9;9;7;7;7;9;8;4;4;4;4;4;4;4;4;4;4;4;4;3;2;2;3;4;4;3;4;4;2;2;2;4;3;2;5;1;1;5;4;4;3;5;5;3;5;5;5;5;5;4;4;2;3;1;2;3;2;2;3;3;2;4;2;2;2;1;2;1;4;3;9;9;9;9;2;2;2;1; ;1;2;2;1;1;1;2;9;2;1;1;7;7;11;7; ;2;2;7;2; ;1;1;20000;75000;1;2;4;5;3;7;1;2;1; ;2;16;45;1;1;1;1;1;2;7;4;2;11;14;9;1…
537;1182163;11;8;2163;1;111;2;40;3;3;5;2;local elections;health care;3;2;3;3;3;2;2;9;3;3;2;2; ;5; ; ; ; ;2;2; ;17; ;0;1;3;3;2;3;4;3;3;3;3;2;3;2;3;3;2;3;2;2;2;3;2;4;2;4;1;8;9;9;7;7;8;9;8;4;4;4;4;1;4;4;4;4;4;4;4;2;2;5;2;5;3;3;4;3;2;2;2;4;4;2;5;1;1;5;5;5;2;4;4;3;4;4;5;5;5;4;3;2;3;1;2;3;8;3;3;4;2;4;2;3;3;1;1;1;4;2;2;2;2;2;2;2;2;1; ;1;2;2;1;9;1;2;9;1;1;2;8;9;10;9; ;2;2;9;1;6;1;1;23000;42000;2;1;4;2;2;…
538;1182163;11;8;2163;1;111;1;68;5;4;9;3;elections;increase pensions;3;2;4;3;3;3;2;9;3;4;3;1; ;9; ; ; ; ;2;1; ; ; ; ;1;4;2;2;3;4;2;3;2;2;1;2;2;1;4;3;2;2;2;2;4;2;4;2;3;2;8;9;9;7;6;8;8;8;1;4;4;4;1;4;4;4;4;4;1;4;3;1;5;2;5;3;3;5;4;2;1;1;3;2;1;2;1;1;5;5;5;4;2;4;3;5;4;3;4;4;4;2;2;3;1;3;4;3;4;4;4;2;4;2;3;3;1;1;1;4;1;2;2;2;2;2;2;2;2; ;1;2;2;2;2;2;2;2;1;1;1;9;9;2; ; ;2;2;9;1;11;1;2;14000;27000;2;1;2;5;98;…
539;1182163;11;8;2163;1;111;1;74;5;4;10;2;local elections;migrants;3;2;4;3;3;3;9;3;3;4;3;1; ;5; ; ; ; ;2;1; ; ; ; ;1;4;2;2;4;5;2;4;2;2;2;2;2;2;3;3;3;2;2;3;4;3;4;3;4;2;6;7;8;6;5;7;7;8;1;4;4;4;1;1;4;1;4;4;4;4;2;1;5;2;5;3;3;5;4;2;1;1;2;2;1;2;1;1;5;5;5;5;2;2;2;3;3;2;3;2;2;2;2;3;1;2;3;4;4;4;4;1;4;2;3;4;1;1;1;4;1;3;3;2;3;2;2;2;1; ;1;2;2;2;2;2;2;2;1;1;1;9;10;2; ; ;2;2;10;1;3;1;2;14500;28000;2;1;2;5;98;1…
540;1182163;11;8;2163;1;111;2;57;4;3;6;2;elections;
improving the environment;3;2;2;9;2;2;2;9;3;3;2;1; ;13; ; ; ; ;2;1; ; ; ; ;1;4;2;2;4;4;2;2;3;3;2;2;3;3;3;3;2;1;2;2;3;2;4;1;4;2;8;9;9;7;6;8;8;9;4;4;4;4;2;4;4;4;4;4;4;4;3;2;5;3;5;3;4;5;4;2;1;1;3;3;2;5;1;1;5;5;5;4;3;3;2;4;4;4;4;4;4;3;2;3;1;2;3;8;3;2;3;1;4;2;3;3;1;1;1;4;2;3;4;3;4;2;2;2;1; ;1;2;2;2;2;2;2;2;1;1;2;8;8;9;9; ;2;2;8;1;1;1;2;29000;66000;2;1;2;5;2;1;1;1;1; ;1;21;50;1;1;1;3;2;2;7;4;3;12;14;12…
541;1182161;11;8;2161;1;111;1;31;3;2;4;2;President of the Czech Rep;local elections;2;2;2;3;2;2;4;3;3;3;3;3; ;17; ; ; ; ;2;1; ; ; ; ;1;4;3;1;3;3;2;3;3;3;2;3;3;3;4;2;4;2;2;2;4;2;1;2;1;1;4;5;6;5;5;8;8;9;4;4;4;4;4;4;4;4;4;4;4;4;4;2;4;2;2;4;3;2;3;2;2;2;4;4;4;3;1;3;4;4;4;4;3;3;3;3;3;4;4;4;4;4;2;3;1;2;2;2;2;2;3;1;4;3;3;2;2;2;2;4;3;9;3;2;9;3;3;3;9; ;1;2;2;2;2;2;2;2;1;1;1;7;6;12;7; ;2;2;4;1;2;1;1;21000;3…
542;1182161;11;8;2161;1;111;2;68;5;3;5;3;traffic in the city;promises and actions of politicians;3;2;4;3;3;3;3;2;2;2;3;2; ;7; ; ; ; ;2;1; ; ; ; ;1;4;2;1;3;3;2;3;3;3;2;3;2;2;4;3;2;2;5;4;6;3;2;1;2;2;4;5;7;5;5;7;7;8;4;4;4;4;4;4;4;4;4;4;4;4;4;2;4;2;2;4;2;3;3;7;2;2;3;4;4;3;2;3;4;4;4;4;4;4;4;4;4;4;4;4;4;4;2;3;2;2;2;2;2;2;2;2;3;2;3;3;2;2;2;4;3;3;3;1;9;3;3;3;1; ;1;2;2;2;2;2;2;2;1;1;1;99;7;2; ; ;2;2;6;1;4…
543;1182161;11;8;2161;1;111;1;79;5;4;9;3;decline in CSSD electoral preferences;election of mayor of Prague;2;2;3;3;2;3;3;3;3;3;2;1; ;4; ; ; ; ;2;1; ; ; ; ;1;4;2;1;5;3;2;2;2;2;2;2;2;2;4;4;4;3;3;2;5;2;2;2;2;2;6;7;9;5;4;7;7;8;1;4;4;4;1;4;4;4;4;1;4;4;2;1;4;2;2;5;3;4;3;3;2;2;2;2;2;2;1;3;4;4;4;4;3;3;3;3;3;3;3;3;3;5;2;3;2;2;2;2;2;2;2;2;4;3;3;3;2;2;2;4;2;9;3;1;9;3;3;3;1; ;1;2;2;2;2;2;2;2;1;1;1;9;8;2; ; ;…
544;1182161;11;8;2161;1;111;2;27;2;3;6;2;
post-election negotiations;housing for young families;2;2;3;2;2;2;3;2;2;2;2;2; ;17; ; ; ; ;2;1; ; ; ; ;1;3;3;1;3;3;2;3;3;3;2;2;2;2;3;3;3;3;2;3;4;2;3;2;2;1;5;6;8;6;5;7;7;8;4;4;4;4;4;4;4;4;4;4;4;4;4;2;3;2;2;4;2;3;3;3;1;2;3;4;2;3;3;2;4;4;4;3;4;4;3;4;4;4;4;4;4;4;2;3;1;2;2;2;2;3;3;2;4;3;3;3;2;2;2;4;3;3;3;1;1;3;3;3;1; ;1;1;2;2;2;9;9;1;1;1;1;99;8;10;10; ;2;2;6;1;2;1;2;19500;40100;2;1;3;1;2;1;1;3;1; ;1;1…
545;1182161;11;8;2161;1;111;2;58;4;4;9;2;
post-election negotiations;traffic situation in Prague;2;2;3;3;2;2;3;2;2;2;2;1; ;13; ; ; ; ;2;1; ; ; ; ;1;4;1;1;4;3;2;2;2;2;2;2;3;2;3;3;3;2;4;3;4;3;3;3;3;3;4;7;7;5;4;6;6;7;2;2;2;4;2;4;4;2;4;2;2;2;4;2;3;3;2;4;3;4;4;3;2;3;2;2;2;2;2;2;4;4;4;4;3;3;2;3;3;2;3;2;3;5;2;2;1;1;1;2;2;2;2;1;3;3;3;3;2;2;2;4;3;9;3;1;9;3;3;3;1; ;1;2;2;2;2;0;2;2;1;1;1;8;9;8;12; ;2;2;6;1;1;1;1;8;8;2;1;4;1;3;1;1;3;1; ;2;16;40;1;1;…
546;7162357;71;6;2357;12;713;1;62;5;3;6;2;post-election negotiations;
a new member of the English royal familyrodiny;2;3;4;3;3;3;3;3;3;3;9;2; ;9; ; ; ; ;2;2; ;21; ;0;2; ; ; ;4;3;1;9;2;3;3;2;2;2;5;3;1; ;2;1;3;3;2;2;3;2;5;8;8;3;3;3;7;5;4;4;4;4;4;4;4;4;4;4;4;4;2;2;4;2;3;2;2;4;4;3;2;1;9;3;3;9;1;2;4;4;4;4;2;3;3;9;4;3;4;9;9;3;2;4;2;2;3;3;3;4;4;3;2;2;3;3;2;2;2;2;2;3;3;3;9;9;9;9;9; ;99;9;2;1;1;1;9;1;1;1;1;3;99;13;4; ;1;2;99;1;8;1;2;16000;16000;4;2;1;5;1;7;4;2;2; ;1;20;60;7…
547;7162357;71;6;2357;12;713;1;19;1;1;2;3;politics after the elections;pensions;2;2;3;2;2;2;2;2;2;2;9;3; ;17; ; ; ; ;2;2; ;15; ;0;2; ; ; ;3;3;2;9;4;3;3;2;3;3;5;2;2;1;2;1;6;1;3;9;9;9;5;8;8;3;3;5;5;5;4;4;4;4;4;4;4;4;4;4;4;4;3;3;3;4;3;3;3;3;3;2;3;2;9;4;3;4;2;3;4;4;4;3;3;3;4;4;3;3;4;9;4;3;2;3;2;2;3;3;3;3;3;2;2;9;9;2;2;2;2;3;2;3;3;3;9;1;1;1;1; ;99;1;1;9;1;1;9;9;9;1;1;6;2;1; ; ;9;9;6;2; ;2; ;7;9;1;2;3;…
548;7162357;71;6;2357;12;713;2;26;2;4;10;2;climate	lack of water;terrorism;1;2;4;3;3;3;3;2;2;2;2;1; ;99; ;0; ;0; ; ; ; ; ; ;1;2;2;1;2;2;2;4;3;3;2;2;3;3;2;3;1; ;8;2;3;2;2;1;2;1;5;7;7;4;4;5;5;6;4;4;4;4;4;4;4;4;4;4;4;4;4;2;5;4;5;2;3;4;4;2;3;2;5;4;3;4;1;2;5;4;4;4;3;2;3;3;3;3;2;2;3;5;2;3;1;1;2;3;2;1;3;1;4;3;4;4;2;2;2;4;3;3;3;3;4;2;2;2;2; ;99;2;2;1;2;1;2;1;2;1;1;7;10;8;14; ;2;2;6;1;99;1;2;8;8;1;2;2;5;2;1;4;4;3; ;3;19;90;7;7;2;1;1;2;6;3;2;88;88;88;88;20…
549;7162357;71;6;2357;12;713;2;35;3;3;5;2;electoral coalition;price increase;2;2;9;2;2;2;2;9;2;2;9;4; ; ; ; ; ; ; ; ; ; ; ; ;2; ; ; ;3;3;2;9;4;3;3;3;3;3;4;1;1; ;1; ;4;2;9;9;9;1;7;2;2;5;3;7;7;7;4;4;4;4;4;4;4;4;4;4;4;4;3;2;4;2;9;9;2;4;4;3;2;3;5;3;9;5;9;9;3;3;3;3;2;2;3;2;3;2;2;2;3;4;2;3;2;2;2;2;2;3;3;2;2;2;3;3;1;1;1;2;2;2;3;2;9;2;1;1;2; ;99;9;1;1;1;9;2;9;9;1;1;4;99;11;12; ;2;2;6;1;2;1;1;20000;40000;…
550;7162357;71;6;2357;12;713;1;47;4;2;4;2;refuges;drought;3;2;3;2;2;3;3;9;9;3;9;2; ;6; ; ; ; ;2;2; ;95; ;0;2; ; ; ;3;3;2;3;3;4;3;3;2;2;1; ;2;1;2;2;7;1;3;9;3;9;4;6;6;3;3;7;7;99;4;4;4;4;2;4;9;4;4;4;4;4;3;2;4;9;9;3;3;9;3;2;3;2;9;5;2;5;2;3;1;5;4;5;3;3;4;3;3;4;3;3;3;3;1;3;2;2;3;3;3;4;4;2;2;3;3;3;2;2;2;3;2;3;4;4;4;2;1;1;2; ;1;2;1;9;2;1;9;1;2;1;1;6;99;9;4; ;2;2;6;1;5;1;1;17000;17000;3;2;2;1;1;6;4;2;4; ;…
551;1182412;11;8;2412;1;111;1;60;5;4;9;1;
increase in family benefits;
benefit payment-change;2;2;3;2;2;3;2;2;2;4;2;9; ;4; ; ; ; ;3;3; ;13; ;0;2; ; ; ;5;3;3;4;3;9;8;3;3;2;1; ;2;2;1; ;1; ;3;4;1;3;4;6;3;1;1;4;2;3;4;4;4;4;4;4;4;4;4;4;4;4;4;2;4;5;4;5;4;5;1;2;1;1;2;3;4;2;1;2;5;5;3;1;3;3;4;3;3;3;3;3;3;2;1;3;1;1;1;8;2;8;3;1;3;2;2;3;1;1;1;4;4;2;2;2;2;3;3;3;0; ;0;0;0;0;0;0;0;0;0;0; ;5;99;3; ;999;1;1;6;1;3;2; ;10000;10000;4;2;1;5;98;1;1;98;1; ;5;16;25;1;1;1;4;1;1;3;3;2;5;2;4;…
552;1182412;11;8;2412;1;111;1;47;4;3;5;2;election results;Trump;1;3;4;4;4;4;4;4;4;3;4;2; ;13; ; ; ; ;2;1; ; ; ; ;1;3;2;2;2;2;2;9;2;2;2;1;1;1;4;3;3;3;2;1;3;3;3;3;2;2;2;4;4;0;0;3;0;2;4;4;4;4;4;4;4;4;4;3;4;4;2;3;5;4;3;4;3;1;3;3;3;1;3;3;5;3;1;3;3;3;3;3;3;2;2;3;3;3;2;2;3;4;2;3;1;1;2;1;1;1;1;1;2;4;2;2;2;1;1;1;4;3;4;4;4;1;1;1;1; ;1;2;2;1;1;1;1;2;1;1;1;3;10;5;8; ;1;2;6;1;1;1;2;8;8;4;1;2;5;2;1;1;98;3; ;1;…
553;1182412;11;8;2412;1;111;2;30;3;3;6;2;baby boom - VIP celebrity;
Meghan's pregnancy with Harry;2;2;3;2;3;3;2;3;2;2;2;2; ;17; ; ; ; ;1;1; ; ; ; ;1;4;3;1;2;3;3;2;4;4;2;3;2;2;1; ;2;2;1; ;2;2;4;2;1;2;2;10;7;0;0;6;0;5;4;4;4;4;2;2;4;4;4;1;4;4;1;3;4;4;3;3;2;3;3;2;3;3;3;3;3;3;2;2;5;5;4;4;3;3;3;2;3;3;3;2;2;5;2;3;1;1;1;1;1;1;1;1;2;1;1;1;2;2;1;1;3;2;2;2;3;1;1;1;1; ;1;1;2;1;1;1;1;1;1;1;2;4;6;4; ; ;1;2;3;1;2;1;1;7600;49900;2;1;3;1;1;1;1;98;4; ;2;18;28;1;1;1;2;1;1;4;1;1;3;1…
554;1182412;11;8;2412;1;111;2;39;3;3;5;3;local elections;Czech president's speech;2;3;3;4;3;3;3;3;3;3;2;1; ;9; ; ; ; ;1;1; ; ; ; ;1;1;2;2;2;3;2;3;3;2;2;3;2;2;1; ;7;4;4;2;6;1;2;2;1;3;2;3;4;4;4;7;4;9;2;4;1;4;1;1;4;4;3;1;1;4;2;1;5;2;3;1;1;5;3;3;1;1;2;2;3;2;3;3;5;5;2;5;2;3;3;3;2;3;3;3;3;2;1;3;1;1;3;1;2;4;4;1;4;3;3;2;2;1;1;3;4;3;4;4;4;3;3;2;1; ;1;2;2;1;1;1;9;1;1;1;2;4;4;6;7; ;2;2;99;1;11;1;2;8;8;2;1;3…
555;1182412;11;8;2412;1;111;2;31;3;3;6;1;Christmas - gifts;weather;1;2;3;9;1;3;1;2;2;9;3;1; ;13; ; ; ; ;2;1; ; ; ; ;1;3;1;2;2;2;1;3;2;1;1;1;1;1;4;2;4;3;2;2;2;2;5;5;3;5;2;8;9;2;3;6;0;6;2;2;4;4;2;4;4;3;4;4;4;4;5;5;3;5;1;3;5;3;5;2;3;2;1;1;3;1;1;1;5;5;5;5;1;1;1;1;4;1;2;1;1;5;2;2;1;1;1;1;1;1;1;1;3;3;3;3;1;1;1;1;1;2;2;1;2;4;4;3;1; ;1;7;2;1;1;1;7;1;1;1;1;5;10;5;10; ;2;2;8;1;1;1;2;8;8;2;1;3;1;2;1;1;98;3;…
556;2160145;21;6;145;2;221;2;24;2;3;5;2;salary increases;
ecology-drought	bark beetle in forests in Moravia	lack of water	etc.;1;1;2;2;2;1;3;2;2;1;2;3; ;99; ;4; ;13; ; ; ; ; ; ;2; ; ; ;2;2;2;4;3;3;2;8;2;2;3;2;1; ;3;2;8;2;4;1;2;1;10;6;5;7;5;6;7;99;4;4;4;4;4;4;4;4;4;4;4;4;3;4;2;4;5;3;4;3;3;2;4;4;5;4;3;5;1;2;3;2;4;3;4;4;4;5;4;3;4;4;5;4;2;3;1;2;2;2;1;3;4;1;4;3;3;3;2;2;1;2;3;3;4;3;4;2;2;3;9; ;1;9;2;2;9;1;9;9;9;1;1;6;3;9;4; ;1;1;4;2; ;2; ;12500;41000;2;1;2;5;2;7;3;1;1; ;1;20;53;2;2;1;1;1;2;7;2;1;7;12;5;14;201810;1;6;2;13;…
557;2160145;21;6;145;2;221;1;39;3;4;9;1;
Brexit and its impact on us;
the electoral collapse of the CSSD and the Communists;1;2;5;4;4;2;2;4;4;4;4;1; ;17; ; ; ; ;2;1; ; ; ; ;1;3;2;1;4;5;2;3;1;1;8;1;1;1;4;3;7;3;3;2;5;2;5;4;5;4;7;9;8;6;7;9;7;4;1;4;1;1;4;4;2;4;4;4;4;4;2;4;2;4;5;4;4;5;5;1;4;5;2;1;3;2;1;1;4;5;5;4;1;1;2;2;2;1;2;1;2;6;2;2;1;1;1;1;1;8;2;1;4;2;2;3;1;1;1;3;1;3;3;1;4;3;3;4;1; ;1;2;2;2;2;1;2;1;2;1;3;9;10;17;11; ;2;2;5;1;2;1;2;34000;57000;3;2;3;5;1;7;3;98;1; ;1;…
558;2160145;21;6;145;2;221;2;71;5;2;3;2;election topic;
pensions	increasing pensions;3;2;4;4;4;3;2;3;3;3;4;2; ;7; ; ; ; ;3;3; ;9; ;21;1;4;2;1;5;4;2;3;2;2;8;8;2;2;7;5;1; ;7;6;1; ;4;2;4;4;4;7;9;6;6;5;3;10;2;4;4;4;4;4;4;4;4;4;4;4;4;4;2;5;5;4;5;5;5;2;4;4;2;2;4;2;1;1;5;5;5;4;4;4;2;3;4;3;3;3;3;3;2;4;1;3;3;3;2;4;4;2;3;3;4;4;2;1;2;2;2;2;3;1;9;4;3;3;1; ;1;2;2;2;2;1;2;9;1;2; ;7;7;2; ; ;2;2;9;1;4;2; ;11400;11400;4;2;1;5;98;6;3;2;1; ;1;17;57;2;2;1;4;2;1;2;5;3;6;2;4;4;2018…
559;2160145;21;6;145;2;221;1;16;1;1;2;4;
Snakes found in the Czech Republic.; The affair surrounding footballer Ronaldo;1;2;3;4;4;3;3;9;3;3;9;8; ; ; ; ; ; ; ; ; ; ; ; ;8; ; ; ;9;4;9;9;4;4;8;3;3;3;2;2;1; ;3;1;8;2;2;1;1;1;2;6;5;1;1;7;6;3;4;4;4;4;4;4;4;4;4;1;4;4;2;2;5;3;4;9;2;4;3;3;2;2;5;4;4;5;1;1;3;3;4;4;2;2;3;3;2;2;2;1;2;6;2;2;1;1;1;8;1;1;2;1;4;2;4;9;2;2;2;1;3;3;4;3;4;2;2;9;9; ;99;2;2;2;2;1;9;9;9;1;1;8;98;1; ; ;2;2;3;3; ;8; ;7;50000;1;2;…
560;2160145;21;6;145;2;221;1;52;4;2;4;2;
new road traffic rules;elections;2;1;4;3;3;3;2;3;4;4;4;1; ;21; ; ; ; ;1;1; ; ; ; ;1;4;2;1;4;5;2;3;1;1;1;2;1;1;6;5;5;2;4;3;3;2;4;2;3;2;3;7;6;5;4;4;5;8;4;4;4;4;4;4;4;4;4;4;4;4;3;3;3;4;5;4;4;5;4;2;3;3;2;1;2;2;1;1;4;5;5;4;3;3;2;2;4;3;3;3;3;4;2;3;1;2;2;2;2;3;4;1;3;2;3;3;1;1;1;2;2;3;4;2;4;3;2;3;1; ;1;2;2;2;2;1;2;1;2;1;3;9;10;11;8; ;1;1;8;1;8;1;2;16000;29000;2;1;3;5;2;7;3;1;1; ;1;14;52;2;2;1;3;1;2;7;4;3…
561;2111707;21;1;1707;2;218;2;38;3;3;5;2;
royal family - weddings	children;local elections;2;2;3;3;3;3;3;3;1;1;3;2; ;5; ; ; ; ;2;1; ; ; ; ;1;2;2;1;2;1;1;2;4;3;2;2;2;2;4;2;1; ;2;1;5;2;3;1;2;1;6;8;8;7;7;6;8;8;1;4;4;4;4;4;4;4;4;4;4;4;4;3;3;3;5;5;4;4;5;2;4;3;5;5;3;5;1;2;5;5;3;4;3;3;3;4;4;4;4;3;3;5;2;3;1;1;3;3;1;3;3;1;3;2;2;2;2;2;2;2;3;2;3;9;4;1;1;1;1; ;1;2;2;1;2;1;2;1;2;1;1;5;7;4; ; ;2;2;9;1;6;1;2;8000;40000;2;1;4;2;1;7;6;98;1; ;3;21;80;2;2;1;2;1;1;4;5;3;3;12;3;13;…
562;2111707;21;1;1707;2;218;2;58;4;2;4;2;local elections;weather - warm;3;2;3;3;2;3;3;2;1;1;9;9; ;13; ; ; ; ;9;3; ;5; ;0;1;2;1;2;2;2;1;3;4;4;2;2;2;2;5;2;1; ;2;2;4;1;9;1;9;1;99;7;5;3;3;1;6;6;1;4;4;4;4;4;4;4;4;4;4;4;3;3;3;3;4;3;3;4;5;2;4;4;5;5;3;5;1;1;5;4;3;2;4;4;4;4;5;5;4;4;4;4;2;3;1;1;2;2;2;1;2;1;3;3;2;9;1;2;1;3;3;3;4;3;4;1;1;2;9; ;1;9;2;2;2;1;2;9;2;1;1;6;99;11;7; ;2;2;8;1;1;1;2;17000;35000;2;1;4…
563;2111707;21;1;1707;2;218;1;75;5;3;5;2;local elections;lack of water;3;2;3;2;2;2;2;2;1;1;2;1; ;13; ; ; ; ;2;1; ; ; ; ;1;2;1;1;1;1;1;3;3;3;2;2;2;2;7;3;4;3;3;2;3;2;3;9;3;1;6;7;7;6;5;3;6;6;1;4;4;4;4;4;4;4;4;4;4;4;4;3;4;3;5;4;9;4;5;1;3;4;4;4;9;5;1;1;5;5;5;3;4;3;9;3;4;4;4;2;3;4;2;3;1;2;2;2;2;4;4;2;3;3;2;2;1;1;1;3;3;2;4;3;4;1;1;2;1; ;1;2;2;2;2;1;2;1;2;1;3;7;9;2; ; ;2;2;7;1;1;1;1;12500;25500;2;1;2;5;9…
564;2111707;21;1;1707;2;218;2;47;4;3;5;2;local elections;political situation - CSSD;3;3;3;3;2;2;2;2;2;2;2;2; ;13; ; ; ; ;9;3; ;5; ;9;1;2;1;1;1;2;1;2;3;3;3;2;2;2;4;2;1; ;1; ;3;1;3;1;3;1;99;7;7;5;5;5;7;7;1;4;4;4;4;4;4;4;4;4;4;4;4;4;3;4;2;5;4;3;4;1;4;4;5;5;4;5;1;1;5;5;4;3;3;3;3;3;4;4;4;3;4;5;2;3;1;1;1;1;2;2;4;2;3;2;2;2;2;2;1;3;4;2;4;9;4;1;1;2;1; ;1;2;2;2;2;1;2;1;2;1;1;5;7;10;15; ;2;2;8;1;1;1;2;17000…
565;2111707;21;1;1707;2;218;1;15;1;1;1;2;local elections;apple - new iphone;3;9;9;9;9;9;9;9;9;9;9;8; ; ; ; ; ; ; ; ; ; ; ; ;8; ; ; ;9;3;2;9;4;4;8;3;3;3;6;1;1; ;1; ;7;1;9;1;9;1;99;8;8;6;6;6;6;6;4;4;4;4;4;4;4;4;4;4;4;4;9;9;9;9;9;9;9;9;4;2;9;9;9;5;9;5;1;2;4;4;4;4;2;2;2;3;3;3;3;3;3;9;2;9;1;1;2;8;9;3;3;2;9;9;9;9;2;2;2;9;4;0;4;4;4;1;1;1;9; ;99;9;2;1;2;9;2;1;2;1;1;5;98;1; ; ;2;2;99;3; ;8; ;7;9;1;2;4;5;2…
566;8162378;81;6;2378;14;815;1;42;3;2;4;2;environment;
food	its composition vis-à-vis the EU;2;3;3;1;2;9;2;2;9;2;2;3; ;8; ; ; ; ;2;1; ; ; ; ;1;2;2;2;2;2;2;3;2;2;2;2;2;2;4;5;2;2;3;99;5;3;2;3;3;2;99;3;2;3;7;0;3;99;1;2;2;4;1;4;4;4;4;1;4;4;4;3;3;3;3;2;2;5;5;2;4;4;9;3;3;3;3;3;4;4;4;4;2;2;2;3;9;3;9;2;2;4;2;3;1;1;1;1;3;1;2;1;3;2;2;2;2;2;1;3;1;2;2;2;2;3;2;3;9; ;99;9;9;1;1;1;2;9;9;1;1;4;1;7;4; ;2;2;2;1;10;1;1;8;8;2;1;4;2;2;7;3;0;1; ;3;21;85;8;8;2;2;1;2;5;1;1;88;88…
567;8162378;81;6;2378;14;815;2;66;5;2;3;4;small pensions;price increase;3;3;9;1;2;9;2;2;2;2;9;9; ;6; ; ; ; ;2;2; ;7; ;0;1;2;2;1;2;2;2;9;3;3;8;3;2;2;5;3;1; ;3;1;1; ;1;9;9;9;99;99;99;0;0;0;0;0;4;4;4;4;4;4;4;4;4;4;4;4;9;1;4;1;9;1;1;9;9;9;2;2;9;9;4;9;9;9;9;2;2;2;9;9;9;9;9;9;9;9;9;3;2;4;1;4;4;4;4;4;4;4;4;4;4;9;2;2;2;4;1;3;4;9;4;1;1;1;9; ;99;9;9;9;9;9;9;9;9;2; ;5;99;4; ; ;2;2;99;2; ;1;1;8;8;3;2;1;5;98;…
568;8162378;81;6;2378;14;815;2;40;3;3;5;2;econoical situation CZ vs EU;
increasing employee salaries;2;3;2;1;2;2;2;2;2;2;2;1; ;99; ;99; ;0; ; ; ; ; ; ;1;2;2;2;2;3;2;3;2;2;2;3;2;2;4;4;1; ;1; ;3;2;2;9;1;9;99;3;5;3;3;99;2;99;2;4;4;4;4;4;4;2;4;4;4;4;9;1;4;3;3;3;2;9;7;2;9;9;3;3;3;9;2;3;2;2;2;9;9;2;2;3;9;3;3;9;9;4;2;3;1;1;1;1;2;2;3;1;4;3;2;3;2;2;1;4;1;3;3;2;3;1;1;1;9; ;2;1;9;1;1;1;2;9;9;1;1;5;99;7;14; ;2;2;6;1;1;1;2;8;8;2;1;4;2;2;7;3;98;2; ;4;19;85;8;8;2;2;1;2;5;3;2;88;88;…
569;8162378;81;6;2378;14;815;2;65;5;2;3;4;small wages and pensions;
expensive goods and services;4;4;9;2;9;9;9;9;9;2;9;9; ;6; ; ; ; ;2;2; ;99; ;0;1;2;2;1;3;3;2;9;3;3;8;3;3;3;99;3;1; ;3;1;1; ;1;1;1;9;99;99;99;0;99;0;0;0;2;4;4;4;4;4;4;4;4;4;4;4;9;1;4;1;9;1;1;9;9;9;2;2;9;9;4;9;9;2;4;2;2;2;9;9;9;9;5;5;5;5;9;1;9;4;1;4;4;4;4;4;4;4;4;4;4;4;2;2;2;4;2;3;4;2;4;1;1;1;9; ;99;9;9;9;9;9;9;9;9;2; ;3;99;4; ; ;2;2;99;2; ;1;1;8;8;4;2;1;5;98;1;3;98;4; ;5;16;60;8;8;2;4;3;1;4;99;99;8…
570;2162458;21;6;2458;2;217;1;49;4;3;5;4;Islamists;
shortage of doctors;2;2;3;2;2;2;2;2;2;2;2;2; ;13; ; ; ; ;1;1; ; ; ; ;1;3;2;1;1;2;2;4;2;2;3;2;2;2;6;3;2;1;3;2;4;1;3;4;4;4;6;7;6;7;8;7;8;7;4;4;4;4;4;4;4;4;4;4;4;2;2;2;2;3;2;3;2;4;4;2;2;3;2;2;3;2;1;1;2;2;1;2;2;1;3;2;2;3;3;2;2;4;2;3;1;2;2;2;3;1;4;1;1;2;2;2;2;2;2;4;2;2;3;3;3;1;1;1;2; ;2;1;2;2;2;1;1;1;2;1;1;5;6;5;4; ;1;2;5;2; ;2; ;29000;38000;3;1;5;3;2;2;2;98;6; ;2;17;35;2;2;1;3;1;2;5;2;2;12;11;12;13;2…
571;2162458;21;6;2458;2;217;2;40;3;3;5;1;lack of workforce;wars;2;2;2;3;2;2;2;2;2;2;2;9; ;5; ; ; ; ;1;1; ; ; ; ;2; ; ; ;3;2;1;2;3;2;1;2;2;2;5;2;1; ;3;1;4;1;3;2;3;3;3;4;6;7;6;7;3;8;4;4;3;4;1;1;4;4;4;1;4;4;3;2;2;4;3;3;4;4;4;1;2;2;3;3;2;3;1;1;4;3;4;2;2;3;2;2;3;3;3;2;2;4;2;2;2;2;2;1;2;3;4;2;2;2;2;2;2;2;2;3;4;3;3;3;3;1;1;1;9; ;99;2;1;2;2;1;1;1;2;2; ;5;6;13;9; ;2;2;10;1;6;1;2;24000;49000;2;1;3;1;2;7;1;…
572;2162458;21;6;2458;2;217;2;61;5;4;8;2;migrants;president's behaviour;2;2;3;4;3;3;2;2;1;1;2;1; ;5; ; ; ; ;2;2; ;21; ;0;1;4;1;2;2;2;1;4;2;2;2;2;2;2;4;3;2;2;5;1;5;2;3;3;4;4;4;4;6;5;5;8;8;8;3;4;1;4;1;1;4;1;4;2;4;2;2;3;2;2;3;2;2;4;4;2;3;4;3;2;2;3;2;2;4;4;3;4;2;2;1;3;2;2;2;3;2;4;2;3;1;1;2;2;2;3;3;2;3;2;2;2;2;2;2;2;1;3;3;2;3;2;1;1;1; ;2;2;2;2;2;1;1;1;1;1;1;3;8;7;11; ;2;2;8;2; ;1;1;35000;78000;3;1;2;5…
573;2162458;21;6;2458;2;217;1;31;3;2;4;2;political situation;corruption;2;2;2;2;2;2;2;2;2;1;1;3; ;19; ; ; ; ;3;4; ;7; ;0;2; ; ; ;2;2;2;2;3;3;3;2;2;2;5;1;3;2;3;1;2;1;4;3;4;3;8;7;8;8;7;7;8;7;4;4;4;3;3;4;4;2;4;4;3;4;2;2;3;2;2;1;1;4;4;2;2;2;4;4;4;4;1;1;2;2;2;2;2;2;2;3;2;2;3;2;2;5;2;3;1;1;2;2;2;2;1;2;2;2;3;2;2;2;2;2;3;3;3;3;3;1;1;1;2; ;99;2;2;2;1;9;9;1;1;1;1;4;2;12;15; ;2;2;6;1;4;1;2;23000;31000;2;1;4…
574;4251946;42;5;1946;6;423;2;25;2;3;5;1;migration;economy;2;3;4;3;3;3;9;9;2;9;2;1; ;99; ;16; ;0; ; ; ; ; ; ;1;2;2;2;4;4;3;9;3;2;2;3;2;3;4;3;1; ;8;3;5;5;1;2;2;1;3;2;1;0;1;2;1;5;4;4;4;4;2;4;3;1;4;4;4;4;3;2;4;2;5;1;4;3;4;3;2;1;5;3;4;4;2;3;5;5;5;5;9;4;4;4;2;3;4;3;2;4;1;3;1;1;2;4;2;8;4;1;4;4;2;4;2;3;2;2;2;3;4;3;4;1;1;1;1; ;1;2;2;2;9;1;9;2;1;1;1;6;10;10;14; ;2;2;8;2; ;1;2;14500;9;1;2;2;5;2;7;3;98;1; ;…
575;4251946;42;5;1946;6;423;1;30;3;2;4;1;minority problems;migration crisis;2;3;2;4;2;4;2;2;3;4;1;1; ;16; ; ; ; ;1;1; ; ; ; ;1;2;2;2;4;5;3;3;2;2;2;1;3;3;3;3;1; ;8;5;2;2;1;4;3;3;4;7;8;3;2;3;0;6;1;4;1;4;9;4;3;3;4;1;4;4;4;4;5;5;5;3;4;5;2;3;3;1;2;4;2;5;2;5;5;5;5;5;4;2;1;2;2;2;3;1;4;5;1;3;1;1;3;8;1;3;2;1;4;4;4;4;1;3;1;2;3;3;4;4;4;2;2;2;1; ;1;2;2;1;2;1;2;1;1;1;1;5;10;13;9; ;2;2;10;1;12;1;2;32000;32000;…
576;4251946;42;5;1946;6;423;2;51;4;2;3;2;
new composition of municipal councils;
high prices of diesel and gasoline;2;2;2;3;9;2;3;3;2;2;3;9; ;99; ;5; ;18; ; ; ; ; ; ;1;4;2;2;1;2;2;3;3;3;2;2;2;3;3;2;2;1;1; ;4;1;1;2;2;3;5;2;3;2;2;3;5;10;1;1;3;3;4;4;2;1;4;1;1;9;5;1;4;2;4;1;9;4;3;3;2;2;9;9;2;2;1;1;7;9;4;9;9;2;3;9;3;3;3;2;4;3;2;3;1;3;3;2;4;4;4;1;4;3;4;2;2;2;2;4;2;2;4;3;4;2;1;1;1; ;99;9;2;2;9;1;2;9;1;1;2;5;99;7;15; ;2;2;9;1;2;2; ;8;9;3;1;3;5;3;7;3;14;4; ;2;21;82;4;5;1;3;1;2;5;5;3;8…
577;4272340;42;7;2340;6;427;1;28;2;1;2;2;elections;immigrants;3;3;9;3;3;3;3;2;2;2;2;4; ; ; ; ; ; ; ; ; ; ; ; ;2; ; ; ;3;3;3;9;4;4;3;2;3;3;8;1;1; ;1; ;8;1;1;1;1;1;99;99;5;5;5;7;7;7;4;4;4;4;4;4;4;4;4;4;4;4;9;1;2;3;3;2;2;1;2;9;3;3;5;5;3;5;3;3;9;1;1;1;5;5;5;5;5;5;5;5;5;1;1;5;2;4;4;4;4;4;4;4;4;4;4;9;4;4;4;4;4;3;4;4;3;1;1;1;9; ;99;9;1;1;1;1;1;2;9;1;1;3;1;13;15; ;1;1;6;2; ;2; ;20000;9;1;2;2;5;2;7;1;1;5;…
578;4272340;42;7;2340;6;427;2;55;4;2;4;2;elections;brexit;3;3;4;2;2;3;3;2;2;2;2;4; ; ; ; ; ; ; ; ; ; ; ; ;2; ; ; ;3;2;2;4;4;3;8;2;2;3;3;2;1; ;1; ;3;2;2;2;2;1;5;5;5;5;5;5;5;5;4;4;4;4;4;4;4;4;4;4;4;4;4;2;4;2;1;2;1;1;2;3;1;1;4;4;3;3;2;3;3;3;4;4;3;2;2;2;3;3;3;2;2;2;1;3;2;3;3;2;4;4;4;2;4;3;4;4;2;3;2;4;2;2;3;2;3;1;1;1;9; ;2;2;1;2;1;1;1;1;1;1;3;7;7;7;7; ;2;2;9;2; ;1;1;15000;15000;3;2;1;5;1;7;1;98;3; ;3;…
579;4272340;42;7;2340;6;427;1;78;5;2;4;1;
establishment of the republic;elections;2;3;2;1;1;1;1;1;1;1;1;1; ;6; ; ; ; ;2;1; ; ; ; ;1;4;2;1;3;3;2;3;2;2;3;2;3;3;7;6;2;2;2;2;1; ;3;1;2;1;8;8;8;8;8;8;8;8;4;4;4;4;2;4;4;4;4;1;4;4;4;3;2;2;1;2;2;4;4;2;2;2;2;3;3;4;9;3;5;5;5;5;5;5;5;5;5;5;5;5;5;5;2;3;1;2;1;2;2;2;3;1;2;2;2;9;2;2;2;2;2;3;4;2;4;1;1;1;9; ;1;9;1;2;2;1;9;9;1;2; ;4;10;2; ; ;2;2;2;1;5;1;1;15000;9;2;1;2;5;98;7;1;1;1; ;1;17;40;4;5;1;4;1;1;2;1…
580;4272340;42;7;2340;6;427;2;44;3;3;6;1;elections;100th anniversary of Czechoslovakia;2;2;3;3;2;2;2;2;2;2;2;1; ;13; ; ; ; ;2;2; ;4; ;0;1;2;2;2;3;2;2;3;3;3;2;2;2;2;2;2;1; ;2;2;4;1;2;2;2;2;7;8;8;6;7;7;6;6;4;4;3;4;3;4;4;3;4;4;4;4;5;3;4;3;2;3;2;3;3;2;2;2;2;2;3;3;1;2;5;5;5;4;2;1;1;1;2;2;2;1;1;4;2;3;1;1;1;1;1;1;2;1;3;3;3;3;2;2;2;3;3;3;3;3;3;1;1;1;2; ;1;9;1;2;2;1;1;7;1;1;1;6;10;8;12; ;2;2;6;1;1;1;2;8;8…
581;2152463;21;5;2463;2;222;2;61;5;3;5;2;local elections;poverty;3;3;3;3;3;2;3;3;2;3;3;4; ; ; ; ; ; ; ; ; ; ; ; ;1;2;2;9;3;3;3;9;2;3;2;3;7;3;5;4;3;2;3;2;4;4;3;5;4;3;4;2;5;4;3;4;5;4;1;7;3;4;3;2;3;3;3;2;3;3;2;5;3;4;3;4;4;9;7;2;2;3;3;2;4;4;9;7;2;3;3;3;2;5;3;3;4;2;3;5;2;4;9;4;4;2;9;3;3;2;3;3;2;4;2;2;3;2;4;3;3;9;9;9;9;2;4;4;7; ;99;9;1;7;2;2;7;1;7;1;2;7;99;10;10; ;1;2;7;2; ;2; ;19000;60000;2;1;2;5;2;7;…
582;2152463;21;5;2463;2;222;2;35;3;4;8;2;politics;immigrants;3;3;3;2;3;3;3;2;2;2;3;2; ;17; ; ; ; ;2;1; ; ; ; ;1;4;2;1;2;3;2;2;2;2;1;2;1;1;4;2;3;3;2;2;1; ;3;2;3;2;6;2;5;4;3;4;3;3;2;2;3;3;2;1;2;3;2;3;2;3;2;4;3;3;2;4;3;4;4;2;2;3;3;4;2;3;2;3;5;3;3;2;3;1;2;2;5;3;2;3;4;4;2;4;2;2;3;3;3;4;3;2;2;3;4;2;3;2;2;3;2;3;3;9;4;3;3;1;1; ;2;2;2;2;9;1;1;9;1;1;1;5;6;7;13; ;1;2;7;1;2;1;2;23000;40000;1;1;2;5;2;7;0;98;6…
583;2152463;21;5;2463;2;222;1;63;5;2;3;3;small pensions;expensive food;4;4;3;4;4;4;3;3;4;3;3;4; ; ; ; ; ; ; ; ; ; ; ; ;2; ; ; ;4;5;3;9;4;7;3;3;3;3;6;2;3;2;4;2;3;1;7;7;7;5;0;1;2;2;1;1;2;2;4;4;9;4;7;9;4;9;9;7;4;9;3;7;4;5;7;7;7;9;9;4;1;9;7;4;5;4;9;9;9;7;7;9;2;4;5;5;9;4;9;9;9;4;1;5;1;2;2;2;2;8;8;2;2;9;3;4;4;9;9;4;4;3;9;4;4;1;1;1;7; ;99;2;2;7;2;9;7;9;9;1;3;8;3;2; ; ;1;2;6;2; ;1;2;16000;16000;4;2;1;5;9…
584;2152463;21;5;2463;2;222;2;48;4;3;6;2;politics;living standards;2;2;3;3;2;2;3;1;2;2;3;1; ;5; ; ; ; ;2;1; ; ; ; ;1;2;2;2;3;3;2;2;2;2;2;7;2;2;4;2;4;2;3;3;4;4;3;4;3;3;4;2;5;4;4;6;5;4;3;2;2;4;9;3;4;3;2;4;3;7;2;2;7;4;9;4;5;9;9;4;7;4;5;3;4;4;2;4;3;4;2;3;2;4;4;3;3;5;9;4;5;4;2;3;3;9;8;3;9;4;3;3;3;4;4;9;3;2;4;4;4;9;3;4;4;2;1;2;7; ;99;9;2;7;2;9;2;7;7;1;3;8;9;2; ; ;2;2;7;1;3;1;1;9000;26000;2;1;2;5;1;7;0;…
585;5222096;52;2;2096;8;524;1;68;5;3;5;2;elections;0;3;4;3;3;3;3;3;3;2;3;3;4; ; ; ; ; ; ; ; ; ; ; ; ;2; ; ; ;4;3;2;3;2;3;3;3;2;3;6;3;1; ;1; ;1; ;3;4;3;4;3;2;1;2;2;3;1;2;3;3;1;2;4;3;3;3;2;2;1;3;4;3;3;5;2;4;3;2;4;3;4;2;3;4;3;4;2;4;3;3;2;4;4;4;2;3;4;4;3;3;2;4;2;4;3;3;3;2;2;4;3;4;3;3;2;4;3;4;4;2;3;2;2;3;2;3;3;3;2; ;99;2;2;2;2;2;2;2;2;2; ;7;3;2; ; ;2;2;6;2; ;2; ;9300;20000;2;1;2;5;98;7;5;98;1; ;1;19;3…
586;5222096;52;2;2096;8;524;1;69;5;3;5;2;100th anniversary of Czechoslovakia;elections;3;4;2;2;2;3;3;2;2;1;2;4; ; ; ; ; ; ; ; ; ; ; ; ;2; ; ; ;4;3;2;3;4;4;2;2;2;2;7;2;1; ;1; ;1; ;4;3;4;4;2;2;3;2;1;2;2;3;3;3;2;4;4;3;3;3;3;2;3;3;3;3;3;3;3;3;3;2;3;3;4;3;4;3;3;2;3;4;4;3;3;4;3;3;2;5;4;4;3;2;3;5;2;4;3;2;2;4;3;1;1;3;3;3;2;4;3;1;1;3;3;2;3;3;3;3;3;3;2; ;99;2;2;2;2;2;2;2;2;1;0;4;3;2; ; ;2;2;4;2; ;2; ;9300;…
587;5222096;52;2;2096;8;524;1;73;5;4;9;4;elections;0;3;4;2;4;4;4;4;4;4;4;4;4; ; ; ; ; ; ; ; ; ; ; ; ;2; ; ; ;3;3;3;1;3;4;3;3;2;3;8;3;1; ;1; ;1; ;3;4;3;4;2;1;1;1;1;1;1;1;2;2;3;1;2;2;2;2;2;1;1;3;4;3;3;2;4;3;3;2;4;4;3;3;2;4;4;2;3;4;2;2;4;3;4;4;4;4;3;3;2;4;3;5;2;4;3;3;2;4;4;3;2;3;3;2;2;4;3;2;2;4;3;3;3;4;3;4;4;4;9; ;99;9;2;2;2;2;2;2;2;2; ;7;2;2; ; ;2;2;9;2; ;2; ;12400;12400;4;2;1;5;98;7;5;98;1; ;1;22;…
588;5222096;52;2;2096;8;524;2;59;4;3;5;3;elections;100th anniversary of the republic;3;2;4;3;3;3;3;4;3;3;4;4; ; ; ; ; ; ; ; ; ; ; ; ;2; ; ; ;4;3;2;3;3;3;3;3;3;3;5;2;1; ;1; ;1; ;3;4;3;4;1;1;1;1;1;1;1;1;4;3;3;2;4;3;3;3;3;4;4;2;4;4;2;5;4;3;3;2;3;3;3;3;2;4;3;5;2;4;4;4;2;3;2;4;4;3;4;2;2;2;3;4;2;3;3;2;2;2;4;4;3;2;3;3;1;2;3;3;3;2;3;3;3;3;4;3;3;3;2; ;99;2;2;1;1;2;1;2;2;2; ;6;2;2; ; ;2;2;4;2; ;2; ;8900;18…
589;5222096;52;2;2096;8;524;2;58;4;2;3;3;100th anniversary of the republic;president Zeman's vulgarism;3;4;2;3;3;3;3;2;2;3;3;4; ; ; ; ; ; ; ; ; ; ; ; ;2; ; ; ;4;3;2;3;3;3;3;3;1;2;6;2;1; ;1; ;1; ;4;3;4;4;4;5;1;2;2;3;2;3;3;2;2;3;4;2;2;2;2;4;3;2;4;4;2;2;4;3;4;2;4;4;3;3;3;2;2;4;3;2;3;3;2;4;3;3;2;4;3;4;4;4;2;4;2;3;3;3;1;4;2;2;2;3;3;2;2;2;2;3;3;2;2;2;3;2;2;2;3;3;2; ;99;2;2;2;2;1;1;2;2;2; ;6;2;2; ; ;2;2…
590;1182368;11;8;2368;1;111;1;28;2;4;9;3;EU- Brexit;Czech politics;2;2;3;3;3;4;2;2;2;2;3;1; ;9; ; ; ; ;2;1; ; ; ; ;1;4;1;1;2;2;3;3;3;3;2;2;2;2;3;3;2;2;1; ;5;2;3;2;2;3;3;4;3;2;3;1;3;8;4;4;4;4;4;4;4;4;4;4;4;4;3;4;3;5;5;4;5;5;5;4;2;2;3;2;1;1;2;3;4;5;5;5;3;4;3;4;4;4;3;4;4;3;2;3;1;1;1;1;2;3;4;4;3;4;3;3;1;3;4;4;4;3;9;9;9;1;1;1;2; ;1;9;2;1;9;9;9;9;9;1;1;6;9;13;9; ;2;2;8;1;1;1;1;30000;45000;2;1;3;1;2;7;1…
591;1182368;11;8;2368;1;111;1;37;3;4;8;3;education;taxes;4;3;3;3;2;3;2;2;1;1;1;1; ;13; ; ; ; ;2;1; ; ; ; ;1;3;2;1;1;2;2;3;3;3;3;2;3;2;3;3;1; ;1; ;5;3;3;1;3;2;2;3;2;1;2;0;1;0;4;4;4;4;4;4;4;4;4;4;4;4;3;2;4;3;3;2;3;4;4;3;3;2;2;2;3;2;1;3;4;4;4;4;2;3;3;2;2;2;3;2;2;4;1;4;2;3;2;3;4;4;4;4;3;3;4;4;3;4;4;4;4;3;4;4;4;1;1;1;9; ;1;9;2;1;2;1;9;9;9;1;1;6;7;9;5; ;2;2;6;1;1;1;1;30000;50000;2;1;2;5;2;7;1;98;4; ;2;…
592;1182368;11;8;2368;1;111;2;49;4;3;5;2;Miloš Zeman;health care;2;2;3;3;3;4;3;4;3;4;3;1; ;5; ; ; ; ;9;2; ;21; ;9;1;4;2;1;3;4;2;2;3;3;3;2;2;2;4;3;1; ;1; ;3;1;3;2;1;1;3;2;2;0;3;3;2;6;4;4;4;4;4;4;4;4;4;4;4;4;3;2;4;1;4;4;1;1;4;4;4;3;4;3;2;1;1;2;5;5;5;3;3;4;2;4;4;3;2;3;2;3;2;4;2;3;3;3;3;4;4;4;3;3;4;3;4;3;4;4;3;3;4;4;4;2;1;1;9; ;99;1;2;1;9;9;9;9;9;1;2;5;5;13;1; ;2;2;7;1;3;1;1;20000;45000;1;1;2;5;2;1;1…
593;1182368;11;8;2368;1;111;2;62;5;2;4;3;refuges;EU;3;4;5;3;4;3;3;4;3;3;3;4; ; ; ; ; ; ; ; ; ; ; ; ;2; ; ; ;9;4;9;4;4;4;3;3;3;2;4;1;2;1;1; ;5;1;3;1;2;1;0;2;1;0;0;0;1;3;2;4;4;4;3;4;4;4;4;4;4;4;3;9;5;2;4;2;1;3;3;3;3;1;9;5;2;1;3;2;5;5;2;4;3;9;2;2;3;4;4;9;4;4;2;3;2;3;2;3;2;3;3;3;3;3;2;2;1;2;2;3;4;3;3;3;3;3;2;2;9; ;1;9;2;1;9;1;9;9;9;1;1;99;2;11;7; ;2;2;6;2; ;2; ;15000;40000;2;1;2;5;2;1;1;98;4; ;2;15;3…
594;1182368;11;8;2368;1;111;1;18;1;2;3;2;politics;wars;2;2;4;3;2;2;2;1;1;1;2;1; ;19; ; ; ; ;3;3; ;17; ;0;1;3;2;2;4;4;3;3;3;4;2;2;2;2;4;2;1; ;1; ;5;2;3;4;3;4;4;3;3;2;3;4;4;5;4;4;4;4;4;4;3;4;4;4;4;4;3;4;4;4;3;4;4;5;5;3;3;4;4;3;2;2;2;3;4;5;5;5;3;4;5;4;5;5;3;4;3;5;2;4;1;1;1;1;2;2;3;3;3;4;4;3;4;4;4;4;3;3;4;4;4;1;1;1;1; ;99;9;2;1;9;9;9;9;9;1;1;7;8;14;6; ;2;2;6;1;2;1;1;20000;35000;1;2;2;5;2;1;1;1;4; ;2;…
595;8142193;81;4;2193;14;815;2;63;5;3;6;1;politics;sport;3;3;4;1;1;1;4;3;3;4;4;1; ;7; ; ; ; ;1;1; ; ; ; ;2; ; ; ;3;3;2;9;4;2;9;9;9;9;1; ;1; ;1; ;1; ;3;2;4;3;1;2;2;2;1;2;3;2;9;9;9;9;9;9;9;9;9;9;9;9;3;4;4;5;4;5;4;5;4;3;3;4;2;3;3;3;3;9;9;9;9;9;4;4;5;3;2;5;4;3;4;3;2;3;2;3;3;4;3;2;3;3;9;9;9;9;9;9;9;9;3;2;9;2;3;2;3;4;9; ;97;9;9;9;9;9;9;9;9;2; ;4;5;2; ; ;2;2;7;2; ;2; ;8;8;4;2;1;5;98;9;9;98;3; ;3;14;70;8…
596;8142193;81;4;2193;14;815;1;38;3;3;6;3;sport;politics;3;2;1;3;3;3;4;4;4;4;4;1; ;7; ; ; ; ;1;1; ; ; ; ;2; ; ; ;4;2;2;3;2;3;3;3;2;1;1; ;1; ;1; ;1; ;3;2;4;3;97;97;97;97;97;97;97;97;3;2;3;4;3;2;2;3;2;4;4;4;7;7;7;7;7;7;7;7;7;7;7;7;7;7;7;7;7;7;7;7;7;7;3;4;2;1;2;5;5;4;1;3;2;3;2;2;3;3;2;3;3;3;2;2;2;2;2;2;2;2;2;2;1;2;3;9;9;9;7; ;97;2;7;7;7;7;7;7;7;2; ;4;6;2; ; ;2;2;6;2; ;2; ;8;8;4;2;1;5;98;1;3;98;2; ;3…
597;8142193;81;4;2193;14;815;2;71;5;2;4;3;elections;
order-environment;4;2;4;2;2;2;4;4;4;4;4;4; ; ; ; ; ; ; ; ; ; ; ; ;2; ; ; ;3;3;1;3;3;4;2;2;2;2;4;2;1; ;1; ;2;2;3;4;3;3;2;2;2;2;2;2;2;2;7;7;7;7;7;7;7;7;7;7;7;7;7;7;7;7;7;7;7;7;7;7;7;7;7;7;7;7;7;7;7;7;7;7;3;3;3;3;3;3;3;3;3;4;2;2;3;3;2;2;2;2;3;3;1;1;1;4;1;2;2;1;3;2;2;1;2;3;3;4;2; ;97;7;7;7;7;7;7;7;7;2; ;4;6;2; ; ;2;2;2;2; ;2; ;7;8;4;2;1;5;98;1;3;98;4; ;3;15;34;8;8;2;4;3;1;2;1;1;77;88;77;88;201810;1;6…
598;8142193;81;4;2193;14;815;2;69;5;3;6;3;dating;religion;4;2;3;3;3;3;3;3;3;3;3;4; ; ; ; ; ; ; ; ; ; ; ; ;2; ; ; ;9;9;9;9;3;4;7;7;7;7;1; ;1; ;1; ;1; ;7;7;3;1;4;4;3;2;5;5;4;3;7;7;7;7;7;7;7;7;7;7;7;7;7;7;7;7;7;7;7;7;7;7;7;7;7;7;7;7;7;7;7;7;7;7;3;3;3;3;3;3;3;3;3;3;2;2;3;3;3;3;3;4;2;2;3;3;2;2;1;1;2;2;2;2;4;1;2;4;4;4;2; ;97;7;7;7;7;7;7;7;7;2; ;1;7;2; ; ;2;2;6;2; ;2; ;8;8;4;2;1;5;98;1;3;98;4; ;3;21;45;…
599;1181822;11;8;1822;1;111;1;20;2;1;2;2;100th anniversary of the republic;negotiations after the elections;2;3;4;4;3;3;2;2;2;2;2;3; ;17; ; ; ; ;2;1; ; ; ; ;1;2;2;1;1;2;2;2;3;4;8;2;2;2;2;1;2;2;1; ;6;1;4;1;3;1;5;7;7;2;2;4;5;5;4;4;4;4;1;4;4;4;4;2;4;4;5;3;4;5;4;2;2;4;4;2;3;2;4;4;9;4;2;2;3;3;4;4;4;2;3;4;4;3;3;3;2;4;2;2;1;2;2;8;2;2;9;1;4;2;3;2;2;1;1;4;3;3;3;3;3;2;2;2;1; ;99;2;2;9;9;1;9;1;2;1;1;8;2;1; …
600;1181822;11;8;1822;1;111;2;70;5;1;2;2;warm and draught;transport;2;2;4;3;2;2;2;2;2;2;2;1; ;7; ; ; ; ;1;1; ; ; ; ;1;3;2;2;3;2;2;2;3;3;2;2;2;2;2;2;2;2;4;2;1; ;3;2;2;1;7;7;8;4;5;6;6;7;4;4;2;4;3;4;4;4;4;2;4;4;5;2;4;5;4;1;3;4;3;2;4;2;9;3;9;4;2;2;4;3;3;4;2;2;2;3;2;2;1;1;2;4;2;3;1;2;3;3;3;3;3;1;3;2;3;2;2;2;1;4;2;2;3;2;3;2;2;2;1; ;1;2;2;2;9;1;2;1;2;1;2;7;9;2; ; ;2;2;7;1;4;1;2;11000;24000;2;1;2;5;98;1;…
601;1181822;11;8;1822;1;111;1;57;4;4;9;0;
formation of new coalitions at the town hall;road closures in city centre;1;2;3;4;3;3;3;2;2;2;2;2; ;5; ; ; ; ;3;1; ; ; ; ;1;4;2;1;3;3;2;2;3;3;3;2;2;2;2;2;2;2;1; ;2;2;4;2;2;9;2;6;8;1;3;3;2;5;4;4;2;4;4;4;4;4;4;4;4;4;3;3;4;5;5;3;2;5;5;2;2;2;2;2;2;2;2;2;3;3;4;4;3;2;1;1;1;1;1;1;1;6;2;2;1;1;1;1;2;1;2;1;3;2;3;2;2;2;2;3;3;3;3;3;3;2;1;1;1; ;1;2;1;1;1;1;1;1;2;1;1;7;8;5;4; ;2;2;9;1;6;2; ;8;8;3;1;2;5;2;7;1;4…
602;1181822;11;8;1822;1;111;1;38;3;2;3;3;budgeting;warm autumn;2;3;4;3;2;2;2;2;2;2;2;4; ; ; ; ; ; ; ; ; ; ; ; ;2; ; ; ;3;3;3;9;4;3;8;2;2;2;2;1;1; ;6;1;2;1;3;1;2;9;2;4;8;2;2;2;2;4;4;4;4;4;4;4;4;4;4;4;4;4;3;1;5;4;4;2;2;4;4;2;2;2;4;4;9;4;1;2;2;2;2;9;4;4;3;4;4;2;3;3;4;4;2;3;1;2;2;3;3;2;3;1;3;2;3;3;2;2;2;4;4;2;4;3;4;2;2;2;1; ;99;9;9;9;9;9;9;9;2;1;1;6;3;7;6; ;2;2;10;2; ;2; ;8;8;1;2;1;5;1;7;1;7;4; ;1;20…
603;1181822;11;8;1822;1;111;2;46;4;4;9;2;0;0;2;3;4;3;3;3;3;2;2;2;2;2; ;21; ; ; ; ;3;2; ;17; ;5;1;2;2;2;2;2;2;2;3;3;2;2;2;2;2;2;1; ;2;2;2;2;3;2;3;2;6;7;8;4;4;6;7;8;4;4;4;4;3;4;4;9;4;4;4;4;4;2;3;4;5;3;3;4;4;2;2;2;9;4;3;3;2;2;3;9;4;4;3;3;1;3;2;2;2;1;3;4;2;2;1;2;2;8;2;2;3;2;3;2;2;2;2;2;2;3;2;2;3;2;3;3;2;2;1; ;1;2;2;1;9;2;9;1;2;1;1;8;8;16;10; ;2;2;9;1;8;1;2;25000;9;2;1;4;2;2;1;1;8;4; ;1;20;42;1;1;1;3;…
604;7222154;72;2;2154;13;723;2;65;5;3;5;2;family;
unsolved problem with a bear in Wallachia;2;3;3;1;2;4;4;3;2;1;3;1; ;13; ; ; ; ;9;9; ;6; ;95;1;4;2;2;3;1;2;2;3;3;2;7;8;8;4;1;3;1;8;2;1; ;2;1;1;1;0;0;2;2;1;0;0;2;4;4;4;4;4;4;7;4;4;4;4;4;4;2;4;3;1;3;1;4;4;4;2;1;7;3;9;4;3;3;4;4;4;4;5;9;4;9;3;3;2;9;5;4;2;3;2;3;4;4;3;8;8;2;4;3;4;3;2;3;1;3;3;3;4;3;4;2;1;1;9; ;1;2;2;2;9;1;2;9;9;1;3;8;10;2; ; ;2;2;6;1;99;1;1;8;8;2;1;2;5;98;7;5;98;6; ;1;22;60;7;8;2;4;1;1;2…
605;2141218;21;4;1218;2;218;1;43;3;3;5;3;
destruction of European cities by migrants;bad policy of EU;3;3;3;2;9;3;2;3;9;9;3;9; ;13; ; ; ; ;3;4; ;16; ;19;2; ; ; ;3;3;3;9;2;2;2;2;2;2;4;3;1; ;2;2;6;5;2;1;1;1;1;6;7;1;1;1;7;99;4;4;4;4;2;4;4;2;4;4;1;4;3;1;5;2;2;2;2;4;4;3;1;2;9;3;2;9;9;9;4;4;2;9;3;3;3;9;4;2;2;2;4;2;2;3;1;2;3;3;3;4;4;2;9;3;3;3;2;2;1;9;1;3;4;2;4;1;1;2;9; ;99;9;9;9;2;9;2;1;1;1;3;5;99;10;12; ;2;2;6;1;1;2; ;8;8;2;1;4;2;2;7;4;1;6; ;1…
606;2141218;21;4;1218;2;218;1;23;2;1;2;5;Have no place to live.;don't have a job;5;9;9;9;9;9;9;9;9;9;9;4; ; ; ; ; ; ; ; ; ; ; ; ;2; ; ; ;9;9;3;9;4;4;8;8;3;3;1; ;1; ;1; ;1; ;1;9;1;1;99;1;2;99;99;99;99;99;4;4;4;4;4;4;4;4;4;4;4;4;9;1;5;9;9;2;1;9;9;3;9;1;5;5;1;5;9;9;2;2;1;9;5;5;4;5;4;5;5;9;9;1;1;5;4;4;4;8;4;4;4;8;4;9;9;9;3;9;9;4;4;3;4;9;3;9;9;9;9; ;99;9;9;9;9;1;9;9;9;1;3;1;1;3; ;999;1;1;99;2; ;2; ;32…
607;2141218;21;4;1218;2;218;2;60;5;4;9;3;violence of migrants;
the EU's bad attitude towards protecting Europe;3;2;3;1;9;3;9;3;2;2;3;1; ;99; ;19; ;18; ; ; ; ; ; ;1;2;2;2;3;3;2;3;1;1;1;2;1;1;4;3;3;1;2;1;7;7;2;4;3;3;3;4;5;1;1;0;4;0;4;4;4;4;3;4;4;2;4;1;4;4;3;2;5;3;9;1;1;5;5;3;1;1;2;2;1;2;9;3;5;5;1;5;2;2;2;3;2;1;1;2;3;4;2;3;1;2;3;3;2;3;4;2;2;3;3;3;2;2;2;3;1;2;4;1;4;1;1;2;1; ;1;2;2;2;2;1;2;9;1;1;1;7;9;9;13; ;2;2;8;1;1;1;1;8;8;2;1;2;5;2;1;3;1;3; ;1;18;46;2;2;1;4;2…
608;2141218;21;4;1218;2;218;1;30;3;2;4;2;proper salaries;don't know;2;3;9;3;3;2;3;2;2;2;3;9; ;17; ; ; ; ;2;2; ;99; ;0;2; ; ; ;9;3;3;9;3;3;8;3;2;9;3;1;1; ;6;1;8;1;3;1;1;1;99;5;4;1;1;99;8;99;4;4;4;4;4;4;4;4;4;4;4;4;9;1;5;3;9;9;2;3;9;2;2;2;5;5;1;5;1;2;9;9;2;9;3;3;3;9;2;3;4;3;5;3;2;3;1;2;9;4;2;4;4;1;3;3;3;9;2;2;1;3;3;9;3;9;3;9;2;9;9; ;99;9;9;9;2;1;9;9;1;1;1;6;3;13;4; ;2;2;9;2; ;2; ;8;8;1;2;3;5;3;7;4;…
609;2141218;21;4;1218;2;218;2;59;4;3;6;5;
global pacts-threat;
impending US-Russia war;4;3;4;1;3;3;3;3;9;9;4;1; ;19; ; ; ; ;1;1; ; ; ; ;1;4;3;1;5;3;3;4;1;1;2;2;2;2;3;2;1; ;1; ;8;8;3;3;1;2;2;3;6;2;2;0;3;0;3;2;4;2;2;2;2;2;4;4;4;4;3;1;5;3;2;1;1;5;5;4;2;1;4;1;2;3;2;3;5;5;1;3;3;3;3;4;4;3;9;2;5;1;1;5;2;4;4;4;4;4;4;3;3;4;4;4;2;2;2;3;1;2;4;1;4;1;1;1;1; ;1;2;2;2;2;1;2;9;9;1;1;8;10;2; ; ;2;2;6;1;7;1;1;11000;29000;2;1;2;5;1;1;3;1;5; ;1;17;44;2;2;1;3;3;1;2;3;2;6;9;4;12;…
610;6270974;62;7;974;11;622;2;45;4;4;9;2;elections October 2018;
Inconvenient and misleading ballots	who invented them?;3;9;4;3;3;3;3;2;2;2;9;9; ;21; ; ; ; ;2;2; ;9; ;0;1;3;2;2;3;3;2;9;3;3;8;2;2;2;3;2;1; ;1; ;97; ;3;4;9;2;6;7;97;3;4;4;8;99;2;4;3;2;2;7;2;2;4;2;3;3;3;9;3;5;5;3;2;4;0;2;2;2;9;4;3;2;1;2;5;2;5;4;2;2;2;2;3;2;9;1;2;2;1;3;1;2;3;3;2;8;3;1;3;2;9;2;1;2;1;3;3;9;9;2;9;3;4;4;1; ;97;2;2;9;1;1;2;2;9;1;1;6;5;7;15; ;2;2;8;2; ;1;2;28000;28000;1;2;3;2;1;1;1;2;1; ;4;20;65;6;7;2;3;2;2;5;4;3;12;8;12;12…
611;6270974;62;7;974;11;622;1;18;1;1;2;2;
foreigners working in the Czech Republic;
arrangement of positions after the elections;2;9;3;2;2;9;9;2;9;1;1;2; ;99; ;8; ;0; ; ; ; ; ; ;1;3;2;2;3;9;2;2;3;7;8;3;9;9;3;1;99;2;2;99;4;99;2;1;1;9;4;7;5;99;99;97;6;99;4;4;4;7;2;7;2;4;4;7;4;4;4;7;3;3;9;2;1;0;4;2;2;2;9;3;3;4;1;2;3;7;7;5;5;4;9;3;2;3;3;2;2;4;2;3;1;2;3;8;3;3;4;1;2;2;3;9;3;2;1;2;3;9;2;2;3;9;2;3;1; ;1;9;2;9;1;1;2;7;9;1;1;7;4;1; ; ;2;2;6;3; ;2; ;7;9;1;2;4;5;2;7;1;1;7; ;3;17;65;6;7;2;1;…
612;6270974;62;7;974;11;622;2;38;3;4;9;2;
trade between political parties;0;2;3;5;2;2;9;9;2;2;1;1;9; ;5; ; ; ; ;2;1; ; ; ; ;1;4;2;1;2;2;2;2;3;3;2;8;2;9;3;2;99;2;1; ;3;99;2;1;7;7;99;5;97;3;3;99;3;99;7;4;4;4;4;4;9;4;4;4;4;4;2;9;5;7;4;3;2;4;4;2;2;9;3;4;2;3;3;2;3;4;5;2;3;2;3;3;9;2;3;9;3;4;2;3;1;2;8;8;2;2;3;2;2;9;3;3;2;2;2;3;3;3;3;3;3;2;2;3;1; ;2;2;2;9;7;1;2;9;2;1;1;7;8;7;15; ;2;2;7;1;6;1;2;31000;9;1;1;2;5;2;2;1;1;4; ;2;16;65;6;7;2;2;1;2;5;4;…
613;6270974;62;7;974;11;622;1;64;5;2;3;3;attacks against Babiš and ANO;money;2;9;5;3;4;4;9;2;2;2;1;3; ;13; ; ; ; ;2;1; ; ; ; ;1;3;2;1;2;2;2;2;3;3;3;9;2;3;3;2;1; ;2;2;3;2;7;7;1;1;2;7;5;99;97;3;5;99;4;4;7;2;9;4;2;4;4;4;4;4;3;4;9;4;4;3;1;4;4;2;3;2;4;4;3;5;3;2;9;5;5;7;2;2;2;9;2;2;3;9;2;3;2;3;1;2;8;8;3;4;4;1;9;2;3;3;2;2;1;9;3;9;2;9;3;3;2;4;9; ;2;2;7;1;1;1;2;1;9;1;1;7;4;12;13; ;1;2;4;9; ;2; ;28200;4050…
614;6270974;62;7;974;11;622;1;28;2;3;5;1;money;Babiš;4;5;5;3;4;4;4;3;3;2;3;3; ;17; ; ; ; ;2;1; ; ; ; ;2; ; ; ;3;4;3;4;2;2;8;3;2;2;2;3;1; ;2;1;6;2;2;4;2;3;2;3;4;1;1;1;2;2;4;4;4;3;4;4;3;3;3;3;4;4;1;1;5;4;3;1;4;3;2;3;2;1;1;1;5;2;3;3;5;4;1;1;2;3;1;1;2;2;2;2;1;4;2;2;1;2;2;8;1;1;1;1;2;2;9;2;2;2;2;2;2;3;4;2;4;2;2;2;9; ;99;9;2;2;2;2;2;1;2;1;1;4;1;0; ; ;1;2;8;2; ;1;2;25000;70000;1;2;3;5;3;7;1;1;3; ;3;22;5…
615;3171577;31;7;1577;3;311;1;64;5;4;9;2;refuges;Babiš;3;1;2;2;1;2;3;1;2;2;1;1; ;13; ; ; ; ;1;1; ; ; ; ;1;3;2;2;2;2;2;3;1;1;1;2;2;3;4;3;2;2;1; ;5;2;2;2;2;1;8;7;9;7;8;9;6;8;4;4;4;3;3;4;4;4;4;4;3;4;4;3;3;4;2;3;3;3;4;2;3;3;4;2;3;2;1;2;5;5;5;5;4;3;3;3;4;3;4;4;3;4;2;3;1;1;2;2;3;3;3;1;3;2;1;2;1;2;2;3;1;3;4;2;3;2;1;2;1; ;1;2;2;2;2;1;2;2;2;2; ;6;10;2; ; ;2;2;6;1;1;1;1;14000;23000;2;1;2;5;98;7;1;3;1; ;2;2…
616;3171577;31;7;1577;3;311;1;72;5;2;3;2;rising prices;low pensions;3;2;3;3;2;2;3;2;2;3;2;2; ;13; ; ; ; ;3;2; ;99; ;0;2; ; ; ;3;2;3;9;3;3;8;2;3;3;2;1;2;2;2;1;1; ;4;1;1;1;8;7;8;7;6;9;5;8;3;4;4;1;3;1;4;4;4;4;1;4;3;4;2;5;4;2;3;5;4;2;1;2;5;2;2;3;3;3;4;5;3;4;5;2;3;4;4;4;3;3;3;3;2;3;1;2;3;3;3;4;4;2;4;2;3;3;1;2;1;4;3;3;4;4;4;2;1;2;1; ;2;2;2;1;2;1;2;1;2;2; ;4;8;2; ; ;2;2;4;1;1;1;2;8;8;4;2;1;5;98;1;1;4;1;…
617;3171577;31;7;1577;3;311;1;56;4;1;2;4;corruption;bad social policy;5;3;4;1;4;4;3;3;3;3;3;4; ; ; ; ; ; ; ; ; ; ; ; ;2; ; ; ;9;4;2;4;4;4;8;3;2;3;5;2;1; ;1; ;1; ;2;2;1;2;2;3;1;4;3;6;9;7;4;4;4;4;4;4;4;4;4;4;4;4;1;1;4;4;2;2;1;1;9;3;1;1;3;4;2;3;2;3;1;1;1;2;3;1;2;3;2;3;2;4;9;2;1;5;3;4;4;4;4;4;4;2;4;3;3;2;3;3;1;4;3;3;4;4;3;1;1;1;9; ;99;2;1;1;1;1;2;9;9;2; ;4;1;3; ;4;1;1;6;2; ;2; ;8;8;3;2;1;5;98;7;1;5;4…
618;3171577;31;7;1577;3;311;2;29;2;3;6;1;Christmas;0;2;2;3;4;3;2;3;2;2;2;2;4; ; ; ; ; ; ; ; ; ; ; ; ;2; ; ; ;2;2;2;9;3;3;2;2;3;3;2;1;1; ;2;1;5;2;3;2;2;1;7;8;6;7;5;9;4;10;4;4;4;4;3;3;2;4;4;4;4;4;2;3;4;4;5;3;2;3;3;2;2;3;7;2;3;5;1;1;3;2;3;2;9;1;3;4;9;1;3;3;2;5;2;2;1;1;3;1;1;1;2;1;3;1;1;2;1;1;1;2;3;3;4;3;4;2;1;2;1; ;2;2;2;2;2;1;2;2;2;1;1;6;3;4; ; ;2;2;9;2; ;1;2;8;8;2;1;3;1;1;7;1;9;1; ;2;20;31;3;3;1;1…
619;3171577;31;7;1577;3;311;2;38;3;3;6;2;politics;drought;2;2;4;4;4;4;3;3;3;2;3;1; ;9; ; ; ; ;3;1; ; ; ; ;1;4;2;2;4;4;2;3;2;2;2;2;2;2;2;2;2;2;1; ;4;2;3;2;3;9;2;7;6;3;3;4;4;6;2;4;2;2;3;1;3;2;4;4;3;4;2;3;4;2;3;4;2;4;3;3;2;2;3;2;1;2;1;2;5;5;5;7;3;2;3;4;3;2;2;2;3;5;2;2;1;1;1;2;1;1;2;1;3;2;1;2;1;1;2;2;2;3;4;4;4;1;1;1;1; ;1;2;2;2;2;1;2;2;2;1;1;6;10;10;11; ;1;2;9;1;11;1;2;8;8;2;1;3;1;2;1;1;4;1; ;2;20;42…
620;8112000;81;1;2000;14;812;2;32;3;2;4;1;elections;Zeman and public holiday;1;2;3;4;3;3;2;2;2;2;2;1; ;7; ; ; ; ;1;1; ; ; ; ;1;3;1;2;1;1;1;3;3;3;2;2;2;2;4;2;1; ;4;1;4;2;3;2;3;3;5;6;8;6;6;7;3;7;1;4;4;4;2;4;4;4;4;4;1;4;2;3;3;3;3;3;3;5;4;2;3;4;3;2;3;2;1;1;5;5;5;5;3;2;3;3;3;2;2;2;3;4;2;3;2;2;2;3;2;2;3;2;3;2;3;9;2;2;2;2;4;9;9;9;9;9;9;9;1; ;1;2;2;2;2;1;2;1;1;1;1;5;9;4; ; ;2;2;8;1;4;1;2;7500;8;2;1;4;2;1…
621;8112000;81;1;2000;14;812;2;30;3;3;6;2;elections;Babiš;2;2;3;4;3;3;2;2;2;2;2;1; ;9; ; ; ; ;2;1; ; ; ; ;1;3;2;2;1;1;1;3;4;3;2;2;2;2;3;2;1; ;1; ;5;2;3;3;3;2;4;6;7;4;4;6;4;5;4;4;4;4;1;4;4;4;4;4;4;4;3;3;4;2;3;3;2;3;3;2;4;3;3;3;3;3;1;1;5;5;5;5;3;3;3;3;3;3;3;3;3;4;2;3;1;2;2;3;2;2;3;1;3;2;3;9;2;2;2;3;3;3;3;2;3;3;2;9;1; ;99;2;2;2;2;1;2;1;1;1;1;4;9;4; ; ;2;2;9;1;6;1;2;8;8;1;1;3;1;1;1;6;1;1; ;1;18;50;8;…
622;8112000;81;1;2000;14;812;1;17;1;1;2;1;drugs;free transport;2;2;2;9;9;9;9;9;2;2;9;8; ; ; ; ; ; ; ; ; ; ; ; ;8; ; ; ;9;9;9;9;4;4;8;3;3;3;7;1;1; ;2;1;8;1;3;1;2;1;99;99;6;99;99;99;99;99;4;4;4;4;4;4;4;4;4;4;4;4;9;9;9;9;9;9;9;3;4;2;9;9;9;4;2;4;9;2;9;9;9;9;2;2;2;2;2;2;2;3;3;9;2;3;1;2;9;3;3;3;3;9;9;9;9;9;9;9;2;9;4;9;9;9;9;9;9;9;9; ;99;9;1;2;9;1;9;9;9;1;1;4;98;1; ; ;2;2;99;3; ;8; ;7;9;1;2;4;5;2;7;6;1;…
623;8112000;81;1;2000;14;812;2;67;5;3;5;3;elections;anniversary of the republic;2;2;3;2;2;2;2;2;2;2;2;2; ;4; ; ; ; ;2;2; ;99; ;0;1;3;2;1;2;2;2;3;3;3;8;2;2;3;6;3;1; ;3;2;1; ;3;4;2;4;6;6;8;6;6;5;5;5;4;4;4;4;4;4;4;4;4;4;4;4;3;3;4;4;3;3;2;4;3;2;3;3;3;3;3;3;1;2;4;5;4;4;4;4;4;4;4;2;4;4;4;3;2;3;1;2;2;2;3;3;4;1;3;3;3;9;2;2;2;3;2;3;3;3;3;2;2;2;2; ;99;2;2;9;2;1;2;9;1;2; ;5;9;2; ; ;2;2;6;1;3;1;1;11000;11000…
624;8112000;81;1;2000;14;812;1;45;4;2;3;2;migration;Babiš;2;2;2;2;2;2;2;2;1;1;2;2; ;9; ; ; ; ;2;2; ;7; ;21;1;4;1;9;1;1;1;4;2;2;2;3;3;3;4;4;1; ;2;2;5;3;4;2;3;2;8;9;8;9;7;8;6;9;4;4;4;4;4;4;4;4;4;4;1;4;4;4;2;5;5;4;4;4;4;2;2;4;4;2;3;4;1;2;5;4;4;4;2;2;3;2;3;4;4;3;4;3;2;3;1;2;2;2;2;2;3;2;3;2;2;2;2;2;2;3;2;2;2;2;2;2;2;2;1; ;1;2;2;2;2;1;2;1;1;1;1;5;10;12;4; ;1;2;7;1;8;1;2;8;8;2;1;5;3;2;1;6;1;1; ;2;16;70;…
625;8112000;81;1;2000;14;812;2;57;4;2;3;2;Don' know;0;2;2;3;2;2;2;2;2;2;2;2;2; ;13; ; ; ; ;2;1; ; ; ; ;1;2;2;2;1;1;2;3;4;3;2;2;3;3;6;3;1; ;1; ;1; ;9;9;9;9;6;6;7;7;6;6;6;6;1;4;4;4;4;4;4;4;4;4;4;4;9;2;3;9;9;9;9;4;3;2;4;4;5;4;4;5;1;2;4;4;4;4;5;5;5;4;4;4;5;5;4;5;2;3;1;1;1;2;2;3;3;1;9;9;3;9;2;2;2;9;4;9;9;9;9;2;2;2;1; ;99;9;2;1;9;1;2;9;9;2; ;3;9;14;15; ;2;2;7;1;1;1;1;12000;37000;2;1;2;5;2;1;6;1;1; ;1;2…
626;7172403;71;7;2403;12;721;1;40;3;3;5;2;immigrants;0;3;3;4;9;9;9;3;3;2;2;3;2; ;7; ; ; ; ;1;1; ; ; ; ;1;2;3;1;3;3;2;3;2;2;2;2;1;2;4;3;3;3;4;3;5;4;2;9;2;2;0;2;10;1;1;1;2;3;4;4;4;4;2;2;1;4;4;1;4;4;3;1;4;1;3;4;2;1;9;3;2;1;9;4;2;9;1;3;4;4;4;4;9;3;4;9;4;3;4;9;3;4;2;3;1;2;3;8;3;3;8;2;3;3;3;9;2;2;2;9;2;9;9;3;3;2;1;2;9; ;99;9;9;1;9;1;1;9;9;1;1;6;5;6;6; ;2;2;5;1;3;1;2;8;8;2;1;3;1;2;1;4;3;4; ;1;20;37;7;7;…
627;7172403;71;7;2403;12;712;2;53;4;2;3;3;immigration;0;3;3;4;3;3;4;4;2;2;9;2;3; ;4; ; ; ; ;2;3; ;0; ;0;2; ; ; ;4;3;3;3;2;2;1;2;2;1;3;3;2;2;2;2;4;3;2;7;1;9;2;2;9;0;0;3;3;4;1;4;4;4;7;3;1;4;4;1;4;4;2;1;4;1;3;2;1;2;1;9;2;1;9;3;1;9;9;4;3;4;2;4;3;3;3;9;4;3;3;9;5;3;1;4;2;3;4;3;4;4;8;3;3;3;3;3;2;2;2;4;3;3;3;9;3;2;1;1;9; ;99;2;9;1;9;9;9;9;9;1;1;6;6;11;7; ;2;2;3;1;5;1;1;8;8;3;2;1;5;1;7;3;5;4; ;3;22;48;7;8…
628;7172403;71;7;2403;12;712;2;44;3;4;8;2;corruption;0;2;2;4;9;3;4;9;2;1;9;3;2; ;17; ; ; ; ;2;2; ;0; ;0;1;1;2;1;4;2;2;3;3;3;2;2;2;2;3;2;2;3;3;2;3;2;2;1;1;1;1;2;10;2;1;2;2;5;1;4;4;4;1;1;1;4;4;1;4;1;1;1;4;1;4;3;1;2;1;3;2;1;9;3;2;9;3;3;4;4;2;2;4;3;4;3;3;3;3;4;4;4;2;3;1;2;3;2;3;3;8;2;3;3;3;3;2;2;2;4;2;3;3;2;4;2;1;2;9; ;99;9;2;1;9;1;9;9;9;1;3;7;4;10;17; ;1;2;6;1;2;1;2;18000;30000;2;1;3;2;2;2;3;11;4; ;…
629;7172403;71;7;2403;12;712;1;36;3;2;4;4;Doesn't know;0;4;4;5;9;4;4;3;3;2;2;9;9; ;13; ; ; ; ;3;2; ;0; ;0;1;4;2;1;4;3;2;9;3;4;3;3;2;3;3;2;4;3;99;3;1; ;1;9;9;9;3;4;8;1;1;1;2;2;1;4;4;4;2;2;1;4;4;1;4;4;2;1;4;1;3;9;9;2;2;3;2;1;9;3;1;9;2;3;9;4;2;9;4;3;3;3;4;3;9;9;3;3;2;3;2;3;3;8;4;4;8;2;3;2;3;9;2;2;2;3;3;3;3;9;9;3;1;1;9; ;99;9;2;1;9;1;1;9;9;1;1;5;99;3; ;10;1;1;4;2; ;1;1;7;8;3;2;1;5;98;7;3;2;4; ;1;19;3…
630;2162427;21;6;2427;2;213;1;44;3;4;9;4;family;music;3;2;4;4;3;3;1;3;4;4;4;1; ;5; ; ; ; ;3;1; ; ; ; ;1;3;1;1;2;5;2;1;2;3;7;7;7;3;4;99;1; ;2;2;8;1;2;4;2;4;2;0;3;1;1;1;4;1;7;4;4;2;4;1;1;1;4;1;2;4;1;2;5;2;1;3;4;3;4;3;2;1;4;2;2;2;1;2;5;5;5;1;2;2;1;2;3;2;3;1;2;4;9;2;2;3;3;3;4;4;4;3;4;3;4;4;2;1;1;4;2;3;2;1;3;4;4;4;9; ;1;9;2;9;9;1;9;7;9;1;1;6;1;6;15; ;2;2;8;1;11;1;2;8;8;2;1;4;2;2;7;2;3;3; ;1;24;65;2;2;…
631;2162427;21;6;2427;2;213;1;72;5;4;9;4;0;0;4;3;4;3;3;3;4;3;2;3;3;3; ;4; ; ; ; ;3;4; ;17; ;0;2; ; ; ;3;2;2;1;3;3;2;2;2;2;5;2;3;2;4;2;2;1;2;2;2;1;4;3;4;1;3;99;1;99;4;4;4;1;4;4;9;4;4;4;4;4;3;2;5;3;9;9;2;5;3;3;2;2;4;4;2;4;1;2;3;9;2;4;3;2;3;4;3;4;4;3;4;2;1;4;2;3;4;4;3;3;4;3;2;9;3;9;2;2;2;9;2;2;3;3;9;2;2;2;9; ;1;9;2;1;9;1;9;9;1;1;3;6;5;2; ; ;1;2;5;2; ;2; ;7;9;2;1;2;5;98;7;2;5;4; ;3;21;70;2;2;1;4;3;1;…
632;2162427;21;6;2427;2;213;2;24;2;3;6;1;environment - plastics;
diseases of civilization;1;3;4;2;2;9;3;2;9;3;3;4; ; ; ; ; ; ; ; ; ; ; ; ;1;2;2;1;3;3;2;3;3;3;2;2;3;3;3;2;1; ;3;1;5;2;1;1;1;1;99;10;10;0;0;5;0;99;4;4;4;4;1;4;4;4;4;4;4;4;9;1;5;1;4;1;1;3;1;3;1;1;3;4;5;5;2;4;5;5;5;5;4;4;3;3;3;1;3;2;2;5;2;3;1;1;1;1;1;3;3;1;3;4;3;2;1;2;1;4;3;3;3;3;3;1;1;1;1; ;1;9;9;2;2;9;9;9;1;1;1;7;3;1; ; ;1;1;6;2; ;1;2;7;60000;1;2;4;5;3;7;3;2;3; ;1;19;80;2;2;1;1;1;1;1;3;2;77;14;77;1…
633;6211877;62;1;1877;11;623;2;71;5;4;9;3;All Soul's Day;weather;4;3;4;4;3;3;2;3;2;3;3;2; ;17; ; ; ; ;2;1; ; ; ; ;2; ; ; ;3;2;1;4;3;3;8;2;2;2;3;2;4;2;1; ;2;1;4;2;4;1;6;6;7;6;6;6;7;6;4;4;4;4;4;4;4;4;4;2;4;4;2;3;4;3;5;3;3;5;5;2;3;3;4;4;2;4;1;1;4;4;4;3;3;3;3;3;3;3;3;3;4;3;2;4;1;3;3;3;3;4;4;1;2;2;3;2;2;2;2;2;2;2;2;1;2;3;3;3;1; ;1;2;2;2;2;1;2;9;1;1;3;8;8;2; ; ;2;2;9;1;2;1;2;12000;12000;3;2;1;5;98;7;5;…
634;6211877;62;1;1877;11;623;1;20;2;2;4;2;a lot of work;weather;2;3;3;2;2;2;2;2;2;2;2;4; ; ; ; ; ; ; ; ; ; ; ; ;2; ; ; ;2;2;1;4;3;4;3;3;2;3;2;1;1; ;8;2;2;1;3;1;2;1;6;5;6;5;5;4;6;5;4;4;4;4;4;4;4;4;4;2;4;4;2;3;2;4;4;3;3;2;2;3;2;2;4;4;2;4;1;1;2;2;2;2;3;3;3;3;3;3;3;3;3;4;2;3;1;2;2;3;2;2;3;1;1;2;2;2;1;1;1;1;4;3;4;4;4;2;2;2;1; ;1;9;2;9;9;9;2;9;9;1;2;5;1;7;6; ;2;2;8;2; ;2; ;25000;8;1;2;4;5;3;7;5;98;2; ;…
635;6211877;62;1;1877;11;623;1;54;4;2;4;3;weather;All Souls' Day;3;2;5;2;3;3;3;3;3;4;3;1; ;6; ; ; ; ;1;1; ; ; ; ;2; ; ; ;5;4;1;4;2;3;8;2;2;2;3;2;1; ;1; ;1; ;3;2;4;1;4;4;5;3;4;2;5;2;4;4;4;4;4;4;4;4;4;4;4;4;1;2;4;4;2;3;2;5;5;3;2;2;5;4;2;4;2;2;5;5;5;9;3;3;3;3;3;3;4;4;4;4;2;3;1;3;3;8;3;2;4;2;2;3;3;2;2;2;2;3;3;3;4;2;4;2;2;2;1; ;1;2;2;2;2;1;2;2;1;2; ;4;10;13;4; ;1;1;3;1;5;1;1;17000;17000;3;2;1;5;1;7;5;…
636;6211877;62;1;1877;11;623;2;59;4;1;2;3;
autumn fatigue;gardening;2;3;3;2;2;2;2;2;2;2;2;2; ;4; ; ; ; ;2;1; ; ; ; ;1;2;1;2;2;2;1;3;3;3;2;2;2;2;2;1;1; ;1; ;1; ;4;1;3;1;7;8;8;7;7;6;8;7;4;4;4;4;4;4;4;4;4;2;4;4;3;3;3;5;5;4;4;5;5;2;4;3;4;4;4;4;1;1;4;4;4;4;4;4;4;4;4;4;4;4;4;4;2;3;1;1;1;1;2;3;3;1;2;3;3;2;2;2;2;2;3;3;3;3;3;3;3;3;1; ;1;9;2;2;2;1;2;9;1;2; ;5;9;14;12; ;2;2;5;1;3;1;1;14000;8;2;1;3;5;2;7;5;98;1; ;2;19;35;6;7;2;3;1;2;9;2;2;8;88;5;88;2…
637;6211877;62;1;1877;11;623;2;39;3;3;5;2;heating season;All Souls' Day;2;2;3;2;2;2;2;2;2;2;2;2; ;13; ; ; ; ;2;1; ; ; ; ;2; ; ; ;3;2;1;4;4;4;3;2;2;2;2;1;1; ;1; ;2;2;4;3;2;3;7;8;7;7;7;6;7;7;4;4;4;4;4;4;4;4;4;2;4;4;2;2;3;4;4;3;3;5;5;3;2;2;4;4;4;4;2;1;4;4;4;4;4;4;4;4;4;4;4;4;4;4;2;3;1;2;1;1;1;2;2;1;2;2;2;2;2;2;2;2;3;3;4;4;4;2;2;2;1; ;1;2;2;9;9;9;2;9;9;1;1;4;9;10;12; ;2;2;7;1;1;2; ;8;8;3;1;4;2;2;7;5;…
638;6211877;62;1;1877;11;623;1;43;3;3;6;2;hard-work;nice weather;2;3;3;3;2;2;2;2;2;2;2;1; ;13; ; ; ; ;2;2; ;99; ;0;2; ; ; ;2;2;1;4;3;2;2;2;2;2;3;2;1; ;2;1;2;1;4;1;4;3;7;8;8;7;7;7;7;6;4;4;4;4;4;4;4;4;4;2;4;4;2;3;3;3;3;3;3;5;5;2;2;2;2;2;2;2;1;1;4;4;4;4;2;2;3;2;2;2;2;3;2;4;2;3;1;1;1;1;1;1;3;1;2;2;2;2;2;2;2;2;4;3;4;4;4;1;1;1;1; ;99;9;2;2;9;9;2;9;9;1;3;6;7;13;4; ;2;2;8;1;1;2; ;28000;8;2;1;4;2;2;7;5;98…
639;5375003;53;7;5003;9;532;1;42;3;3;5;4;migration;stability of political parties;4;3;4;3;3;3;3;3;3;3;3;2; ;6; ; ; ; ;3;2; ;4; ;17;1;4;3;1;4;3;3;9;3;3;8;2;2;2;2;2;1; ;3;2;2;2;3;3;3;2;3;3;3;3;3;3;3;3;4;4;4;4;2;4;2;4;4;4;4;4;3;3;4;3;3;2;3;5;4;3;2;2;3;3;2;3;1;3;3;4;4;3;5;4;4;4;4;3;3;3;4;3;2;5;1;3;2;3;2;4;4;4;3;3;3;4;2;3;2;4;3;2;2;2;2;2;2;2;1; ;1;1;2;2;9;1;2;9;9;1;3;5;9;2; ; ;1;2;3;1;5;1;1;9000;20000…
640;5375003;53;7;5003;9;532;1;46;4;2;3;2;election results;migration;3;2;2;2;2;2;1;1;1;2;2;1; ;13; ; ; ; ;2;1; ; ; ; ;1;3;3;1;2;2;2;3;2;2;2;2;1;3;3;3;1; ;4;2;3;2;3;2;4;2;7;8;8;5;7;7;6;8;4;4;4;4;4;4;4;4;4;4;4;4;4;2;3;4;2;4;1;5;4;2;2;2;2;3;2;3;1;1;5;4;3;2;2;2;2;3;3;4;2;2;3;3;2;4;1;4;4;3;3;4;4;2;2;2;3;3;1;1;1;2;1;3;4;2;3;1;1;2;1; ;1;1;2;2;2;1;2;9;9;1;3;5;5;13;4; ;2;2;5;1;1;1;1;16000;45000;2;1;3;5;3;7…
641;5375003;53;7;5003;9;532;1;63;5;3;5;3;
higher standard of living for pensioners;health care;4;4;3;1;2;3;4;3;3;2;3;1; ;6; ; ; ; ;1;1; ; ; ; ;1;4;1;1;5;3;1;2;1;1;8;2;1;2;3;3;1; ;1; ;2;1;3;3;3;2;5;3;1;5;6;4;3;6;4;2;4;4;4;4;4;4;4;4;1;4;2;2;4;3;2;2;1;4;2;3;2;2;2;1;3;2;2;3;5;5;1;2;1;1;1;3;2;1;2;3;3;3;2;4;2;3;4;8;3;4;4;2;3;3;3;3;2;2;2;3;2;3;4;4;4;1;1;1;1; ;1;2;2;2;1;1;2;9;2;1;2;9;10;14;4; ;1;1;1;1;5;1;1;10000;10000;1;2;1;5;1;7;2;2;7; ;2;21;3…
642;5375003;53;7;5003;9;532;2;67;5;2;3;2;increase pensions;
agreement of the parties after the elections;3;1;2;1;2;2;3;2;2;1;2;1; ;19; ; ; ; ;2;1; ; ; ; ;1;3;2;1;2;2;2;2;3;2;8;2;1;3;5;3;2;2;2;1;1; ;4;2;3;3;7;9;8;5;7;8;8;10;4;4;4;4;4;4;4;4;4;4;4;4;4;2;3;4;2;4;2;4;4;2;2;2;2;2;2;2;1;1;5;4;3;3;2;2;3;3;2;2;2;2;2;3;2;4;1;3;3;3;2;4;4;2;2;2;3;3;1;1;1;3;1;3;3;2;2;2;1;2;1; ;1;2;2;2;1;1;1;9;9;2; ;5;10;2; ; ;2;2;6;1;7;1;1;12000;12000;3;2;1;5;98;7;1;2;1; ;2;18;40;5;6;…
643;5375003;53;7;5003;9;532;2;65;5;3;5;2;waste problems;refuges;2;1;2;2;2;2;3;2;1;1;2;1; ;13; ; ; ; ;1;1; ; ; ; ;1;4;2;1;2;2;2;3;1;1;1;2;1;2;3;3;1; ;3;2;4;3;4;4;4;4;9;10;8;7;8;8;7;9;4;4;4;1;1;4;4;4;4;4;4;4;5;2;3;4;1;5;3;5;5;1;3;2;1;1;3;1;1;1;5;5;3;3;1;1;1;2;2;2;1;1;2;5;2;3;1;1;1;1;1;3;3;1;1;2;3;3;1;1;1;2;1;3;4;3;3;2;1;2;1; ;1;1;2;1;2;1;2;1;9;1;2;7;10;14;4; ;2;2;8;1;1;1;1;25000;45000;2;1;2;5;1;7;1…
644;1182407;11;8;2407;1;111;1;30;3;4;9;1;coalition formation;criminality;2;2;2;3;3;3;3;3;2;2;3;1; ;13; ; ; ; ;1;1; ; ; ; ;1;3;2;1;3;3;2;3;3;3;2;3;3;3;3;2;1; ;2;1;5;1;3;1;1;1;4;5;9;3;5;5;2;6;4;4;4;4;4;4;4;4;4;4;4;4;1;1;4;3;4;3;3;5;5;2;2;1;4;4;2;4;1;2;5;5;5;5;3;4;2;2;3;4;4;3;4;4;2;3;1;2;1;2;2;2;2;2;4;4;4;4;2;2;2;4;3;3;4;4;4;2;1;1;2; ;1;2;1;1;2;1;9;2;1;1;1;5;9;9;12; ;2;2;10;1;1;1;2;26000;8;1;2;3;5;3…
645;1182407;11;8;2407;1;111;1;61;5;3;5;2;migrants;political fights after the elections;2;2;2;2;2;2;2;2;2;2;2;1; ;5; ; ; ; ;1;1; ; ; ; ;1;3;2;1;3;2;2;3;2;2;2;2;2;2;5;3;2;2;3;3;1; ;3;2;3;2;6;7;8;6;5;6;4;7;4;4;4;4;1;4;4;4;4;4;4;4;3;2;4;3;2;2;3;5;4;2;3;2;2;3;2;3;1;2;4;4;4;4;3;3;3;3;4;4;3;3;4;5;2;3;1;2;1;1;2;3;3;2;4;4;4;3;2;2;1;4;1;3;4;4;4;2;2;2;2; ;1;2;1;1;2;1;9;2;2;2; ;4;9;11;9; ;1;2;10;1;6;1;1;2400…
646;1182407;11;8;2407;1;111;2;55;4;2;4;4;coalition formation - politics;price increase;4;3;3;3;3;3;3;3;3;2;3;4; ; ; ; ; ; ; ; ; ; ; ; ;2; ; ; ;3;3;3;9;4;4;3;3;3;3;5;1;1; ;5;1;8;1;9;1;2;1;2;2;5;2;2;1;1;2;4;4;4;4;4;4;4;4;4;4;4;4;3;2;4;3;4;3;2;3;3;2;2;2;5;4;2;5;1;2;9;2;3;1;4;4;4;3;4;4;4;4;4;3;2;3;2;3;3;2;3;4;4;2;3;3;4;4;2;2;2;4;4;3;4;4;4;2;2;2;9; ;99;9;1;9;9;1;9;9;9;1;1;4;1;11;7; ;1;2;6;2; ;2; ;1700…
647;1182407;11;8;2407;1;111;2;44;3;3;6;2;inxluf of refuges;killing of Czech soldiers in Afghaninstan;2;2;2;2;2;2;2;2;2;2;2;1; ;13; ; ; ; ;2;1; ; ; ; ;1;4;2;1;4;2;2;3;3;3;2;3;2;3;5;2;1; ;4;2;4;1;4;3;3;2;6;6;7;6;5;5;4;4;1;4;4;4;1;4;4;4;4;4;4;4;3;3;4;4;3;3;2;4;4;3;2;1;3;4;2;4;1;2;4;4;4;2;3;2;2;3;3;2;3;3;3;4;2;3;1;1;1;2;1;2;2;2;3;3;3;4;2;2;1;4;2;3;4;4;4;1;1;1;9; ;1;2;2;1;2;1;9;2;1;1;1;5;8;9;7; ;2;2;9…
648;1182407;11;8;2407;1;111;2;35;3;3;6;1;migrants;global politics;1;5;5;4;4;4;4;4;4;4;4;4; ; ; ; ; ; ; ; ; ; ; ; ;2; ; ; ;5;4;3;4;4;7;8;8;8;8;5;2;1; ;1; ;8;1;2;1;1;1;0;0;0;0;0;0;0;0;4;4;4;4;4;4;4;4;4;4;4;4;1;1;5;1;3;1;1;1;1;4;1;1;5;5;1;2;2;5;5;5;5;5;5;5;1;1;2;2;1;1;3;5;1;3;1;1;4;2;4;4;4;2;4;4;4;4;3;3;3;4;4;3;4;4;4;1;1;1;9; ;99;1;2;1;2;1;9;1;2;1;1;5;1;17;5; ;2;2;7;2; ;1;2;22000;8;1;2;2;5;2;7;1;3;6…
649;6141896;61;4;1896;10;614;2;60;5;2;3;2;
situation in the Middle East;nature;2;3;4;2;3;3;3;9;9;3;9;9; ;13; ; ; ; ;2;2; ;99; ;0;2; ; ; ;3;3;3;3;3;3;8;2;2;2;5;2;2;2;1; ;4;2;3;2;1;1;4;2;2;4;4;2;3;99;4;4;4;4;4;4;4;4;4;4;4;4;3;2;4;3;4;2;2;3;1;3;3;2;9;3;2;4;9;2;4;4;4;2;3;3;2;2;4;2;3;3;3;4;2;3;1;2;3;3;2;3;4;2;2;2;3;3;2;2;2;3;3;3;4;3;4;2;2;2;9; ;99;2;2;9;9;9;9;9;9;1;2;6;5;10;6; ;1;2;99;1;1;1;1;25000;25000;3;2;1;5;1;7;4;98;1; ;2;15;79;6;7;2;4;1;…
650;6141896;61;4;1896;10;614;2;28;2;3;5;1;politics;price increase;2;4;4;3;3;3;4;3;4;4;4;1; ;13; ; ; ; ;2;2; ;0; ;0;2; ; ; ;4;4;3;3;3;4;3;3;2;2;6;5;1; ;1; ;7;5;1;3;4;5;8;8;7;7;7;7;7;7;3;4;4;4;3;3;3;3;3;4;4;4;4;5;4;5;5;4;4;4;3;4;2;3;3;4;4;4;3;3;2;2;3;3;4;4;4;2;2;3;3;2;3;4;2;3;3;3;2;2;2;2;2;2;3;3;3;2;3;3;2;2;3;2;2;4;3;3;4;4;9; ;99;2;7;2;2;2;7;2;2;2; ;6;3;9;5; ;2;2;10;2; ;2; ;8;8;2;1;2;5;2;7;4;98;1; …
651;6141896;61;4;1896;10;614;1;17;1;1;2;1;global warming;doesn't know;1;3;4;2;3;4;3;9;9;9;9;8; ; ; ; ; ; ; ; ; ; ; ; ;8; ; ; ;3;3;3;4;4;4;8;3;3;3;5;1;1; ;1; ;6;1;9;1;9;1;2;2;2;2;2;1;2;2;4;4;4;4;4;4;4;4;4;4;4;4;9;2;5;9;9;2;2;2;2;3;9;2;9;5;9;5;9;9;4;4;4;9;9;5;3;9;9;3;9;9;3;4;2;3;1;2;9;8;9;2;9;2;9;9;9;9;9;9;9;9;3;9;3;3;3;9;9;9;9; ;99;2;2;9;9;9;9;9;9;1;1;3;98;1; ; ;2;2;99;3; ;8; ;7;9;1;2;3;5;2;9;4;98…
652;6141896;61;4;1896;10;614;1;34;3;4;7;1;refuges;politics;2;4;4;4;3;4;4;4;4;4;4;4; ; ; ; ; ; ; ; ; ; ; ; ;2; ; ; ;9;4;2;3;3;3;2;2;2;2;6;6;6;4;6;5;7;6;3;3;3;3;7;5;6;4;5;5;4;3;4;3;3;4;4;4;3;2;3;3;4;3;5;4;3;4;4;5;4;4;3;3;4;2;4;4;2;2;3;4;3;5;3;3;3;3;5;5;3;2;4;2;3;4;1;4;2;2;2;3;3;3;2;2;3;3;4;2;2;3;4;3;2;2;2;3;2;4;4;4;2; ;99;9;2;2;1;7;2;2;2;1;1;4;1;9;4; ;1;1;6;2; ;2; ;8;8;1;2;2;5;2;7;4;98;1; ;2;18;70;…
653;1181195;11;8;1195;1;111;1;16;1;1;2;1;environment;corruption;3;2;5;4;4;4;3;4;4;4;4;8; ; ; ; ; ; ; ; ; ; ; ; ;8; ; ; ;3;3;3;4;4;4;3;3;3;3;4;1;1; ;3;1;8;2;1;1;1;2;0;5;2;2;2;3;3;5;4;4;4;4;1;1;1;1;1;4;4;4;2;1;5;1;5;1;2;3;3;4;2;2;9;3;1;5;1;2;9;3;2;2;2;2;2;2;2;1;2;2;2;4;9;3;2;2;9;9;2;2;3;1;4;3;9;3;1;1;1;2;3;9;3;3;2;3;3;2;9; ;1;9;2;9;9;9;9;9;9;1;1;6;98;1; ; ;2;2;99;3; ;8; ;7;9;1;2;3;5;2;7;1;98;4; ;2;…
654;1181195;11;8;1195;1;111;2;28;2;4;8;1;protection of the nature;
building on empty places in Prague;3;3;4;4;3;2;2;4;4;4;4;2; ;17; ; ; ; ;1;1; ; ; ; ;1;2;3;1;2;4;3;2;3;3;2;2;2;2;2;2;2;2;5;2;6;2;4;2;3;2;5;5;7;5;3;5;5;5;4;4;4;4;4;4;4;4;4;4;4;4;4;3;3;3;5;3;4;5;5;2;3;3;2;2;4;2;1;1;4;4;3;3;2;2;3;2;2;1;2;1;2;4;2;3;1;2;2;9;2;2;3;1;4;2;9;3;1;1;1;3;3;2;2;2;2;4;3;3;9; ;1;2;2;1;1;1;9;9;1;1;1;6;8;16;15; ;2;2;8;2; ;1;2;24000;52000;2;1;2;5;2;7;1;2;4; ;2;20;49;1;1;1;1;2;2;6;4…
655;1181195;11;8;1195;1;111;1;32;3;4;10;2;
military missions of Czech soldiers;low support for education;2;3;4;4;3;3;2;3;2;2;4;2; ;5; ; ; ; ;3;3; ;9; ;21;1;2;2;1;1;2;2;4;2;2;2;2;2;2;2;2;1; ;3;1;8;3;4;3;4;3;5;8;6;4;4;6;4;7;1;4;4;4;1;1;1;1;1;1;4;4;4;3;4;3;5;3;3;5;5;2;4;3;3;1;2;2;1;1;5;5;5;5;1;2;2;4;3;3;2;2;2;5;2;2;1;1;1;9;1;1;2;1;3;1;2;3;1;1;1;2;2;2;3;1;2;3;3;2;1; ;1;2;1;1;1;1;9;1;1;1;1;7;8;8;13; ;2;2;9;1;6;1;2;8;8;2;1;2;5;2;7;1;2;4; ;3;21;…
656;1181195;11;8;1195;1;111;1;56;4;2;3;5;
Food is becoming more expensive.;migrants;4;4;3;1;3;3;4;4;4;4;4;4; ; ; ; ; ; ; ; ; ; ; ; ;2; ; ; ;5;5;2;4;4;3;2;3;2;2;6;3;2;2;3;1;2;1;1;1;1;2;2;0;2;0;0;0;0;99;4;4;4;4;4;4;4;4;4;4;4;4;1;1;5;2;3;1;1;1;1;4;1;1;3;5;1;5;3;3;1;1;1;1;5;5;3;3;5;3;3;3;3;1;1;4;3;4;4;4;4;4;4;3;4;4;4;4;2;2;2;4;1;3;4;4;4;1;1;1;9; ;1;9;1;9;9;9;9;9;9;2; ;4;1;11;7; ;1;1;4;2; ;1;1;14000;26000;3;1;2;5;1;7;1;2;4; ;2;21;47;1;1;1;3;3…
657;1181195;11;8;1195;1;111;2;63;5;3;6;2;President Zeman;new coalition in Prague;2;3;4;4;3;3;2;2;2;2;9;1; ;21; ; ; ; ;2;2; ;7; ;0;1;3;2;1;3;2;2;3;2;2;2;2;2;3;5;3;1; ;1; ;8;3;3;2;3;1;3;6;6;3;3;5;5;5;4;4;4;4;1;1;1;1;4;4;1;4;4;3;3;3;5;3;5;5;5;3;3;3;5;2;3;3;1;1;5;5;5;5;4;3;4;4;5;5;3;3;3;5;2;3;1;1;1;8;1;1;2;1;3;2;2;2;1;1;1;3;2;2;2;1;2;3;3;3;1; ;1;2;2;2;9;1;9;9;1;1;1;8;10;7;11; ;2;2;7;1;4;1;2;30000;600…
658;4232278;42;3;2278;6;426;2;42;3;3;6;2;price increase;emigration;2;3;2;1;2;4;4;9;4;4;1;2; ;19; ; ; ; ;1;1; ; ; ; ;1;4;2;1;5;5;2;4;3;3;2;3;3;3;3;2;1; ;8;3;3;1;1;1;1;1;1;1;8;1;1;1;1;1;4;4;4;4;4;4;4;4;4;4;4;4;3;1;5;1;1;1;1;5;5;9;1;1;3;3;5;3;2;3;3;4;4;1;5;5;9;3;3;4;3;3;3;4;2;3;1;1;3;2;4;4;4;2;4;4;4;4;1;2;1;4;1;3;4;2;4;1;1;1;1; ;1;2;1;2;2;1;2;2;1;1;1;5;99;10;9; ;2;2;6;1;7;1;1;17000;42000;2;1;4;2;2;7…
659;4232278;42;3;2278;6;426;1;65;5;2;3;2;emigrants;terrorists;2;2;2;1;2;4;4;9;4;4;1;1; ;19; ; ; ; ;1;1; ; ; ; ;1;4;2;1;5;5;2;4;1;1;3;2;1;1;4;6;1; ;8;3;3;3;4;3;4;9;0;0;5;0;0;0;0;0;4;4;4;4;4;4;4;4;4;4;4;4;4;1;5;3;1;3;1;5;5;9;1;1;3;2;2;3;2;3;5;5;5;5;2;2;2;2;1;1;2;2;2;6;2;3;1;1;1;1;1;3;2;1;4;4;4;4;1;2;1;4;1;3;4;2;4;1;1;1;1; ;1;2;1;2;2;2;2;2;2;1;1;5;10;7;9; ;2;2;1;1;7;1;1;30000;37000;2;1;2;5;1;7;5;98;…
660;4232278;42;3;2278;6;426;1;56;4;2;3;5;emigrants;poverty;4;4;5;2;4;4;4;4;4;4;4;4; ; ; ; ; ; ; ; ; ; ; ; ;2; ; ; ;5;5;3;4;3;2;2;3;1;1;4;4;1; ;5;5;4;3;1;1;1;1;1;1;1;1;1;1;1;1;4;4;4;4;4;4;4;4;4;4;4;4;1;1;5;1;3;1;1;5;5;4;1;1;3;2;1;3;3;3;1;2;1;1;3;3;3;3;9;9;3;9;9;3;1;3;2;2;3;3;3;4;4;3;4;4;4;4;9;4;1;4;1;3;4;9;4;1;1;1;2; ;1;2;1;2;2;2;2;2;1;1;3;6;1;7;4; ;2;2;6;2; ;2; ;8;8;2;1;3;5;3;7;5;98;6; ;2;21;50;4…
661;4232278;42;3;2278;6;426;2;36;3;1;2;3;emigrants;0;3;3;3;2;3;4;4;4;4;4;1;4; ; ; ; ; ; ; ; ; ; ; ; ;2; ; ; ;3;5;9;4;4;4;3;3;3;3;4;2;1; ;3;1;6;1;1;1;1;1;1;1;5;1;1;1;1;1;4;4;4;4;4;4;4;4;4;4;4;4;9;1;5;1;9;9;1;5;5;9;1;1;5;4;1;5;3;3;3;3;3;3;5;5;5;3;5;5;5;5;5;1;1;3;2;3;4;4;4;4;4;4;4;4;4;4;1;3;1;4;3;3;4;9;4;1;1;1;9; ;1;9;1;9;9;9;9;9;9;1;1;3;1;14;4; ;1;1;99;2; ;2; ;13000;8;2;1;5;3;2;7;5;98;6; ;2;22;70;4…
662;8150608;81;5;608;14;814;2;49;4;2;3;3;Don't know;autumn;2;2;3;2;3;3;2;3;2;2;3;1; ;4; ; ; ; ;3;1; ; ; ; ;1;3;2;1;3;3;2;9;3;3;2;3;3;3;4;2;1; ;6;2;4;1;3;1;1;1;7;8;9;3;4;5;7;7;4;4;4;4;4;4;4;4;4;1;4;4;2;1;5;2;3;1;1;3;4;2;1;1;1;3;4;2;1;3;3;3;4;1;4;4;9;9;9;2;3;9;9;2;1;3;1;2;4;3;4;2;4;2;4;1;3;2;3;2;1;4;2;3;3;3;4;3;3;3;1; ;99;2;2;2;2;2;2;2;2;1;3;6;7;11;8; ;2;2;4;1;3;1;1;21000;26000;4;2;2;5;2;1;4;1;3; ;…
663;8150608;81;5;608;14;814;2;56;4;3;6;3;local elections;0;2;4;3;3;2;2;9;9;9;3;3;3; ;5; ; ; ; ;3;9; ;99; ;0;1;2;2;1;3;3;2;9;3;3;2;2;3;3;5;4;4;1;4;2;4;2;2;1;1;1;4;6;5;3;2;3;4;99;4;4;4;4;4;4;4;4;4;2;4;4;3;2;5;1;4;2;1;2;3;3;2;1;5;3;5;4;3;2;3;2;3;3;4;2;3;2;9;3;2;2;9;3;1;4;3;4;4;4;4;3;4;3;9;2;3;3;3;2;1;9;3;3;3;9;3;2;2;3;9; ;99;2;2;2;1;9;9;2;9;1;1;9;7;2; ; ;2;2;9;1;6;1;2;9100;14000;2;1;2;5;98;1;3;98;5;…
664;8150608;81;5;608;14;814;1;64;5;4;9;2;Brexit.;0;2;2;2;2;3;2;1;2;1;1;2;1; ;6; ; ; ; ;2;1; ; ; ; ;1;4;2;1;3;2;2;2;1;1;2;2;1;2;2;3;4;4;6;3;8;5;2;3;3;4;6;7;7;4;4;6;5;8;2;3;3;4;4;4;9;3;4;3;1;4;2;1;3;3;3;2;1;4;3;2;2;2;2;1;4;1;2;3;5;5;3;3;2;2;3;1;2;9;9;2;2;5;2;2;1;2;2;2;2;2;9;1;9;1;2;2;2;2;2;4;1;2;2;2;9;3;2;4;9; ;99;2;2;1;1;2;1;1;1;1;3;9;9;17;4; ;2;2;5;1;5;1;1;100000;120000;2;1;2;5;1;7;4;2;2; ;1;19;7…
665;8150608;81;5;608;14;814;1;26;2;1;2;4;Christmas	New Year's Eve;holiday;4;4;5;9;9;9;9;9;9;9;9;4; ; ; ; ; ; ; ; ; ; ; ; ;2; ; ; ;9;5;3;3;4;4;3;3;9;9;1; ;1; ;1; ;8;2;1;5;2;7;1;3;3;1;1;2;5;99;4;4;4;4;1;1;1;4;4;4;4;4;9;1;5;2;9;1;1;2;2;4;2;1;7;5;3;5;3;3;1;1;3;1;3;5;5;3;5;9;9;1;9;2;1;5;3;4;4;8;4;4;4;9;4;2;9;9;3;2;2;4;4;3;4;4;4;1;1;2;9; ;99;9;1;1;1;2;2;2;2;1;1;2;99;14;4; ;1;1;6;2; ;2; ;14000;14000;1;2;1;5;1;7;3;1;6; ;1;18;77;8;8;2;1;3;2;9;3;2;8;3;5;5;…
666;8150608;81;5;608;14;814;2;36;3;2;3;1;
further development in the Czech Republic;0;2;2;2;2;2;3;2;9;2;2;9;2; ;16; ; ; ; ;2;2; ;17; ;0;1;2;1;1;3;3;2;2;2;4;2;2;3;2;7;1;1; ;2;1;7;2;2;2;2;1;2;8;7;1;1;4;8;4;4;4;2;4;2;4;4;4;4;1;4;4;5;1;4;2;3;1;3;2;3;3;1;3;9;5;1;5;1;1;5;4;2;3;3;4;2;3;3;2;4;3;3;3;2;2;2;2;3;9;3;2;4;9;3;2;3;2;2;2;2;9;4;3;4;4;4;3;3;4;2; ;97;1;2;1;2;2;1;1;1;1;1;5;7;4; ; ;1;2;8;2; ;1;2;7000;37000;1;1;5;3;1;1;3;3;6; ;2;22;80;8;8;2;2…
667;4152065;41;5;2065;5;413;2;43;3;4;8;3;
vulgarity of the president;election results;3;2;3;4;3;3;3;2;2;2;3;2; ;99; ;5; ;0; ; ; ; ; ; ;1;2;2;1;2;2;2;4;3;4;8;3;3;3;3;2;1; ;3;1;3;2;2;1;2;1;2;4;4;2;2;2;2;4;4;4;4;4;4;4;2;4;4;4;4;4;2;3;4;2;4;3;3;5;4;3;1;2;5;4;4;5;1;2;5;5;3;3;3;3;3;3;3;3;3;3;3;4;2;3;1;1;1;1;1;1;2;1;2;2;2;3;2;2;2;2;3;2;3;3;3;2;1;2;1; ;1;2;2;1;2;1;2;1;1;1;2;6;8;16;13; ;2;2;7;1;11;1;2;35000;42000;3;2;2;1;1;7;3;1;1; ;3;23;79;4;4;1…
668;4152065;41;5;2065;5;413;1;27;2;3;6;2;Don't know;
Islamic orphans;3;2;4;3;3;3;3;3;2;2;3;4; ; ; ; ; ; ; ; ; ; ; ; ;2; ; ; ;3;2;2;4;4;4;7;3;3;3;3;1;1; ;4;1;5;1;7;1;2;1;3;2;4;2;1;1;1;99;4;4;4;4;4;4;4;4;4;4;4;4;2;1;5;1;4;3;1;2;2;9;1;1;3;4;4;5;3;3;3;2;2;2;3;3;3;3;4;4;4;3;3;4;2;3;2;4;4;4;3;4;4;9;2;3;3;9;2;2;2;4;4;3;4;4;4;1;1;1;9; ;99;9;1;1;1;1;1;9;2;1;1;4;2;13;5; ;1;1;6;2; ;2; ;18000;18000;1;2;1;5;1;7;3;98;4; ;2;19;67;4;4;1;1;2;2;9;3;2;10;4;8;8;201810…
669;4152065;41;5;2065;5;413;1;19;1;2;3;1;football;0;2;2;2;3;2;3;4;3;3;9;3;4; ; ; ; ; ; ; ; ; ; ; ; ;2; ; ; ;3;3;3;4;4;4;3;3;3;3;5;1;1; ;3;1;8;1;1;1;2;1;2;3;4;2;2;2;2;2;4;4;4;4;4;4;4;4;4;4;4;4;2;2;5;2;3;4;2;2;2;7;2;1;4;4;3;5;3;3;3;2;2;3;2;2;3;3;3;2;3;3;3;3;1;4;2;3;3;3;3;4;3;9;3;3;2;9;2;2;2;4;4;3;4;3;4;1;1;1;9; ;99;9;1;7;1;9;1;9;2;1;1;1;2;13;4; ;2;2;6;2; ;2; ;12000;25000;1;2;3;5;2;6;4;1;2; ;2;16;40…
670;7242143;72;4;2143;13;724;2;60;5;3;6;3;migrants;war;4;4;4;2;3;3;3;1;1;1;2;2; ;21; ; ; ; ;2;1; ; ; ; ;1;4;1;1;1;2;1;3;2;2;8;2;2;2;6;3;1; ;5;3;2;2;3;1;3;1;3;8;9;2;2;6;3;8;4;4;4;4;1;4;4;4;4;4;4;4;9;3;5;2;5;3;2;5;5;3;4;3;5;5;3;5;7;3;5;5;5;5;5;5;5;5;5;4;5;5;5;3;2;4;2;3;3;3;3;4;4;3;3;3;3;3;2;2;2;2;2;3;4;4;4;1;1;1;9; ;1;9;2;1;1;9;2;9;9;1;3;6;9;2; ; ;2;2;9;1;8;1;1;8;8;1;2;1;5;98;1;4;98;1; ;1;15;40;7;7…
671;7242143;72;4;2143;13;724;1;45;4;2;4;3;
worldwide conditions;migrants;3;4;4;3;3;3;3;3;2;2;3;4; ; ; ; ; ; ; ; ; ; ; ; ;2; ; ; ;2;2;2;2;3;3;8;2;2;2;3;2;1; ;5;2;1; ;3;1;3;1;3;6;6;2;2;5;1;5;4;4;4;4;4;4;4;4;4;4;4;4;3;2;4;2;2;3;3;4;4;3;4;4;5;5;4;5;3;3;5;5;5;9;5;4;9;4;5;5;5;5;5;3;2;4;2;2;4;4;4;4;4;3;3;2;3;3;2;2;2;2;2;3;4;4;4;1;1;1;9; ;99;9;2;9;9;9;2;9;9;2; ;2;2;13;4; ;2;2;6;2; ;2; ;8;8;1;2;2;5;1;1;3;98;1; ;1;14;30;7;7;2;3;2;2;9;3;2;88;88;88;8…
672;7242143;72;4;2143;13;724;2;29;2;4;9;2;USA;migration;2;2;3;1;3;3;3;2;1;1;1;1; ;13; ; ; ; ;1;1; ; ; ; ;1;3;1;1;2;2;1;3;2;3;2;2;2;2;6;3;2;2;4;2;6;2;3;2;2;2;6;8;8;4;4;7;1;6;4;4;1;3;1;4;4;2;4;2;2;4;3;4;4;3;2;2;3;5;5;3;4;4;4;3;3;4;7;2;5;5;5;5;3;3;3;3;4;3;2;3;3;4;2;3;2;2;3;3;3;3;3;2;3;3;2;3;2;1;2;2;1;3;4;4;4;1;1;1;1; ;1;9;2;1;1;9;9;9;9;1;1;7;9;4; ; ;2;2;9;1;1;1;1;8;8;2;1;3;1;1;1;4;98;1; ;1;17;30;7;7…
673;7242143;72;4;2143;13;724;1;35;3;1;2;3;migrants;unemploynment;2;4;4;1;2;2;3;3;3;1;2;3; ;21; ; ; ; ;3;2; ;13; ;0;2; ; ; ;2;2;2;3;3;3;8;2;2;2;7;4;1; ;7;4;4;2;1;1;3;1;8;9;9;6;6;8;0;99;4;4;4;4;4;4;4;4;4;4;4;4;9;3;3;2;1;3;3;4;5;3;4;4;4;4;4;4;3;2;5;5;5;5;4;4;4;3;4;3;4;4;4;3;1;3;2;2;3;2;3;4;4;2;3;3;3;3;2;1;2;2;2;3;4;4;4;1;1;1;9; ;1;9;2;1;1;9;2;9;9;1;1;7;2;4; ; ;2;2;6;2; ;2; ;8;8;1;2;5;5;1;1;4;98;1; ;…
674;5371891;53;7;1891;9;532;2;58;4;2;3;2;immigrants;
increasing food prices;4;3;3;1;2;2;9;9;2;9;9;2; ;13; ; ; ; ;2;2; ;99; ;0;2; ; ; ;9;2;3;3;3;3;2;2;2;3;6;2;1; ;3;1;1; ;2;1;1;1;6;4;6;5;3;1;6;99;4;4;4;4;4;4;2;4;4;4;4;4;3;2;5;3;4;3;2;3;3;3;1;1;3;3;3;4;1;1;4;3;2;4;3;3;3;3;3;2;2;3;3;3;1;4;2;3;4;2;3;4;4;1;4;4;4;4;2;1;1;4;2;2;3;2;2;2;2;3;9; ;99;9;2;2;9;1;1;9;2;2; ;1;8;11;12; ;1;2;7;1;1;1;1;15000;15000;3;2;1;5;1;7;3;98;1; ;1;22;45;5;6;1;3;3;2;7;4;2;9;3;6…
675;5371891;53;7;1891;9;532;2;42;3;2;3;3;high food prices;low wages;4;4;4;2;3;3;3;3;3;3;3;4; ; ; ; ; ; ; ; ; ; ; ; ;2; ; ; ;9;4;3;4;3;4;3;3;2;3;7;2;1; ;1; ;6;1;1;2;1;2;5;5;3;3;3;5;4;5;4;4;4;4;4;4;4;2;4;4;4;4;1;1;5;3;4;2;2;2;2;3;2;1;9;3;4;4;1;1;3;3;2;4;3;3;3;3;4;3;3;4;3;3;1;3;1;2;4;8;3;3;4;2;4;4;4;4;2;3;2;4;3;3;3;4;4;1;1;1;9; ;99;9;2;1;1;1;2;9;9;1;1;4;3;11;15; ;1;2;99;2; ;1;2;15200;32500;3;1;2;5;2…
676;5371891;53;7;1891;9;532;1;66;5;3;6;3;increase pensions;president's behaviour;3;2;2;1;2;3;4;2;2;2;9;1; ;13; ; ; ; ;2;1; ; ; ; ;1;2;2;2;4;1;2;2;1;1;1;2;1;2;8;4;3;3;1; ;4;2;2;3;2;3;3;1;5;2;2;0;4;1;1;4;1;2;2;4;4;4;4;1;4;4;1;2;4;3;3;3;3;5;4;3;3;3;2;2;3;2;3;2;5;5;3;5;3;2;2;2;3;2;9;2;2;4;2;3;1;1;2;8;2;2;3;1;4;4;3;9;1;1;1;3;1;3;4;2;4;2;1;2;1; ;1;2;2;1;2;1;2;9;2;1;3;5;10;2; ; ;2;2;7;1;1;1;1;16000;2900…
677;7152448;71;5;2448;12;715;2;28;2;4;9;2;change of educational system;quality of food;2;2;4;4;3;3;9;9;9;3;9;2; ;17; ; ; ; ;2;2; ;5; ;6;2; ; ; ;4;4;2;4;3;3;3;3;3;3;3;2;1; ;2;1;6;1;1;3;1;3;8;8;8;8;8;8;3;5;4;4;4;4;4;4;2;3;4;4;4;4;2;2;4;2;4;4;1;4;4;3;3;3;5;2;2;4;1;1;3;3;4;4;3;3;2;2;2;3;3;3;2;3;1;3;3;3;4;4;4;4;4;4;3;3;3;9;2;4;3;4;2;3;4;4;4;1;1;1;1; ;99;9;2;1;9;9;2;9;9;1;1;6;2;7;13; ;2;2;4;2; ;2; ;170…
678;7152448;71;5;2448;12;715;1;60;5;3;5;3;
Growing gypsy families are making trouble for everyone. Adjust the laws for Gypsies to be far stricter than for us.;0;4;4;5;4;4;4;4;4;4;4;9;4; ; ; ; ; ; ; ; ; ; ; ; ;2; ; ; ;5;3;3;3;3;3;8;3;8;2;3;3;1; ;1; ;5;1;1;3;1;3;9;10;7;9;6;10;4;1;1;4;1;4;2;1;1;1;1;1;4;4;1;2;4;2;2;2;1;5;3;4;2;1;9;2;1;5;2;2;4;5;2;2;3;2;2;3;2;2;2;1;3;1;1;4;4;4;4;4;4;4;4;4;4;4;4;2;2;4;3;4;1;3;4;4;4;1;9;1;9; ;1;1;2;1;2;2;2;2;1;1…
679;7152448;71;5;2448;12;715;2;69;5;1;2;3;world peace;Roma people;2;9;4;3;4;4;4;4;4;4;4;2; ;13; ; ; ; ;3;3; ;6; ;5;1;4;2;2;3;4;2;2;3;3;3;3;3;3;3;3;3;2;1; ;6;1;2;5;1;2;0;0;0;0;0;0;5;4;4;4;4;4;4;4;4;4;4;4;4;4;1;1;1;2;9;3;1;5;3;4;1;1;5;2;1;5;1;1;1;5;5;5;1;1;1;1;1;1;5;3;1;2;1;3;2;4;4;4;4;4;4;3;4;4;4;9;2;4;9;4;4;3;4;4;4;1;1;1;9; ;99;1;9;2;2;1;2;9;9;1;1;3;10;2; ; ;1;2;6;1;1;1;1;8000;8000;3;2;1;5;98;2;4…
680;7152448;71;5;2448;12;715;1;51;4;2;4;1;Babiš;Roma people;2;2;5;4;4;4;4;4;4;9;9;1; ;5; ; ; ; ;2;1; ; ; ; ;1;4;3;2;9;3;3;9;2;2;3;3;2;2;8;4;6;3;1; ;8;3;1;9;2;1;2;0;1;0;3;0;2;99;4;4;4;4;9;4;1;4;4;1;4;4;4;1;5;1;5;1;2;5;4;3;1;1;9;2;1;4;1;1;5;5;5;5;5;3;3;5;3;2;4;4;1;4;2;3;2;2;3;8;8;4;4;2;4;4;4;4;2;3;3;4;2;3;4;2;4;1;1;1;1; ;1;2;2;2;2;2;2;2;1;1;3;8;9;11;15; ;1;1;9;1;6;1;2;8;8;3;1;3;5;2;7;5;2;3; ;1;20;1…
681;7152448;71;5;2448;12;715;1;44;3;3;6;3;
Social policy for the socially weak is bad.;interpersonal relationships;2;2;2;4;4;4;9;2;2;4;3;2; ;5; ; ; ; ;3;3; ;6; ;8;2; ; ; ;2;2;2;4;4;4;3;3;3;3;4;2;2;2;2;99;4;1;4;9;1;1;0;0;5;0;0;9;0;0;4;4;4;4;4;4;4;4;4;1;4;4;1;3;5;1;5;4;1;5;5;3;3;3;5;1;1;4;1;1;1;5;5;5;1;5;1;5;5;5;1;1;1;4;2;3;1;2;4;4;2;3;4;2;4;2;3;4;1;2;1;4;3;3;4;4;4;1;1;1;9; ;99;9;1;9;9;9;9;9;9;1;1;4;10;9;4; ;1;2;11;2; ;1;2;8;8;1;2;2;1;1;3;5…
682;6150903;61;5;903;10;611;2;33;3;1;2;3;criminality;
condition of roads and other communications;3;2;4;3;3;4;9;9;9;9;9;4; ; ; ; ; ; ; ; ; ; ; ; ;2; ; ; ;9;3;3;9;4;4;3;3;2;2;4;1;1; ;2;2;2;1;3;1;1;1;1;2;5;1;1;0;5;99;4;4;4;4;4;4;4;4;4;4;4;4;3;2;4;3;4;2;1;3;2;3;2;2;4;4;9;5;3;2;3;1;2;3;4;4;5;4;4;4;9;4;9;4;2;3;1;2;3;4;3;4;4;2;2;2;2;9;2;1;2;2;2;3;4;3;4;2;1;2;9; ;99;9;2;1;9;1;2;9;9;1;3;4;1;13;4; ;2;2;99;2; ;2; ;16000;36000;2;1;3;1;2;7;3;1;1; ;1;18;55;6;6;1…
683;6150903;61;5;903;10;611;1;22;2;2;3;2;immigrants;
assassinations in the world;2;3;4;4;3;3;3;2;2;2;9;3; ;5; ; ; ; ;2;2; ;9; ;0;2; ; ; ;3;3;2;3;3;3;3;3;2;2;1; ;4;2;1; ;8;1;3;3;3;2;4;3;7;1;1;5;2;6;4;4;4;4;4;1;4;1;4;1;4;4;4;3;5;3;1;3;3;2;3;4;3;4;5;3;4;3;2;4;3;4;3;4;4;3;2;2;4;3;3;3;2;2;2;3;1;2;2;2;3;4;4;1;3;4;4;3;2;2;1;3;2;3;4;4;4;1;1;1;1; ;99;9;2;1;9;9;2;1;9;1;1;3;5;1; ; ;1;1;6;2; ;1;1;7;25000;1;2;3;5;2;6;4;98;7; ;1;17;50;6;6;1;1;1;1;1;3;2;77;7;77;1…
684;6150903;61;5;903;10;611;2;59;4;3;6;2;conflicts between government and opposition;
State budget	do not go into debt.;2;2;3;3;3;2;9;2;2;2;2;1; ;5; ; ; ; ;2;1; ; ; ; ;1;3;2;1;2;1;2;3;2;2;2;2;2;2;3;2;1; ;1; ;3;2;3;2;3;2;7;8;10;7;5;6;6;99;4;4;2;4;4;4;4;4;4;4;4;4;3;4;3;4;5;1;3;5;4;2;4;3;9;2;3;3;1;1;5;4;2;2;3;3;2;3;2;2;3;3;4;4;2;3;1;2;1;2;2;3;3;2;3;2;2;2;1;1;1;2;2;2;3;9;4;3;2;2;1; ;1;9;2;1;2;1;2;9;9;1;3;6;9;2; ; ;2;2;9;1;6;1;2;12000;37000;2;1;2;5;1;1;3;98;1; ;2;23;55;6;6;1;3;1;1;2;5;3;7;11;4;13;2…
685;6150903;61;5;903;10;611;1;63;5;3;5;2;political stability in CZ;stability in Europe;2;2;2;1;1;2;2;2;2;1;2;1; ;13; ; ; ; ;3;2; ;99; ;0;1;4;2;2;2;2;2;3;1;1;2;2;2;2;4;3;2;2;5;2;2;2;4;3;2;3;8;8;7;6;7;3;7;4;1;4;2;4;4;4;4;4;4;1;4;4;4;2;3;4;5;1;3;5;5;2;3;2;3;1;2;2;1;1;5;5;3;5;3;2;3;3;3;2;3;3;4;5;2;3;1;1;1;1;2;2;3;1;2;2;2;2;1;2;1;2;2;2;4;3;4;3;2;3;1; ;1;2;2;1;1;1;2;2;2;1;3;4;10;2; ; ;2;2;6;1;1;1;1;135…
686;5231964;52;3;1964;8;523;2;30;3;2;3;3;elections;dead soldiers in Afghanistan;2;2;5;4;4;4;4;4;4;4;4;4; ; ; ; ; ; ; ; ; ; ; ; ;2; ; ; ;1;1;1;1;3;4;3;3;3;3;6;5;5;5;6;5;5;4;1;2;2;2;1;1;1;1;1;1;1;1;4;4;4;4;4;4;4;4;4;4;4;4;3;3;3;3;3;3;9;3;1;4;1;1;1;1;1;1;2;1;3;3;3;3;4;4;4;4;4;4;4;4;4;4;2;3;1;1;1;1;4;2;4;3;4;4;4;4;4;4;4;4;2;3;4;4;4;1;1;1;2; ;1;1;1;1;1;2;1;2;1;1;1;7;2;8;7; ;2;2;6;2; ;1;2;8;8;2;1;4;2;2…
687;5231964;52;3;1964;8;523;1;60;5;3;5;1;Doesn't know;doesn' know;1;3;4;3;3;3;3;3;2;2;3;4; ; ; ; ; ; ; ; ; ; ; ; ;2; ; ; ;3;3;2;4;4;4;3;2;2;2;6;4;5;4;6;5;4;4;3;4;4;3;3;3;3;3;3;3;3;3;4;4;4;4;4;4;4;4;4;4;4;4;1;2;1;1;2;2;2;1;1;3;1;1;1;1;1;1;2;1;2;2;3;3;3;3;3;4;4;4;3;3;3;3;1;3;1;1;2;2;4;4;4;4;4;4;4;4;4;4;4;4;4;3;4;4;4;1;1;1;2; ;99;1;1;1;1;2;2;2;2;1;1;4;1;10;9; ;2;2;6;2; ;1;1;8;8;2;1;5;3;1;7;4;98;4; ;…
688;5231964;52;3;1964;8;523;1;45;4;4;9;2;A. Babiš;winter is coming;2;3;4;1;1;1;1;1;1;1;1;1; ;4; ; ; ; ;1;1; ; ; ; ;1;1;1;1;1;1;1;1;1;1;3;2;3;8;5;4;3;2;4;4;5;4;2;2;1;3;6;4;4;3;3;5;5;6;4;4;4;4;4;4;4;4;4;4;4;4;4;3;3;3;3;3;3;3;2;3;1;1;1;1;1;1;2;2;2;3;3;3;4;4;4;3;3;4;4;4;4;4;2;3;1;1;1;2;4;3;4;3;4;4;4;4;4;4;4;4;2;3;2;4;4;1;1;1;1; ;1;1;1;1;1;2;1;9;1;1;2;5;5;9;13; ;2;2;7;1;3;1;2;8;8;2;1;4;2;2;7;4;98;4; ;…
689;5231964;52;3;1964;8;523;2;19;1;2;3;2;elections;ODS;2;1;3;2;2;2;2;1;1;1;2;4; ; ; ; ; ; ; ; ; ; ; ; ;1;1;1;1;1;2;1;2;2;3;3;2;2;3;5;3;1; ;1; ;6;6;4;5;4;5;5;5;5;4;4;4;4;4;2;3;3;3;3;2;3;3;3;4;4;4;1;1;1;3;3;2;1;9;1;7;2;3;2;5;4;4;1;3;1;2;1;1;4;4;4;3;4;3;2;2;2;3;1;4;2;2;2;4;4;4;4;8;4;4;4;4;4;4;4;4;3;3;3;4;3;1;1;1;2; ;99;1;1;2;1;2;1;1;1;1;1;3;1;10;12; ;2;2;6;2; ;2; ;8;8;1;2;1;5;1;7;4;98;4; ;1;17;10;5;…
690;1182286;11;8;2286;1;111;1;66;5;4;9;4;
expensive diesel and gasoline;migration;3;3;5;1;1;3;4;4;2;3;3;2; ;13; ; ; ; ;2;3; ;6; ;4;1;1;2;2;5;4;2;4;1;1;1;2;2;2;7;7;3;3;4;3;4;4;2;3;3;3;4;3;4;1;0;0;1;1;2;4;2;2;2;2;2;2;4;2;4;4;1;2;5;1;1;4;2;1;1;4;1;1;2;2;5;2;3;3;5;3;2;2;2;3;2;2;1;2;3;1;2;4;2;3;2;3;4;3;4;4;4;2;4;4;3;3;2;1;1;4;1;3;4;3;4;1;1;1;1; ;1;2;2;1;2;1;1;1;2;1;3;4;6;2; ; ;2;2;3;1;1;1;1;18500;60000;2;1;3;1;1;7;1;98;2; ;2;18;35;1;1;1;4;2;1…
691;1182286;11;8;2286;1;111;2;61;5;4;9;1;
100 years anniversary of Czechoslovakia;election results;2;2;3;1;2;2;3;3;2;2;2;1; ;13; ; ; ; ;1;1; ; ; ; ;1;1;2;2;2;2;2;4;1;1;8;2;2;2;5;3;1; ;1; ;8;4;4;3;4;4;9;8;8;7;7;6;6;4;4;4;4;2;2;2;2;2;4;2;4;4;1;4;3;5;1;4;4;3;2;2;4;4;2;1;4;2;1;1;5;5;5;5;1;1;1;1;1;1;1;1;1;4;2;3;1;1;3;1;2;1;3;1;4;3;3;2;1;1;1;4;1;3;4;3;4;1;1;1;9; ;1;2;2;1;1;1;1;1;2;1;1;7;10;8;13; ;2;2;6;1;1;1;1;35000;50000;2;1;2;5;2;1;1;98;1; ;…
100533107;4250790;42;5;790;6;425;2;43;3;3;6;1;
100 years anniversary of Czechoslovakia;local elections;2;1;4;4;3;3;3;4;4;4;2;1;ODS;5; ; ; ; ;3;2;Starosty;21;žádná;0;1;4;2;2;4;5;2;3;3;3;3;3;2;2;3;3;1; ;2;2;3;3;2;1;1;1;5;7;4;2;1;7;3;6;4;4;4;4;1;4;2;4;4;4;4;4;2;1;5;4;4;4;1;3;4;2;1;1;5;3;4;5;1;1;5;5;1;4;2;3;3;3;4;2;3;2;3;4;2;3;1;2;2;8;2;2;2;1;2;2;4;4;2;2;1;3;1;3;4;2;4;2;1;1;1;Bubeníček;1;2;1;2;2;2;1;9;9;1;1;9;8;10;10; ;2;2;9;1;6;1;2;22000;50000;2…
103892552;1182086;11;8;2086;1;111;1;58;4;4;9;3;politics;elections;3;3;3;3;3;4;3;3;3;3;4;2;ano;13; ; ; ; ;2;2;ods;5; ;97;1;4;2;2;3;3;3;4;2;2;2;3;2;2;4;4;5;3;6;3;3;2;4;3;3;3;7;4;5;4;5;6;4;5;2;2;3;3;3;2;3;2;3;3;2;2;3;4;2;3;2;4;3;4;3;2;3;3;4;3;2;3;2;3;3;2;3;3;3;4;3;2;3;3;3;4;4;5;2;3;2;2;3;2;2;2;3;2;2;2;2;1;2;1;2;3;2;2;4;4;4;1;1;1;1; ;99;2;2;1;2;2;2;2;1;1;3;8;9;11;8; ;2;2;9;1;1;1;2;8;8;2;1;2;5;2;1;1;9…
106577826;7250540;72;5;540;13;721;1;66;5;4;9;3;election results;preventing migration;5;4;5;1;2;2;4;2;3;2;4;4; ; ; ; ; ; ; ; ; ; ; ; ;2; ; ; ;3;3;2;9;4;4;3;3;3;3;3;1;1; ;8;2;3;3;1;4;1;5;6;2;6;6;5;4;0;0;4;4;4;4;4;4;2;4;4;4;4;4;1;1;5;4;1;1;1;5;1;4;1;1;1;2;5;1;3;3;5;5;5;5;5;5;5;1;5;5;5;5;3;1;1;5;3;4;4;4;4;4;4;4;4;4;4;9;2;1;3;4;1;3;4;2;4;1;1;1;1;Cunek;1;2;2;2;2;1;2;1;1;1;3;9;1;2; ; ;2;2;6;2; ;1;1;1400…
111610207;1182146;11;8;2146;1;111;2;28;2;2;3;2;7;7;2;3;4;1;4;4;3;4;4;3;4;4; ; ; ; ; ; ; ; ; ; ; ; ;2; ; ; ;9;5;3;4;4;4;3;3;3;3;1; ;1; ;8;1;4;1;1;1;1;1;0;0;0;0;0;0;0;4;4;4;4;4;2;4;2;4;4;2;4;4;1;1;5;1;4;2;1;1;1;3;1;1;1;3;1;1;2;3;3;3;2;3;4;3;2;3;3;3;3;3;3;4;2;3;2;8;8;8;8;8;4;8;9;2;2;1;2;3;1;2;1;3;4;4;4;1;1;1;1;Krnáčová;1;1;2;2;2;1;2;2;2;1;1;3;1;10;6; ;2;2;6;2; ;2; ;20000;40000;1;1;2;5;2;7;1;2;3; ;1;…
113627423;8132198;81;3;2198;14;815;1;63;5;3;5;2;pensions;health care;3;9;4;2;3;4;4;9;9;3;9;1;neví;99;ODS;5;KSČ;6; ; ; ; ; ; ;1;2;2;1;3;2;2;9;3;3;3;3;3;3;4;2;1; ;3;2;4;2;1;9;1;1;3;5;3;0;1;0;5;0;1;4;4;4;4;4;4;4;4;4;4;4;2;2;4;2;4;2;4;1;3;9;2;2;2;2;4;2;1;2;4;2;2;4;5;1;1;9;5;5;5;5;5;1;1;4;2;2;3;2;3;3;3;2;9;9;4;9;2;3;2;3;2;3;4;2;4;1;1;1;1; ;99;2;2;2;2;1;2;2;1;1;3;6;10;7;9; ;2;2;6;1;99;1;1;20000;35000;2…
116860613;7250540;72;5;540;13;721;2;58;4;3;6;2;elections;migrants;3;3;4;1;3;4;4;4;4;4;4;2;spd;19; ; ; ; ;1;1; ; ; ; ;1;4;2;2;4;5;2;3;2;3;2;2;3;2;3;3;1; ;5;4;3;1;2;3;2;2;1;1;8;2;2;1;3;3;4;4;4;4;2;4;1;4;4;4;4;4;1;1;5;3;4;1;1;4;4;2;1;1;2;3;5;4;1;2;5;5;5;5;3;3;3;3;2;2;9;1;3;3;2;3;2;3;3;3;4;4;4;2;4;3;3;2;2;2;2;4;1;3;4;3;4;1;1;1;1;cunek;1;9;2;9;2;9;2;9;1;1;3;7;9;10;7; ;2;2;6;2; ;1;1;15000;32000;2;1;2;5…
119481696;4132030;41;3;2030;5;413;1;78;5;1;2;2;refuges;elections;3;3;5;4;4;4;4;4;3;3;4;1;ČSSD;4; ; ; ; ;3;1; ; ; ; ;2; ; ; ;3;3;1;4;3;3;2;2;3;3;5;3;1; ;1; ;3;2;1;1;1;1;0;5;5;0;0;0;3;1;4;4;4;4;4;4;4;4;4;4;4;4;1;1;5;1;5;2;1;5;5;3;1;1;5;3;1;5;1;1;5;5;5;5;5;5;5;5;5;5;5;5;5;3;2;3;1;4;4;4;3;4;4;2;4;4;4;4;2;3;2;4;3;3;4;4;4;1;1;1;1; ;99;9;2;1;2;1;2;2;1;1;3;7;10;2; ; ;2;2;6;1;3;1;1;8;8;2;1;2;5;98;7;4;1;1;…
120101482;5311644;53;1;1644;9;531;2;84;5;2;3;3;health;family;3;4;4;3;3;4;4;3;2;2;3;4; ; ; ; ; ; ; ; ; ; ; ; ;2; ; ; ;3;2;1;3;3;3;8;2;2;2;3;3;3;3;2;1;1; ;2;2;2;1;1;2;4;2;2;2;2;3;4;4;4;4;4;4;4;4;4;4;4;4;2;1;5;3;3;3;1;3;2;4;1;1;5;3;3;3;2;3;3;3;3;3;3;3;3;3;3;3;3;3;3;3;2;3;2;2;3;3;3;4;4;2;3;2;2;2;2;3;2;2;3;3;4;2;4;2;2;2;9; ;99;9;9;9;9;9;9;9;9;2; ;7;2;2; ; ;2;2;5;2; ;2; ;8;8;4;2;2;5;98;1;6;98;2; ;1;22;…
124262424;5342156;53;4;2156;9;534;1;33;3;1;2;2;relationships between people;migration;2;2;3;3;3;3;3;2;2;2;2;1;ANO 2011;13; ; ; ; ;2;1; ; ; ; ;1;4;2;1;3;3;2;3;3;3;2;2;2;2;4;2;1; ;4;2;6;2;2;1;2;1;3;4;4;3;3;3;2;3;4;4;4;4;4;4;4;4;4;4;4;4;3;2;3;3;3;2;2;4;4;1;2;2;4;4;2;5;1;1;5;5;4;4;3;3;3;4;4;4;4;4;3;4;2;3;2;2;3;3;2;2;3;2;2;2;2;2;2;2;2;2;2;3;3;3;3;2;1;1;9; ;99;9;1;9;9;9;9;9;9;1;3;5;10;14;6; ;1;2;6;1;1;…
125399276;4132159;41;3;2159;5;411;2;25;2;1;2;3;health care;social security;3;3;9;2;2;2;4;9;2;3;9;4; ; ; ; ; ; ; ; ; ; ; ; ;2; ; ; ;9;3;2;4;4;4;3;2;2;3;4;1;1; ;3;1;3;1;3;1;1;1;3;6;6;3;3;2;3;99;4;4;4;4;4;4;4;4;4;4;4;4;3;2;4;3;9;3;3;3;2;2;3;2;5;5;3;5;3;3;9;1;1;1;4;4;4;3;3;5;4;4;4;2;1;4;1;3;4;3;3;4;4;2;3;2;9;2;2;2;2;4;3;3;4;4;4;2;1;1;9; ;99;9;2;9;9;9;2;9;9;1;1;4;1;4; ; ;2;2;4;2; ;2; ;7;9;1;1;3;1;1;7;…
129310190;8172263;81;7;2263;14;816;1;54;4;4;9;3;rasism;
equality between races and people;2;3;5;4;3;2;2;2;9;3;2;4; ; ; ; ; ; ; ; ; ; ; ; ;2; ; ; ;1;2;1;3;4;4;3;3;3;3;3;1;2;1;6;3;5;1;5;4;4;3;7;7;7;7;5;10;7;7;4;4;4;4;3;4;4;4;4;4;4;4;3;3;3;3;3;3;3;3;3;2;2;2;2;2;4;2;1;1;5;5;5;1;1;3;2;2;2;2;2;2;2;5;2;2;1;1;1;1;1;1;1;1;2;2;2;2;2;2;2;2;3;2;2;2;1;4;3;4;9;Ondrák;1;1;2;1;9;1;1;1;2;1;1;5;1;17;6; ;2;2;7;2; ;2; ;50000;70000;2;1;3;1;2;1;1;98;1; ;1;20;30;8;8;2;3;1;2…
130024385;4231909;42;3;1909;6;421;1;34;3;4;8;2;financial situation of CZ;interpersonal relationships;2;3;4;4;4;3;3;2;2;2;2;1;ODS;5; ; ; ; ;1;1; ; ; ; ;1;2;2;1;9;1;2;3;3;3;3;2;3;2;2;1;1; ;1; ;5;2;4;4;4;2;3;6;5;2;5;99;1;5;1;4;2;1;1;4;2;4;4;1;4;4;2;2;4;1;2;3;2;5;5;2;1;2;2;3;4;3;2;4;5;4;4;2;2;2;2;1;1;1;3;2;2;5;2;2;1;1;2;2;2;8;2;1;2;2;3;2;1;2;1;2;4;3;4;2;4;1;1;2;1; ;99;2;2;9;9;9;9;1;1;1;1;6;10;8;15; ;…
130557299;1182086;11;8;2086;1;111;2;35;3;4;9;2;Zeman President;Babiš's government;2;2;2;3;3;3;4;3;3;3;3;4; ; ; ; ; ; ; ; ; ; ; ; ;2; ; ; ;4;9;3;4;4;3;2;2;3;2;1; ;2;1;7;1;8;1;9;1;3;1;2;3;2;1;2;2;2;2;4;4;4;4;4;4;4;4;4;4;4;4;3;3;3;3;3;3;3;3;3;2;1;2;3;3;3;3;2;4;3;3;2;3;2;3;2;3;3;4;3;2;3;4;2;3;2;2;2;2;2;2;2;2;3;1;3;2;2;2;1;3;3;3;4;4;4;3;2;2;2; ;99;9;1;2;1;2;2;2;2;1;3;6;3;10;10; ;2;2;6;2; ;2; ;8;8;3;2;…
141498731;5311644;53;1;1644;9;531;1;45;4;2;3;2;family;climate;2;3;4;3;3;4;4;3;2;2;3;3;nevi;99; ;97; ;97; ; ; ; ; ; ;2; ; ; ;3;3;1;4;3;3;3;3;3;3;3;2;1; ;1; ;1; ;2;2;2;2;2;2;4;1;2;1;2;2;4;4;4;4;4;4;4;4;4;4;4;4;4;1;5;2;3;2;3;2;2;3;1;1;3;3;3;3;3;3;3;3;3;3;3;3;3;3;3;3;3;3;3;4;2;3;2;2;3;3;3;4;4;2;3;3;3;9;2;2;3;3;3;3;4;3;4;2;2;2;9; ;99;9;9;9;9;9;9;9;9;2; ;6;3;13;1; ;1;1;6;2; ;2; ;8;8;2;1;4;1;3;7;6;98;2;…
148036194;6221035;62;2;1035;11;626;1;57;4;4;9;2;migration;health care;2;2;2;1;1;3;3;2;2;2;2;1;Ano;13; ; ; ; ;2;1; ; ; ; ;1;4;1;2;2;2;1;2;1;1;1;1;1;1;4;3;2;2;4;3;2;2;2;4;2;5;4;4;7;3;2;2;1;1;1;4;4;4;4;4;4;4;4;1;1;4;4;2;2;3;1;1;1;5;5;3;1;1;1;1;2;1;1;1;5;5;5;5;2;2;1;2;1;1;1;1;1;4;2;3;1;2;2;2;2;4;4;2;3;3;4;4;2;2;2;3;1;3;4;2;4;1;1;1;1; ;99;2;2;2;2;1;2;2;1;1;3;7;10;5;4; ;2;2;5;1;1;1;1;8;8;2;1;2;5;2;1;5;…
148094087;5142155;51;4;2155;7;513;1;37;3;2;3;3;migration;local elections;2;2;2;1;2;3;3;2;1;1;3;2;Ano;13; ; ; ; ;2;2;Starostové a nezávislí;21;---;0;1;4;1;2;1;1;1;3;3;3;2;2;2;3;3;3;1; ;4;3;3;2;2;2;1;1;4;2;5;4;4;0;5;3;1;4;4;4;4;4;2;2;4;4;4;4;2;2;5;2;1;2;3;3;4;4;2;2;3;4;2;5;2;4;5;5;5;1;2;2;3;4;3;2;3;3;4;3;2;3;2;2;3;2;3;4;4;2;3;3;9;2;1;2;2;3;2;3;4;2;4;1;1;1;2;Martin Půta;1;1;2;1;1;1;2;9;2;1;1;7;9;13;…
149906884;6252331;62;5;2331;11;624;2;59;4;2;4;2;pensions;health care;3;2;3;2;2;2;2;2;2;2;2;1;ano;13; ; ; ; ;2;1; ; ; ; ;1;4;2;1;2;2;2;3;2;2;8;2;2;2;5;3;2;2;2;2;3;2;1;1;2;1;5;5;5;5;5;5;5;5;4;4;4;4;4;4;4;4;4;4;4;4;3;2;4;3;3;4;2;3;3;2;1;1;3;3;3;4;1;2;4;4;4;4;4;4;4;4;4;4;4;4;4;4;2;3;1;2;2;2;3;3;3;1;3;3;3;2;2;2;1;3;3;3;4;4;4;2;2;3;1;šimek;1;9;2;9;2;9;2;1;2;1;1;6;10;11;14; ;2;2;6;1;1;1;1;15000;30000;3;…
152655102;4122365;41;2;2365;5;412;1;59;4;2;3;2;global peace;ecology;2;2;4;1;3;3;3;2;2;2;2;3;hnutí ano;13; ; ; ; ;1;1; ; ; ; ;1;2;2;2;4;1;2;3;2;2;2;2;1;2;4;2;1; ;2;2;1; ;2;3;2;2;0;3;5;3;5;0;3;5;4;4;4;4;4;4;4;4;4;4;4;4;3;3;2;3;2;4;4;5;3;2;3;4;3;3;4;3;1;2;2;5;3;5;3;2;3;3;4;3;3;3;3;5;2;3;2;2;1;1;1;1;1;1;3;3;2;2;1;1;1;1;2;3;4;2;4;3;2;2;9;Vildumecová;1;2;1;1;2;2;2;1;2;2; ;5;9;12;4; ;2;2;7;1;1;1;1;15000…
153079977;4261938;42;6;1938;6;426;2;74;5;2;3;3;
accident and funeral of Mr. Kočka;
new series of Stardance TV show;3;4;4;4;4;4;4;4;4;4;4;4; ; ; ; ; ; ; ; ; ; ; ; ;2; ; ; ;3;4;2;4;3;4;8;2;3;8;8;3;2;1;2;1;1; ;1;1;1;1;0;2;5;0;0;0;0;0;4;4;4;4;4;4;4;4;4;4;4;4;2;3;4;1;3;3;3;3;2;4;2;2;4;3;3;4;3;5;4;4;4;4;3;2;4;3;4;4;3;4;4;1;1;4;2;8;4;4;4;4;4;2;4;4;4;4;3;3;2;4;4;3;4;4;4;1;1;1;9; ;99;9;1;9;9;1;9;9;9;2; ;4;1;2; ; ;2;2;6;2; ;2; ;9600;9600;4;2;1;5;98;7;2;98;1; ;1;14;35;4;5;1;4;2;1;2;3;2;4;…
154020442;3170225;31;7;225;3;311;2;71;5;1;2;3;local elections;7;2;2;4;3;4;4;4;2;2;2;2;4; ; ; ; ; ; ; ; ; ; ; ; ;2; ; ; ;2;3;2;2;4;4;2;2;3;8;6;4;6;2;5;5;1; ;2;1;1;2;1;1;3;1;1;2;2;2;4;4;4;4;4;4;4;4;4;4;4;4;4;2;4;3;2;2;2;5;3;2;1;2;2;5;2;5;1;5;2;3;2;2;4;4;4;4;4;4;3;3;5;3;2;3;2;3;2;2;3;4;4;2;3;2;2;2;2;2;2;2;2;3;4;4;4;2;1;1;2; ;99;9;1;1;1;2;9;9;9;2; ;7;2;2; ; ;2;2;6;9; ;1;2;8;8;2;1;2;5;98;1;1;1;4; ;1;1…
155691991;6271820;62;7;1820;11;622;1;25;2;4;9;1;morality;justice;1;2;2;4;1;3;1;2;2;2;2;1;ODS;5; ; ; ; ;1;1; ; ; ; ;1;3;1;2;1;2;2;2;1;1;1;1;2;3;1; ;3;3;1; ;8;3;2;2;3;5;9;10;10;5;4;8;4;10;1;4;4;4;3;4;2;4;4;2;4;2;5;2;4;3;5;5;4;5;5;1;2;2;3;2;4;1;1;1;5;5;5;4;1;1;2;3;2;2;1;2;4;6;2;2;1;1;1;1;1;1;1;1;3;2;4;3;1;1;1;3;2;1;1;1;2;3;3;4;1; ;99;2;1;9;2;1;2;1;1;1;1;8;10;8;6; ;2;2;9;1;6;1;2;40000;9;1;1;2;5;2;1;1…
156141859;1182086;11;8;2086;1;111;2;25;2;3;5;1;recent elections;healthy population;1;3;3;3;2;2;2;2;3;3;3;3;pirati;17; ; ; ; ;2;2; ;99; ;0;2; ; ; ;3;3;2;3;3;4;3;3;3;3;2;1;1; ;8;1;8;1;3;1;3;1;7;4;6;8;5;3;6;8;4;4;4;4;4;4;4;4;4;4;4;4;4;3;4;3;4;3;4;3;3;2;3;3;3;4;3;2;3;3;3;2;3;3;4;3;4;2;4;3;4;2;3;5;2;3;2;2;2;2;2;2;2;2;2;2;2;2;2;2;2;2;4;3;4;4;4;3;2;2;1;Bem;2;1;2;1;2;1;9;9;1;1;2;7;3;1; ; ;2;2;6;2; ;2; ;8…
158244828;4261355;42;6;1355;6;421;1;21;2;3;5;3;
shooting at a school in Russia;vulgar statements of Miloš Zeman;3;4;4;3;4;4;4;9;3;3;9;4; ; ; ; ; ; ; ; ; ; ; ; ;2; ; ; ;9;4;3;9;4;4;3;3;3;3;6;1;1; ;1; ;5;1;2;1;1;1;0;2;3;0;0;0;1;4;4;4;4;4;4;4;4;4;4;4;4;4;2;1;4;2;2;3;1;4;2;3;1;1;5;4;5;5;3;3;3;1;1;2;3;3;3;4;3;3;3;4;4;1;1;4;1;3;4;4;4;4;4;3;4;4;4;4;3;2;2;4;4;3;4;4;4;1;1;1;9; ;99;9;1;1;9;1;2;1;9;1;1;3;1;3; ;7;1;1;99;2; ;2; ;8500;8500;1;2;1;5;98;7;3;2;…
159918634;4232168;42;3;2168;6;421;2;41;3;2;4;4;migrants;elections;2;3;4;2;3;3;3;2;2;2;2;2;SPD;19; ; ; ; ;3;2;Piráty;17;ANO;13;1;2;2;2;5;3;2;4;3;3;2;3;2;2;4;1;1; ;3;2;5;2;1;1;1;1;3;6;5;1;1;6;1;6;4;4;4;4;3;4;4;4;4;1;4;4;1;1;4;1;4;9;1;3;3;2;1;1;5;5;5;5;1;1;5;5;5;5;5;5;4;5;5;5;4;5;5;3;2;2;1;1;2;2;2;1;2;1;3;3;2;2;1;3;1;3;3;3;4;3;4;2;2;2;9;Bubeníček;1;2;1;9;1;1;2;1;2;1;1;4;10;10;10; ;1;1;99;1;7;2; ;8;3…
162791091;8172425;81;7;2425;14;816;2;31;3;2;3;2;politics;local elections;3;3;5;1;3;3;4;2;3;2;2;4; ; ; ; ; ; ; ; ; ; ; ; ;2; ; ; ;3;3;3;2;2;2;1;2;1;2;5;2;1; ;1; ;8;2;2;2;1;2;0;3;3;0;1;1;10;10;4;4;4;4;4;4;4;4;4;4;4;4;1;1;2;2;2;3;1;5;5;4;1;2;2;2;2;2;3;4;9;9;9;9;2;1;3;2;5;2;1;2;2;1;1;5;4;4;3;4;1;4;4;1;4;4;3;2;3;2;2;3;2;3;3;3;1;1;2;1;9;macura tomas;2;9;9;2;1;1;2;9;9;2; ;99;99;4; ; ;9;9;99;2; ;2; ;7;9;…
163222942;2142207;21;4;2207;2;221;1;17;1;1;2;4;
Migrants to Europe and to the Czech Republic;corruption;3;4;5;3;4;4;4;4;3;3;4;8; ; ; ; ; ; ; ; ; ; ; ; ;8; ; ; ;4;5;2;4;3;4;8;2;3;2;3;1;1; ;3;1;5;1;9;2;9;3;1;2;1;0;0;1;1;99;4;4;4;4;4;2;4;2;2;2;4;4;2;1;4;2;3;2;1;5;5;4;1;1;2;3;1;3;2;5;4;5;5;4;3;3;3;3;4;3;4;3;3;3;2;4;2;2;9;8;9;4;4;9;3;3;3;9;1;2;2;3;2;3;4;3;4;1;1;1;9; ;99;9;9;2;2;9;2;9;1;1;2;6;98;1; ; ;2;2;6;3; ;8; ;7;9;1;2;4;5;2;7;4;1;1; ;1;14;36;2;…
167161053;4251363;42;5;1363;6;424;1;53;4;2;3;2;recent elections;migrants;3;2;2;3;3;2;2;1;3;3;4;3;piráti;17; ; ; ; ;2;2;žádné jiné;15;žádné jiné;0;1;2;2;1;2;2;1;2;2;2;2;1;2;2;4;3;3;4;3;2;2;2;2;2;3;3;4;1;1;4;3;5;5;1;3;1;2;3;3;2;4;3;3;2;4;3;3;2;3;4;4;5;4;4;4;2;2;3;4;4;1;3;1;2;2;2;3;2;3;4;4;1;3;2;2;3;3;3;2;3;2;3;4;4;3;4;4;2;3;3;4;2;3;2;3;2;2;3;3;3;4;2;2;2;1; ;99;2;1;1;2;2;1;2;2;1;2;6;6;12;4; ;2;2;99;…
173129800;5142155;51;4;2155;7;513;2;55;4;2;3;2;local election results;drought;3;2;3;3;3;3;3;3;2;2;3;9;Starostové a nezávislí;21; ; ; ; ;2;1; ; ; ; ;1;2;1;1;3;1;1;3;3;3;2;2;2;2;2;1;1; ;5;2;3;2;2;1;2;1;3;5;9;2;2;99;3;99;1;4;4;4;4;4;2;4;4;1;4;4;4;3;3;3;5;1;2;4;4;2;4;3;5;2;3;4;1;2;5;4;4;2;3;2;2;2;3;3;3;2;2;3;1;3;2;3;4;4;3;4;4;2;3;3;3;2;1;2;2;3;3;2;3;2;4;2;1;1;1;Pulta;1;9;2;1;2;2;9;9;9;1;1;7;5;11;8; ;…
183939502;4122365;41;2;2365;5;412;2;32;3;2;3;3;politics;economy;3;3;3;2;2;1;2;2;2;2;2;9;neví;99;nev;99;o;0; ; ; ; ; ; ;2; ; ; ;3;3;1;3;4;4;2;2;2;2;3;1;1; ;2;1;3;2;9;1;1;1;1;5;5;3;2;2;5;99;4;4;4;4;4;4;4;4;4;4;4;4;3;3;2;3;3;3;3;3;3;2;3;2;3;3;3;3;1;1;4;3;3;3;3;2;3;3;3;3;3;3;3;2;2;3;2;2;3;3;3;3;3;3;3;2;2;2;2;2;2;1;4;3;4;4;4;3;1;2;9; ;99;9;2;2;9;9;2;1;1;1;1;5;1;12;4; ;2;2;7;2; ;2; ;17000;35000;2;1;3;1…
186069589;4132159;41;3;2159;5;411;2;38;3;3;5;2;local elections;healthy lifestyle;2;3;4;2;4;2;3;9;2;2;9;2;ANO;13; ; ; ; ;2;2;STAN;21;TOP;9;1;4;1;1;2;2;1;4;3;3;2;3;2;3;2;1;1; ;3;2;5;1;1;1;2;1;1;2;6;1;2;1;6;0;4;4;4;4;1;4;4;4;4;4;4;4;3;2;4;4;2;1;2;3;4;2;3;3;4;2;2;5;3;3;4;4;3;3;3;2;4;4;3;4;3;2;2;4;1;3;2;1;2;2;3;2;3;2;3;3;4;3;3;2;2;4;1;3;4;4;4;1;1;2;2; ;99;2;1;2;2;1;2;1;1;1;1;8;2;10;1; ;2;2;5;2; ;1;1;8…
187707468;8171696;81;7;1696;14;816;1;15;1;1;2;1;don't know;don't know;2;2;2;3;2;2;2;2;9;9;2;8; ; ; ; ; ; ; ; ; ; ; ; ;8; ; ; ;9;9;3;9;3;4;8;3;3;3;1; ;1; ;2;1;8;1;9;1;1;9;99;99;5;99;99;99;99;10;4;4;4;4;4;4;4;4;4;4;4;4;9;9;9;4;9;9;9;9;5;2;9;9;9;4;2;4;3;1;9;9;9;9;9;1;3;9;9;5;5;3;3;9;2;3;8;8;8;8;8;8;3;8;2;9;9;9;2;2;2;9;4;2;9;9;9;9;9;9;9; ;99;9;9;9;9;9;9;9;9;1;1;99;98;1; ; ;2;2;99;3; ;8; ;7;9;1;2;4;5;…
187755630;1182438;11;8;2438;1;111;1;49;4;3;5;3;
how hard it is to get quality goods or services for normal money;don't know;3;3;3;3;3;3;2;2;2;2;2;9; ;99; ;97; ;97; ; ; ; ; ; ;1;3;2;1;2;3;2;4;3;3;2;2;2;2;4;2;3;2;3;2;6;2;3;2;3;1;5;5;7;5;4;6;2;5;4;4;4;4;4;4;4;4;4;4;4;4;3;2;4;2;3;3;1;3;4;2;1;1;3;3;3;4;2;2;3;3;3;3;2;2;2;2;2;2;2;2;2;4;1;3;2;2;2;3;3;4;4;2;4;3;3;3;2;3;2;4;3;3;4;3;4;2;2;2;1;krnačova;1;2;2;1;9;1;1;9;1;1;1;4;4;11;15; ;1;1;6;1;2;1;2;20000…
189193691;5162131;51;6;2131;7;512;1;63;5;3;6;4;
financial evaluation (benefits);
people's indifference;3;3;4;4;4;4;3;2;3;3;2;2;ANO;13; ; ; ; ;2;2;nevím;99;x;0;1;4;2;2;5;4;2;3;2;2;2;3;2;2;5;2;2;2;1; ;3;2;2;3;2;3;2;2;2;2;2;2;2;2;1;2;1;4;1;2;4;2;4;4;1;4;5;2;3;3;2;3;4;5;5;2;2;2;2;2;2;3;1;1;4;4;4;4;2;2;3;3;2;2;3;2;2;3;2;3;1;2;2;2;2;2;3;2;3;4;4;9;2;2;2;4;2;3;4;3;4;2;1;2;9;Beitl;2;1;2;1;9;1;1;1;1;1;3;7;10;10;12; ;2;2;7;1;1;1;2;8;8;3;1;2;5;2;7;3;1;1; ;2;21;39;5;5;1;4;2;2;7;4;2;88;88;…
189575248;7261920;72;6;1920;13;724;2;45;4;2;4;2;
Migration of foreigners to Europe.;
Animal cruelty.;2;2;3;3;3;3;3;9;2;2;3;3;Nevím.;99;Zelené.;8;KDU-ČSL;7; ; ; ; ; ; ;2; ; ; ;9;2;2;9;4;3;3;2;2;2;4;2;1; ;5;2;3;1;2;1;2;1;3;5;7;3;3;3;4;3;4;4;4;4;1;4;4;4;4;4;4;4;3;2;4;2;4;2;2;4;4;2;3;2;5;5;3;5;1;1;2;2;4;3;4;4;3;4;4;3;4;3;4;4;2;3;1;2;2;2;2;3;4;1;3;3;3;2;2;2;2;3;2;3;4;3;4;1;1;1;9; ;99;9;2;9;9;1;9;9;9;1;2;5;5;11;14; ;1;2;6;9; ;2; ;17000;9;2;1;4;1;3;1;3;5;1; ;2;22;44;7;7;2;3;1;2;7;3;2;10…
189950294;8172425;81;7;2425;14;816;2;65;5;2;3;2;manipulace lidí prostřednictvím masmédií;criminality and drugs;3;3;4;2;4;4;4;3;3;3;3;3;KSČM;6; ; ; ; ;2;2;Ano;13;Ostravak;16;2; ; ; ;2;3;2;4;3;3;2;3;2;2;8;2;1; ;1; ;4;1;1;1;1;1;0;2;5;0;0;2;2;3;1;4;1;2;4;4;4;2;4;1;4;4;3;2;5;2;3;2;2;4;4;3;2;1;9;3;3;4;2;3;3;3;3;3;4;4;4;5;9;4;5;4;5;3;2;3;2;3;3;2;3;3;4;3;3;3;4;4;9;2;9;4;3;3;4;4;4;1;1;1;9;Ivo Vondrák;1;2;…
191347772;6210400;62;1;400;11;621;2;30;3;4;9;2;local elections;migration;4;2;3;2;2;3;4;2;2;4;2;1;ANO;13; ; ; ; ;2;1; ; ; ; ;2; ; ; ;2;4;1;3;2;3;2;2;2;2;2;2;1; ;3;1;4;2;2;2;2;2;5;3;6;2;1;2;2;5;2;4;4;4;4;4;4;4;4;4;2;4;4;1;5;2;4;2;1;4;2;3;2;2;9;2;2;2;2;3;5;2;2;4;3;2;2;2;3;2;3;2;2;3;1;4;2;3;3;8;2;4;3;8;4;3;3;9;2;2;2;4;2;2;3;3;4;2;2;2;9;Vokč;2;2;2;1;2;1;2;9;1;1;1;5;10;4; ; ;2;2;6;1;1;1;1;7;9;1;1;2;1;1…
195462771;4261748;42;6;1748;6;426;1;52;4;2;3;2;doesn't know;n;3;3;3;2;2;2;3;2;2;1;2;4; ; ; ; ; ; ; ; ; ; ; ; ;2; ; ; ;9;9;3;4;4;4;3;3;3;3;5;1;1; ;2;1;4;1;9;1;1;1;4;8;7;2;4;2;4;4;4;4;4;4;4;4;4;4;4;4;4;4;3;3;3;3;3;3;3;2;1;2;2;1;2;2;2;1;1;3;2;1;2;2;4;3;4;4;3;5;4;3;4;3;2;3;2;2;2;4;4;4;4;4;3;3;2;2;1;1;1;3;4;3;4;4;4;9;9;9;2; ;99;2;2;1;2;2;2;2;1;1;1;6;1;12;7; ;1;2;6;2; ;2; ;25000;25000;3;2;1;5;1;7;3;98;…
197581180;4261748;42;6;1748;6;424;1;44;3;3;6;3;elections;n;3;3;3;2;2;2;3;3;2;3;3;4; ; ; ; ; ; ; ; ; ; ; ; ;2; ; ; ;3;3;2;3;4;3;3;3;3;3;6;1;2;1;7;1;6;1;3;3;3;3;6;3;4;6;6;4;6;5;4;4;4;4;4;4;4;4;4;4;4;4;4;2;3;3;2;3;3;4;4;2;2;2;2;2;3;2;1;2;4;2;3;4;1;1;1;1;1;1;2;1;1;3;2;3;2;2;3;3;4;4;4;2;2;3;3;3;2;1;1;2;3;3;4;4;4;1;1;1;2; ;99;1;1;2;1;1;2;1;1;1;2;5;5;16;9; ;2;2;8;2; ;2; ;25000;45000;2;1;3;1;2;7;3;98;4; …
198797170;4251266;42;5;1266;6;424;1;29;2;4;9;2;education;waste;2;2;2;3;2;2;3;2;3;3;2;1;ODS;5; ; ; ; ;2;1; ; ; ; ;1;4;1;1;2;2;1;2;2;3;2;2;2;2;4;3;1; ;5;3;6;3;3;3;3;3;6;6;6;6;6;6;5;6;4;4;4;4;4;4;4;2;4;4;4;4;4;4;2;3;3;2;4;4;4;2;4;4;4;3;4;4;1;1;5;5;5;5;2;3;3;2;2;2;3;2;2;5;2;2;1;1;1;1;1;1;2;1;3;2;3;3;2;3;2;3;3;3;4;4;4;1;1;1;1; ;99;2;2;1;2;1;2;2;9;1;1;4;10;8;10; ;2;2;9;1;6;1;2;0;0;2;1;2;1;2;7;3;98;2; ;…
199068151;6242348;62;4;2348;11;625;1;63;5;4;8;3;Czech politics;local elections;3;3;4;4;3;2;2;3;3;3;3;1;ODS;5; ; ; ; ;2;1; ; ; ; ;1;4;1;1;3;4;1;3;2;2;1;2;2;2;7;3;2;2;1; ;1; ;2;2;2;1;5;7;5;4;3;5;6;1;4;4;4;4;4;4;2;4;4;4;4;4;4;2;4;4;4;9;9;4;5;3;2;2;4;4;2;3;1;1;4;4;4;4;3;3;2;3;3;3;4;4;4;2;1;4;2;3;3;3;3;4;4;2;4;3;4;3;2;2;2;4;2;2;2;2;2;3;2;3;1; ;99;2;2;2;2;1;2;2;1;1;1;7;10;2; ; ;2;2;7;1;11;1;2;18000;240…
200972129;4251266;42;5;1266;6;424;2;38;3;2;4;3;health care crisis;migrants;3;3;4;3;2;2;3;2;2;2;2;1;ODS;5; ; ; ; ;3;1; ; ; ; ;1;3;2;1;2;2;2;2;3;3;2;2;3;3;4;4;2;3;6;4;4;2;2;2;2;2;7;6;7;6;7;7;6;6;4;4;4;4;4;4;4;4;4;4;4;4;4;3;4;3;3;2;3;4;4;2;4;4;3;3;4;4;1;2;5;5;5;5;2;3;3;3;2;4;4;4;5;4;2;2;1;2;2;2;2;2;2;1;2;2;2;2;2;1;1;2;3;2;2;2;4;1;1;1;2; ;99;1;2;1;2;2;1;2;2;1;1;4;10;11;8; ;2;2;10;1;6;1;2;25000;55000;…
211045661;3172349;31;7;2349;3;311;1;38;3;2;3;2;politics	local elections;x;2;2;3;2;2;2;2;2;2;2;2;2;CSSD;4; ; ; ; ;2;1; ; ; ; ;2; ; ; ;3;2;2;2;2;2;2;2;2;2;5;4;2;2;3;3;5;3;3;2;2;2;6;6;8;6;6;7;6;7;4;4;4;4;4;4;4;4;4;4;4;4;9;3;3;2;4;2;2;3;3;2;2;2;3;3;3;4;1;2;4;4;3;3;3;3;4;4;3;4;3;4;4;4;2;3;1;2;2;2;2;2;3;2;2;2;2;2;1;2;1;2;3;3;3;3;3;2;2;2;9; ;99;9;1;1;1;1;1;9;9;1;2;4;6;12;5; ;2;2;6;2; ;2; ;17000;9;1;1;2;5;2;7;2;1;1; ;1;18;28;3;3;1;2;1;2;8;3;2;10;99;7;99;20181…
211991590;4231909;42;3;1909;6;421;2;52;4;2;3;3;health;work;2;2;2;2;2;3;3;2;2;2;2;2;ČSSD;4; ; ; ; ;2;2;KSČM;6;ANO;13;1;2;2;2;2;3;2;3;4;4;8;3;3;3;4;3;1; ;1; ;1; ;2;1;2;1;4;6;5;4;3;6;5;6;4;4;4;4;4;4;4;4;4;4;4;4;3;2;2;4;5;2;2;3;4;2;2;2;5;5;2;5;2;2;4;4;4;4;5;2;4;5;5;5;4;5;5;4;2;3;1;2;2;2;3;4;4;1;2;2;2;9;2;3;2;2;4;2;2;2;4;2;2;2;9; ;99;9;1;1;9;9;9;9;9;2; ;5;8;13;4; ;1;1;6;1;3;1;1;15000;53000;2;1;3;5;3;7…
215505550;2122457;21;2;2457;2;213;1;72;5;4;8;2;
arrangement after the election;injured Czech soldiers in Afghanistan;2;3;2;1;1;2;3;9;1;1;9;9;ČSSD;4; ; ; ; ;2;2;Ano;13;KSČM;6;1;2;2;2;2;2;2;3;3;3;3;3;3;3;1; ;1; ;8;2;3;2;5;5;3;1;6;4;7;3;2;99;0;99;1;4;4;4;4;4;4;4;4;2;1;4;5;4;3;5;1;4;4;1;5;2;2;2;1;2;4;1;1;3;5;5;5;5;5;5;3;3;5;5;4;3;5;3;1;3;1;3;2;8;2;4;4;2;4;9;4;3;9;2;9;9;3;2;2;1;9;2;2;2;2;Jermanová;1;2;2;2;2;1;9;2;1;1;1;8;10;2; ; ;2;2;1;1;3;1;1;1300…
216814392;1181835;11;8;1835;1;111;1;40;3;4;10;2;
underfunding universities and research;low unemploynment;2;2;4;4;3;2;1;4;3;3;4;4; ; ; ; ; ; ; ; ; ; ; ; ;2; ; ; ;9;4;3;9;3;3;2;2;3;3;2;2;1; ;3;2;6;2;2;2;3;4;6;8;7;3;3;1;3;6;1;4;4;4;1;4;2;4;4;2;4;4;4;1;4;1;5;4;2;5;4;2;1;1;4;2;2;4;1;1;5;5;2;5;5;3;2;2;2;2;3;2;1;5;2;2;1;1;2;8;2;3;3;1;4;4;9;3;1;2;2;4;1;2;1;1;9;2;2;3;9;A.Krnáčová;1;2;2;2;2;1;2;1;1;1;1;8;1;17;13; ;2;2;9;2; ;1;2;58000;8;2;1;4;1;2;7;1;3;6…
219111250;2122217;21;2;2217;2;214;1;19;1;1;2;2;political situation;Miloš Zeman's behaviour;2;3;4;4;3;3;3;2;2;2;2;2;TOP 09;9; ; ; ; ;3;1; ; ; ; ;1;1;1;2;2;2;1;3;3;3;2;2;2;2;3;3;3;2;4;4;7;3;3;2;2;1;2;7;7;2;2;2;6;4;4;4;4;4;4;4;2;4;4;4;4;4;3;2;5;2;5;3;2;4;3;2;2;2;5;5;4;5;1;2;5;5;5;5;3;2;2;3;3;3;3;3;3;4;2;3;1;2;2;8;2;8;8;2;3;3;3;3;2;2;1;3;3;3;4;2;4;2;2;2;9; ;99;2;2;2;9;1;9;9;9;1;1;6;7;1; ; ;2;2;6;2; ;…
219507726;1181963;11;8;1963;1;111;2;60;5;4;9;2;elections;don't know;2;3;4;2;3;3;2;2;3;3;4;1;Piráty;17; ; ; ; ;3;2;Nevím;99;Ještě zvažuji ODS;5;1;2;3;1;4;5;3;4;3;3;2;3;3;3;4;2;1; ;1; ;3;1;2;1;1;1;3;5;7;4;5;1;3;2;4;4;4;4;2;4;4;4;4;4;4;4;1;2;4;3;5;4;2;3;2;3;2;1;5;4;2;5;1;1;5;3;1;2;5;4;5;5;4;4;4;4;4;5;2;3;1;2;2;2;2;2;8;1;2;2;3;3;2;2;2;4;4;3;4;4;4;2;1;2;1;Krnáčová;1;2;2;9;2;1;2;1;1;1;3;3;8;8;10; ;1;2;…
220184992;6221972;62;2;1972;11;626;2;67;5;2;3;3;improving health care;
Improve the environment;1;4;5;4;3;3;2;3;1;2;4;1;KDU=ČSL;7; ; ; ; ;2;2;ANO;13;STAN;21;1;4;1;1;1;1;1;4;3;3;3;3;2;3;5;3;2;2;5;1;1; ;3;1;2;1;7;7;8;6;6;9;8;6;4;4;4;4;4;4;4;4;4;4;4;4;3;2;2;3;4;3;3;3;4;3;3;2;5;5;4;5;3;3;5;5;4;5;4;3;4;5;5;5;5;5;5;3;2;3;1;2;4;4;3;4;4;2;2;2;2;3;2;2;2;3;3;2;3;3;4;4;2;3;2; ;99;1;2;1;2;1;2;9;2;2; ;6;9;2; ; ;2;2;6;1;4;1;2;20000;25000;2;1;2;1;98;1;6;98;1; ;1;16;59;6;7;2;4;1;1;2…
221169402;3232222;32;3;2222;4;326;1;42;3;3;6;2;
dangerous mission of Czech soldiers - another dead soldier in Afghanistan;100th anniversary of Czechoslovakia;3;2;3;1;3;2;2;2;1;1;2;2;ODS;5; ; ; ; ;2;1; ; ; ; ;1;4;1;1;2;1;1;3;2;3;2;3;2;2;3;3;1; ;5;3;3;2;2;3;4;3;4;6;7;5;5;3;4;6;1;1;4;1;1;4;4;4;4;1;1;4;3;4;3;4;5;4;4;4;4;1;4;4;2;2;4;2;1;2;5;5;5;5;2;3;2;2;2;2;2;1;2;5;2;3;1;1;2;2;2;3;3;1;2;2;2;2;1;2;1;2;2;3;3;3;4;3;1;1;1;novým hejtmanem by měl být Ma…
224524484;8171718;81;7;1718;14;816;1;43;3;3;5;2;recent elections;typhoons in the world;2;2;2;1;2;2;3;2;2;2;2;1;Ano 2011;13; ; ; ; ;3;2;ČSSD;4;nic dalšího;0;1;4;2;1;1;2;2;3;2;3;2;2;3;2;3;3;1; ;3;2;4;2;2;2;1;1;7;6;6;5;5;4;4;5;4;2;4;4;4;4;4;1;4;4;4;4;2;3;4;3;4;3;3;4;3;2;3;2;4;3;3;4;1;2;5;5;4;5;4;4;4;4;4;4;4;4;3;3;1;3;3;2;4;4;3;4;4;3;3;2;3;2;2;2;1;2;2;3;3;3;3;2;2;2;1;Ivo Vondrák;1;2;2;2;2;1;2;1;2;1;1…
228734279;6221035;62;2;1035;11;626;1;71;5;2;3;3;pensions;health care;3;3;3;1;2;3;3;2;2;2;2;1;ČSSD;4; ; ; ; ;3;2;Ano;13;neví;0;1;3;1;1;2;2;1;4;2;3;8;8;2;8;4;2;1; ;3;2;1; ;1;9;1;1;4;3;7;3;2;2;2;1;1;4;1;4;4;4;4;4;4;1;4;4;3;2;3;2;1;2;2;5;5;3;2;2;2;2;2;2;1;2;5;5;5;5;3;3;2;2;2;2;2;2;2;3;2;4;2;3;3;3;4;4;4;4;4;3;4;4;3;3;3;4;2;3;4;3;4;1;1;1;1; ;99;9;2;2;2;1;2;9;9;2; ;5;10;2; ; ;2;2;3;1;3;1;1;13000;13000;4…
231381078;4231909;42;3;1909;6;421;1;20;2;1;2;2;family;money;2;3;3;3;3;3;2;2;2;2;2;3;Pirátská strana;17; ; ; ; ;2;1; ; ; ; ;2; ; ; ;3;3;3;3;4;3;3;2;2;3;3;2;1; ;1; ;4;1;3;2;3;2;6;3;3;1;1;6;1;6;4;4;4;4;4;4;4;4;4;4;4;4;2;2;4;2;4;2;2;5;4;3;2;2;4;2;2;5;2;4;2;3;2;2;5;2;2;4;3;5;3;2;1;6;1;3;2;2;3;2;2;3;3;2;2;2;2;2;2;2;2;3;3;3;3;3;3;2;2;2;9; ;99;1;1;2;1;1;1;2;2;1;2;3;1;13;6; ;1;1;6;2; ;1;1;11000;11000;1;2;…
231959369;3141862;31;4;1862;3;311;2;29;2;4;7;1;natural disasters;migration crisis;1;2;4;4;3;3;3;3;3;2;3;3;žádnou;15;žádné;15;žádné;0; ; ; ; ; ; ;2; ; ; ;2;2;2;3;3;3;2;2;3;3;5;3;1; ;1; ;8;2;1;1;1;1;4;7;5;2;3;3;2;6;4;4;4;4;1;4;4;4;4;4;4;4;4;4;4;4;5;2;2;4;3;2;4;2;4;4;4;5;2;2;4;4;2;2;3;2;2;3;3;3;2;3;2;6;2;2;1;1;1;1;1;2;2;1;3;3;3;2;1;2;2;3;2;2;2;2;3;2;2;2;9; ;99;9;1;9;1;1;9;9;1;1;1;6;5;4; ; ;2;2;99;2;…
233880725;4271940;42;7;1940;6;427;1;41;3;3;5;4;
poverty and low minimum wages;execution;5;4;2;1;3;3;3;2;2;2;2;1;SPD;19; ; ; ; ;1;1; ; ; ; ;1;4;3;1;4;4;3;1;1;1;2;1;1;1;4;4;1; ;2;1;5;3;5;3;2;1;1;5;5;1;1;0;1;1;4;4;4;4;4;4;4;3;4;4;4;4;1;1;5;1;3;1;1;3;4;3;2;1;2;2;3;3;2;3;5;5;3;3;2;2;3;3;5;4;3;3;3;3;1;5;1;4;4;4;4;4;4;8;4;4;3;3;3;2;2;4;1;3;4;1;4;1;1;1;9; ;99;2;2;2;2;1;1;2;1;1;3;4;10;11;7; ;1;2;6;1;7;1;1;16000;22000;1;1;3;1;2;2;1;98;1; ;1;20;50;4;5;1;…
238541377;8141715;81;4;1715;14;815;1;20;2;2;3;2;
I have nothing like that;nothing;3;1;3;2;9;9;9;9;2;3;9;1;Nevím;99;Nemám takovou;15;nemám takovou;0; ; ; ; ; ; ;2; ; ; ;9;3;2;9;3;3;3;2;2;3;2;1;1; ;2;2;6;3;1;2;1;9;5;8;8;6;5;8;8;10;4;4;4;4;4;4;2;4;4;1;4;4;2;2;3;9;1;3;9;3;3;3;1;2;2;3;4;4;1;3;4;5;5;5;3;3;4;4;4;2;3;2;2;3;2;4;1;2;1;3;9;4;4;1;3;2;9;2;2;2;1;2;2;2;3;2;2;3;2;4;9; ;99;9;9;1;9;1;9;9;9;1;1;3;10;1; ; ;2;2;99;1;99;1;1;7;9;1;2;3;2;98;1;4;98;4; …
240491687;6161449;61;6;1449;10;612;1;61;5;2;3;2;Christmas;change of time;3;2;4;4;4;4;4;4;3;4;3;2;KSČM;6; ; ; ; ;1;2;nevím;99;nevím;0;1;4;2;1;3;3;2;2;2;2;1;2;2;2;4;5;5;5;4;4;6;4;2;1;1;1;0;0;5;0;0;5;5;4;4;4;4;4;4;4;4;4;4;4;4;4;2;1;5;2;3;5;1;5;4;2;1;2;5;3;2;5;2;2;3;4;4;3;4;3;4;5;4;3;4;3;4;4;2;3;1;2;2;2;3;3;4;1;3;3;3;2;2;1;2;4;1;2;2;2;2;1;1;1;9; ;99;9;9;9;9;9;9;9;9;1;3;6;7;11;4; ;2;2;7;1;5;1;2;12800;…
241170262;4251363;42;5;1363;6;424;1;56;4;1;2;4;-;-;5;4;4;3;2;2;2;3;3;4;3;4; ; ; ; ; ; ; ; ; ; ; ; ;2; ; ; ;5;5;3;4;4;4;3;2;3;3;6;1;1; ;2;1;1; ;1;3;1;1;2;1;2;3;0;2;2;1;3;2;2;2;1;2;2;2;3;1;2;2;3;2;3;3;1;3;2;3;3;2;3;3;2;3;1;3;2;2;3;4;2;3;3;4;1;3;2;4;4;2;1;3;1;5;4;4;4;3;2;3;2;2;2;4;3;2;2;3;3;3;3;3;4;3;3;2;3;2;9; ;99;9;9;9;9;9;9;9;9;1;1;4;1;3; ;18;1;1;99;2; ;2; ;7;9;2;1;3;1;1;7;3;98;1; ;2;20;24;4;5;1;…
241215711;1181807;11;8;1807;1;111;1;56;4;4;9;1;Senate elections;ending Brexit;1;1;3;4;4;4;1;4;3;3;4;1;STAN;21; ; ; ; ;1;1; ; ; ; ;1;4;2;1;1;5;2;2;2;2;3;3;2;2;3;3;1; ;2;1;2;2;4;3;3;2;3;7;5;3;5;3;5;3;4;4;4;4;4;4;2;4;4;4;4;4;3;4;2;5;5;5;5;5;5;1;3;4;2;2;4;3;1;1;5;5;5;5;3;3;4;4;4;4;3;3;4;5;2;2;1;1;3;3;3;2;2;3;3;2;2;2;1;1;1;3;1;1;1;1;2;4;3;4;1;Adriana Krnáčová;1;2;2;2;2;1;2;9;1;1;3;7;10;8;14; ;2;2;7;2;…
248373715;1181963;11;8;1963;1;111;1;26;2;3;5;1;
Improving allowances (benefits) for young families;
policy stabilization;3;3;3;4;3;3;4;9;4;4;4;1;ODS;5; ; ; ; ;3;2;Nevím;99;TOP 09;9;1;2;3;1;2;4;3;3;3;3;3;3;2;3;4;2;1; ;1; ;5;2;2;2;3;2;6;7;7;5;5;6;4;7;4;4;4;4;4;4;4;4;4;4;4;4;3;4;3;4;2;4;3;5;5;2;3;3;2;2;4;3;1;1;5;5;4;2;3;2;3;3;3;2;2;3;4;4;2;3;1;2;3;3;1;2;2;1;2;2;9;9;2;2;1;3;3;3;4;3;4;2;1;2;2;Krnáčová;1;2;2;1;2;1;2;9;9;1;2;4;8;9;6; ;2;2;11;2; ;2; ;0;0;2;1;3;1;1;7;1;98;7;KFC;3;18;47;1;1;1;1;2;2;7;5;3…
259867082;5232178;52;3;2178;8;521;1;78;5;3;5;3;politics;US president;3;2;3;2;2;2;1;3;3;3;2;3; ;97; ;97; ;97; ; ; ; ; ; ;2; ; ; ;5;4;2;2;2;3;2;2;2;2;6;5;4;3;4;3;7;5;3;2;4;2;5;7;7;4;5;4;3;4;2;3;2;2;2;1;3;3;2;3;2;1;3;3;3;3;3;3;4;3;2;3;4;3;4;2;3;2;3;4;3;2;3;3;3;2;3;4;3;3;4;2;3;4;2;3;2;3;2;2;3;2;3;1;2;3;3;2;3;2;2;2;3;2;4;2;3;2;3;2;9; ;99;9;2;1;2;9;9;9;9;1;2;7;6;2; ; ;2;2;6;2; ;1;1;13000;13000;4;2;1;5;…
261526430;6242348;62;4;2348;11;625;2;47;4;3;5;1;global peace;elections;2;2;2;3;3;3;3;3;3;3;3;1;ANO;13; ; ; ; ;3;2;ŽÁDNÉ;15;ŽÁDNÉ;0;1;4;2;1;1;1;2;4;3;3;2;2;2;2;3;2;2;2;2;1;5;2;1;1;1;1;0;3;2;0;1;0;0;0;9;4;9;4;4;4;4;4;4;4;4;4;2;2;4;3;5;2;2;3;4;3;2;2;3;9;3;5;9;3;5;5;5;5;3;3;3;3;3;2;2;2;2;3;2;3;1;2;2;3;2;2;3;2;4;3;3;3;2;3;1;2;3;3;4;4;4;2;2;2;2; ;99;2;2;1;9;1;2;9;1;1;1;6;10;9;14; ;1;2;8;1;1;9; ;20000;4…
264203032;2121871;21;2;1871;2;221;2;58;4;2; ;4;gasoline prices;permanent rising food prices;5;5;4;2;3;4;3;3;2;1;9;4; ; ; ; ; ; ; ; ; ; ; ; ;1;2;1;1;9;2;1;9;3;2;2;3;2;2;5;2;1; ;8;2;6;2;1;2;2;1;2;5;8;0;2;1;1;3;2;4;4;4;2;4;4;2;4;4;4;4;1;1;5;2;3;2;1;2;2;4;1;1;3;4;1;5;3;4;3;3;2;2;4;4;5;4;4;5;4;3;4;1;1;5;2;3;4;8;3;3;4;4;3;4;3;4;1;3;2;4;1;3;4;2;4;1;1;1;9; ;99;9;9;1;2;9;1;9;1;1;1;5;1;9;7; ;1;1;7;2; ;1;1;…
268945257;3250211;32;5;211;4;322;2;44;3;3;5;2;
After the election	the opposition dominated the Senate;suicidal attack in Afghanistan - 5 our soldiers wounded;3;2;3;3;2;2;4;3;3;3;3;2;ANO2011;13; ; ; ; ;2;1; ; ; ; ;2; ; ; ;4;4;2;3;3;3;2;2;2;2;6;2;1; ;2;2;3;2;3;3;3;3;6;4;5;5;4;0;1;0;4;4;4;4;4;4;4;4;4;4;4;4;2;1;4;2;2;1;2;4;4;2;2;2;2;2;2;2;1;2;3;3;3;4;2;2;2;2;2;2;2;2;2;4;2;3;1;2;2;3;2;3;3;2;3;3;3;3;2;2;2;3;2;3;3;2;3;2;2;2;1;Bernard;1;2;2;2;2;1;2;1;2;1;2;5;7;10;4; ;2…
274044802;2151566;21;5;1566;2;222;2;69;5;2;4;2;terrorists;Roma;3;3;2;3;1;2;3;3;3;2;3;2;cssd;4; ; ; ; ;2;2;kscm;6;nevi;0;1;2;2;1;3;2;2;2;2;3;2;2;2;3;4;3;2;2;2;2;2;2;2;3;3;3;4;6;5;6;7;5;6;5;3;3;2;3;3;3;3;3;2;3;3;3;2;4;3;3;4;4;3;4;3;2;3;4;3;5;3;4;2;3;2;4;3;2;2;4;3;3;2;4;3;3;3;3;2;3;3;4;2;3;3;3;2;3;3;3;2;2;3;4;3;2;3;2;3;2;3;2;3;2;1; ;99;2;1;2;2;1;1;2;2;2; ;5;8;2; ; ;2;2;3;2; ;2; ;11500;25000;2;1;2;5;…
275236521;3212100;32;1;2100;4;324;1;63;5;3;5;2;elections;prices;3;3;3;2;2;1;2;1;2;2;4;2;ano;13; ; ; ; ;2;2;top;9;spd;19;1;2;2;9;2;2;2;2;2;2;2;2;3;3;3;2;2;1;2;2;2;2;2;3;3;1;4;5;5;6;6;6;6;6;4;3;4;3;3;3;2;4;4;3;3;3;2;2;2;2;2;2;2;4;4;2;2;2;2;2;2;2;2;2;1;1;1;1;1;2;2;2;2;2;2;3;3;2;1;3;3;3;3;2;2;2;2;2;2;2;2;2;2;2;2;2;2;1;2;2;2;2;2;2;9;bernard;1;2;2;2;2;2;2;2;2;1;1;5;4;2; ; ;2;2;5;1;1;1;1;12000;23000;2;1…
279144775;6272292;62;7;2292;11;622;2;28;2;4;9;1;quality of life;
destroying the nature - plastics in the sea;2;2;5;4;4;3;2;3;2;3;2;1;ODS;5; ; ; ; ;1;1; ; ; ; ;1;2;2;2;4;4;2;2;2;2;3;2;1;1;2;1;2;2;5;2;8;4;5;2;2;2;3;7;7;5;4;4;6;7;4;4;4;2;2;4;2;3;4;4;4;1;2;2;4;1;5;5;5;5;5;1;2;4;5;2;2;4;1;2;5;5;5;5;4;2;2;4;5;4;4;4;1;5;2;3;1;1;2;2;2;3;3;1;2;3;3;4;1;2;1;4;2;2;2;1;1;4;3;3;2; ;99;2;2;2;9;1;2;9;1;1;1;6;10;16;7; ;2;2;9;1;6;1;2;26000;52000;1;1;2;5;2;1;1;98;7;v autě - spol…
279166258;2142207;21;4;2207;2;221;1;43;3;2;3;2;town hall staff	when most of those who were already there stayed and nothing much is happening just before the election they promise and then do nothing;corruption among public authorities;4;4;5;3;4;4;4;4;4;4;4;3;ANO;13; ; ; ; ;3;2;STAN;21; ;0;2; ; ; ;5;5;2;4;2;2;1;2;1;2;4;2;3;2;3;2;3;1;1;9;1;2;1;4;4;0;1;1;1;2;4;4;4;4;4;4;4;4;4;4;4;4;2;1;4;1;2;1;1;5;4;4;1;1;2;3;2;3;9;3;4;4;4;9;3;2;2;3;3;2;3;2;2;3;2;4;2;3;3;4;3;4…
279238809;4261047;42;6;1047;6;425;2;44;3;3;6;2;elections;Zeman's statements about everyone;2;1;4;4;3;2;3;3;2;3;2;4; ; ; ; ; ; ; ; ; ; ; ; ;2; ; ; ;4;4;2;2;4;3;2;2;2;2;5;3;1; ;2;2;6;3;2;1;1;1;4;6;1;2;3;4;3;5;4;4;4;4;4;4;4;4;4;4;4;4;2;1;5;2;4;3;1;2;2;2;1;1;4;4;2;4;2;2;2;3;1;4;4;3;2;3;4;3;3;3;4;5;2;3;1;2;2;8;2;2;2;1;2;2;4;4;2;2;2;3;3;3;4;3;4;1;1;1;1;Bubeníček;1;2;2;2;9;1;2;1;1;1;1;6;2;9;15; ;2;2;3;2…
281074310;2121871;21;2;1871;2;221;1;72;5;3;5;3;
health care is bad especially for us older;post-election arguing about seats;5;4;4;1;3;3;4;3;1;1;3;9;ksčm;6; ; ; ; ;2;1; ; ; ; ;1;3;1;1;1;1;1;3;3;3;8;8;3;3;8;3;1; ;3;2;4;2;2;1;2;1;4;4;7;4;5;1;4;7;1;4;4;4;4;4;4;4;4;4;1;4;2;3;3;3;4;4;3;5;4;3;4;3;5;5;2;5;1;2;4;4;4;4;5;5;4;4;5;4;4;4;5;1;1;5;2;4;4;4;4;4;4;4;4;4;4;4;2;4;1;4;1;3;4;4;4;1;1;1;1; ;99;2;2;9;2;1;1;9;1;1;3;6;8;2; ; ;2;2;3;1;1;1;1;12000;12000;…
283047930;5321905;53;2;1905;9;533;2;53;4;2;4;3;environment;double standard of food quality in CZ vs EU;3;2;5;2;7;7;4;2;1;1;9;2;KSČM;6; ; ; ; ;3;1; ; ; ; ;1;3;1;2;4;2;1;3;3;3;8;2;3;2;3;2;1; ;5;3;3;2;1;1;1;1;5;99;9;3;4;1;5;3;7;1;4;4;2;4;2;4;4;2;2;4;2;3;4;3;3;9;3;4;4;9;1;1;5;4;4;5;9;9;4;5;9;5;4;7;7;9;3;3;9;9;7;3;1;4;2;3;4;3;3;4;4;7;9;3;3;3;1;3;9;9;3;9;9;9;9;1;1;1;9; ;99;2;2;9;9;9;2;9;9;1;2;5;97;11;4…
284762109;8171718;81;7;1718;14;816;1;69;5;4;9;3;
burning your own alcohol from your own fruit;recent elections and negotiations about coalitions;2;2;3;3;2;3;2;2;2;3;2;1;ANO 2011;13; ; ; ; ;2;1; ; ; ; ;1;1;2;1;2;2;2;4;3;3;2;2;2;2;3;2;2;2;5;2;4;2;3;3;3;2;5;5;4;3;3;3;4;5;4;4;4;4;4;4;4;4;4;4;4;4;3;3;3;3;3;3;3;3;4;2;4;3;4;3;3;3;1;2;4;4;4;4;3;4;3;3;3;2;3;2;4;5;2;3;1;2;3;2;2;2;3;1;3;3;3;3;2;1;2;2;4;3;4;4;4;2;2;2;2;Vondrák;1;2;2;1;2;1;2;1;2;1;3;6;8;2; …
289808160;5232178;52;3;2178;8;521;2;47;4;1;2;2;hurricanes;state budget;2;3;3;2;2;2;2;2;2;2;2;2; ;99; ;99; ;0; ; ; ; ; ; ;2; ; ; ;4;4;2;3;2;3;2;2;2;2;4;5;4;4;2;3;2;2;4;2;3;3;4;5;3;4;5;7;6;6;4;1;1;4;4;1;3;4;3;4;2;4;4;2;3;3;4;3;4;3;4;2;3;4;3;2;3;3;1;3;3;2;3;3;4;3;4;2;3;3;4;3;3;4;2;3;2;3;2;2;1;2;3;3;2;2;2;3;1;3;2;3;2;2;2;2;3;2;2;2;2; ;99;1;1;2;1;1;2;1;2;1;1;6;7;11;9; ;1;1;4;1;2;1;2;15000;30000;2;1;3;…
291256119;4261047;42;6;1047;6;425;2;61;5;2;3;2;
solution to the refugee crisis;Zeman's vulgarism;2;2;4;4;3;3;2;3;2;2;3;2;CSSD;4; ; ; ; ;3;1; ; ; ; ;1;4;2;1;5;3;2;2;2;2;2;2;2;3;5;3;1; ;1; ;3;2;3;1;2;1;5;6;5;4;5;4;5;5;4;4;4;4;4;4;4;4;4;4;4;4;4;2;4;4;4;4;4;5;5;2;2;2;4;4;2;4;1;1;5;5;5;5;4;3;3;3;3;4;4;3;3;4;2;3;1;2;2;2;1;1;3;8;3;3;3;9;2;2;2;3;1;2;3;3;3;2;1;2;1;Oldřich Bubeníček;1;2;2;2;2;1;2;9;1;1;3;8;10;2; ; ;2;2;4;1;3;1;2;18000;43000;2;1;2;5;1;7;…
292499490;3232222;32;3;2222;4;326;1;41;3;3;5;2;local and Senate elections;draught and bad climate;2;2;3;1;2;2;2;2;1;1;2;1;SPD T. Okamury;19; ; ; ; ;3;1; ; ; ; ;1;4;1;2;2;1;1;3;3;3;2;3;2;2;4;2;2;1;8;1;3;2;2;1;2;1;5;3;5;4;4;6;1;2;4;4;1;4;1;4;4;4;4;1;4;4;2;4;4;4;4;4;4;3;3;2;2;2;4;4;2;4;1;2;5;5;4;4;5;4;5;3;3;4;4;3;3;4;2;3;1;2;2;2;1;2;3;2;2;2;2;2;2;2;1;1;3;2;2;3;4;2;2;3;1; ;99;2;2;1;9;1;2;9;9;1;3;7;10…
295478006;4251952;42;5;1952;6;425;2;59;4;2;3;3;small pensions;don't like Romas;2;3;4;1;4;4;3;9;4;3;9;4; ; ; ; ; ; ; ; ; ; ; ; ;2; ; ; ;9;5;2;4;4;4;8;2;2;2;7;1;3;1;6;1;5;1;2;1;2;1;0;0;0;0;0;0;0;0;4;4;4;4;4;4;4;4;4;4;4;4;4;1;4;9;5;2;1;1;1;3;1;1;4;4;5;4;9;4;2;2;2;1;1;1;1;3;3;4;3;1;3;5;2;3;2;8;2;2;2;2;2;2;4;3;4;2;2;2;2;4;1;3;4;4;4;1;1;9;9; ;99;9;9;9;9;9;1;9;9;1;1;6;1;13;7; ;1;2;99;2; ;2; ;20000;20000…
299283065;6271820;62;7;1820;11;622;2;42;3;3;5;2;migrants;health care;3;4;4;1;3;3;3;3;3;3;3;2;SPD;19; ; ; ; ;1;1; ; ; ; ;2; ; ; ;3;3;3;4;3;2;1;3;3;2;2;3;1; ;2;2;3;2;1;1;1;1;0;8;8;0;1;1;6;2;4;4;4;4;4;4;4;4;4;4;4;4;1;2;5;1;4;1;1;1;4;2;3;2;5;3;1;4;1;1;5;5;1;3;5;5;3;5;3;3;3;3;4;2;1;3;1;3;4;4;2;4;4;1;3;4;4;4;3;2;1;4;1;3;4;4;4;1;1;1;9; ;99;9;1;1;9;1;9;9;1;1;1;6;8;10;12; ;2;2;99;1;7;2; ;19000;30000;2;1;3…
305835615;6221035;62;2;1035;11;626;2;33;3;4;8;1;refuges;global wars;2;2;3;1;3;3;3;9;2;1;9;1;Ano;13; ; ; ; ;2;1; ; ; ; ;1;3;1;2;2;2;1;3;2;2;2;2;2;2;3;2;1; ;3;2;3;2;2;9;2;9;4;5;5;3;3;3;3;3;4;4;4;4;4;4;4;4;4;4;4;4;3;3;3;3;2;2;2;5;5;2;3;2;3;4;2;3;1;2;5;5;5;5;3;3;2;2;3;2;3;2;2;4;2;3;1;2;3;3;3;4;4;1;3;3;4;4;2;2;2;4;1;3;4;3;4;1;1;1;1; ;99;2;2;2;2;1;2;9;9;1;3;7;9;7;15; ;2;2;5;1;1;1;1;8;8;2;1;2;5;2;7;5;1;…
313102848;2122217;21;2;2217;2;214;1;43;3;4;9;2;politics;wages amount;2;3;3;4;3;3;3;3;2;2;3;1;TOP 09;9; ; ; ; ;2;1; ; ; ; ;2; ; ; ;2;2;1;3;3;3;2;2;2;2;3;3;3;2;5;4;4;2;3;2;3;2;3;7;8;3;5;4;6;4;4;4;4;4;4;4;2;4;4;4;4;4;2;1;5;2;5;3;2;4;3;2;2;2;3;4;4;4;1;2;5;5;5;5;2;3;2;2;3;2;2;2;2;5;2;3;1;1;2;8;2;8;8;1;3;2;3;3;2;2;2;3;3;3;4;2;4;2;2;2;2; ;99;2;2;2;1;1;2;9;9;1;3;7;7;9;10; ;2;2;6;2; ;1;2;8;8;2;1;3;1;2;1;6…
315613679;2151566;21;5;1566;2;222;2;30;3;2;4;2;natural disasters;terrorism;2;2;3;2;3;2;2;3;3;3;1;4; ; ; ; ; ; ; ; ; ; ; ; ;2; ; ; ;2;3;2;2;2;2;2;1;3;3;3;2;4;2;3;2;4;2;2;3;2;3;4;3;6;6;5;6;7;6;4;4;4;4;4;4;4;4;4;4;4;4;3;2;4;3;3;4;4;4;3;2;2;1;3;3;4;3;2;3;2;1;4;3;2;4;3;3;2;4;3;2;2;3;2;3;2;3;4;2;3;3;2;3;3;3;2;1;3;2;3;2;3;3;3;3;3;3;2;3;9; ;99;9;2;1;2;2;1;2;2;1;1;6;8;4; ; ;2;2;10;1;11;2; ;10000;48000;2;1…
316936481;8132198;81;3;2198;14;815;2;59;4;2;4;2;politics;health;2;2;2;3;9;3;3;9;3;3;9;3;žádnou;15;žádnou;15;žádnou;0; ; ; ; ; ; ;1;3;1;1;2;3;1;3;2;3;2;2;2;2;2;2;1; ;1; ;2;2;2;2;2;2;2;2;1;1;1;2;3;1;4;4;4;4;4;4;4;4;4;4;4;4;4;2;4;3;3;2;2;4;4;2;2;2;2;4;4;4;2;3;4;2;4;4;3;3;3;4;4;4;4;3;4;3;1;3;2;2;3;3;3;2;3;2;3;2;2;2;2;3;2;3;3;3;4;4;4;2;2;2;9; ;99;9;9;1;9;1;1;9;9;1;1;6;2;11;9; ;2;2;6;2; ;1;1;12000;4000…
318234902;4261938;42;6;1938;6;426;1;69;5;1;2;3;funeral of Mr. Kočka;tragedy at
Pardubicka steeplechase;3;3;4;4;4;4;4;4;4;4;4;4; ; ; ; ; ; ; ; ; ; ; ; ;2; ; ; ;3;5;2;4;3;3;2;2;2;8;6;3;1; ;3;2;6;2;1;1;2;1;0;0;1;0;0;0;0;0;4;4;4;4;4;4;4;4;4;4;4;4;2;2;4;3;3;3;3;4;3;3;2;2;3;3;2;4;3;3;3;3;3;3;3;2;3;3;4;4;4;3;3;3;2;3;2;3;4;3;3;4;4;2;4;4;4;3;2;3;3;4;2;3;4;4;4;1;1;1;2;Oldřich Bubeníček;1;2;1;1;1;1;1;1;1;1;1;5;3;2; ; ;2;2;99;2; ;2; ;9800;9;2;1;2;5;1;7;3;98;4; ;1;17;21;4;5;1;4;2;1;2;99…
318976567;2121871;21;2;1871;2;221;2;21;2;2;3;1;7;7;4;4;4;3;2;2;3;2;2;2;2;2;ano;13; ; ; ; ;3;2; ;99; ;0;1;2;2;1;3;1;2;4;4;3;3;3;3;2;6;2;1; ;1; ;8;3;3;1;3;1;5;5;6;5;5;6;6;6;4;4;4;4;4;4;4;4;4;4;4;4;4;4;2;4;4;4;4;4;4;2;4;4;4;4;3;4;1;1;5;4;5;4;4;3;3;4;4;4;4;3;4;1;1;5;1;2;3;4;3;4;4;2;4;4;4;4;2;3;1;4;2;3;4;4;4;1;1;2;1; ;99;2;1;1;2;1;1;9;9;1;1;6;99;12;4; ;2;2;6;1;1;1;2;14000;50000;1;2;6;5;4;1;5;2;4; ;1;2…
323043279;3232222;32;3;2222;4;326;2;49;4;3;5;3;migration. refuges;local and Senate elections;3;4;4;2;3;4;4;3;2;1;3;3;žádnou;15;Piráti;17;SPD;19; ; ; ; ; ; ;2; ; ; ;2;2;1;3;3;3;8;8;2;2;3;2;1; ;1; ;6;1;1;2;2;2;3;6;7;2;1;1;3;4;1;4;4;4;4;4;4;4;4;4;4;4;2;1;5;1;5;4;1;4;4;2;2;1;4;4;2;4;3;2;5;5;5;5;3;3;3;3;3;3;3;3;3;3;2;3;1;8;3;8;3;4;4;1;2;2;3;3;2;2;2;3;3;3;3;3;3;3;3;2;9; ;99;2;2;9;9;1;2;9;9;1;1;5;3;11;7…
323700731;4261355;42;6;1355;6;421;2;18;1;1;2;4;
cancellation of the Czech Nightingale poll;high school state final exams;3;9;9;3;7;9;9;9;9;9;9;4; ; ; ; ; ; ; ; ; ; ; ; ;2; ; ; ;9;9;3;9;4;4;3;3;3;2;5;2;1; ;1; ;7;1;9;1;1;1;99;99;5;2;99;99;5;99;4;4;4;2;4;4;4;4;4;2;4;4;9;1;4;2;9;3;1;3;3;2;1;1;5;5;3;5;1;2;9;2;2;1;4;3;3;4;5;3;4;3;4;4;9;3;2;2;9;9;2;4;3;2;4;9;9;4;1;2;1;4;4;3;4;9;4;1;1;1;9; ;99;9;1;9;1;9;2;9;9;1;1;6;1;1; ; ;2;2;99;3; ;8; ;7;9;1;2;4;5;2…
324284222;4232168;42;3;2168;6;421;2;40;3;2;4;2;politics;global peace;1;2;3;2;2;2;2;2;1;1;2;1;STAN;21; ; ; ; ;3;1; ; ; ; ;1;4;1;2;1;1;1;4;4;3;2;2;2;2;3;2;1; ;6;2;4;2;2;2;2;2;5;9;9;5;4;8;5;8;1;4;1;4;4;4;4;1;4;2;1;4;2;1;5;5;3;5;2;2;4;2;3;2;4;5;2;4;1;1;5;5;1;5;2;2;2;4;2;2;4;2;5;4;2;2;1;1;2;1;2;2;2;1;2;4;2;2;1;2;1;2;4;3;4;3;4;3;1;2;9;Bubeníček;1;9;2;9;2;1;2;1;2;1;1;5;10;11;15; ;2;2;6;1;8;1;1;10000;320…
327625267;4271940;42;7;1940;6;427;2;64;5;1;2;4;
increase the salaries of firefighters	police and rescuers and increase pensions;delivering promises by politicians;3;4;5;1;4;4;4;9;1;1;2;4; ; ; ; ; ; ; ; ; ; ; ; ;2; ; ; ;5;3;3;9;2;1;2;8;2;2;8;2;1; ;3;2;5;3;1;9;1;1;3;0;5;0;0;0;2;0;4;4;4;1;4;4;4;4;4;4;4;4;1;2;5;9;5;1;1;5;3;3;1;1;5;2;1;5;3;9;1;4;2;1;3;2;5;5;5;5;2;2;2;2;2;4;3;8;4;8;4;4;4;1;3;9;3;3;3;1;9;3;1;3;4;1;4;2;4;4;9;Bubeníček;1;1;2;1;9;1;1;9;9;1;1;3;1;2; ; ;1;2;99;1;5;1;1;9000;90…
344296987;1182438;11;8;2438;1;111;2;60;5;4;8;2;rise in food prices;road repair;2;3;3;2;2;2;2;2;2;1;2;1;ano;13; ; ; ; ;2;1; ; ; ; ;1;1;2;1;2;2;2;2;2;2;2;2;3;2;3;3;3;3;2;2;4;3;3;2;4;3;4;4;5;5;6;6;2;3;4;4;4;4;4;4;4;4;4;4;4;4;2;2;4;1;1;2;2;3;4;2;2;2;4;3;4;4;1;1;4;4;1;5;3;3;3;4;3;2;4;4;4;2;1;3;3;3;3;3;3;3;3;3;4;2;3;3;2;3;2;4;3;2;4;2;4;2;2;2;9;krnačova;1;9;1;9;1;9;2;9;1;1;1;4;8;7;10; ;1;1;99;1;1;1;1;16…
344554142;2152214;21;5;2214;2;215;2;47;4;4;9;3;elections;migration;3;4;4;4;4;3;3;3;3;2;3;4; ; ; ; ; ; ; ; ; ; ; ; ;1;1;2;1;4;2;3;3;2;3;8;3;3;3;4;8;1; ;1; ;1; ;1;1;1;1;0;2;9;1;0;8;0;0;4;4;4;4;4;4;4;4;4;4;4;4;5;2;4;4;5;4;3;1;1;3;1;1;5;5;4;5;3;3;4;4;4;4;5;5;5;5;5;5;5;5;5;2;1;3;1;3;3;3;3;3;3;2;3;3;3;3;2;2;2;4;2;9;9;9;4;1;1;1;9;jaroslava Jirmanová;1;9;2;2;2;1;2;9;9;1;3;99;99;9;10; ;1;1;7;9; ;1;2;19000…
344591371;4272121;42;7;2121;6;427;1;66;5;3;6;3;increase pensions;
to prevent insults to the President;3;3;4;2;2;3;4;3;2;2;3;2;ANO;13; ; ; ; ;2;2;ČSSD;4; ;0;2; ; ; ;2;2;2;3;2;2;2;2;1;2;4;4;1; ;2;2;8;3;4;2;3;3;6;3;8;5;4;2;4;1;2;2;4;4;4;4;2;2;4;2;2;4;3;2;3;3;1;2;3;2;3;2;2;2;9;2;2;2;2;2;2;3;4;4;3;4;3;3;2;2;4;3;3;4;1;4;2;3;3;2;4;4;4;2;3;2;3;2;1;2;2;4;1;3;4;2;4;1;1;1;1;Bubeníček;1;1;2;2;1;1;2;2;1;1;1;6;8;2; ; ;2;2;4;1;1;1;1;14000;14000;4;2;1;5;98;7;1;98;6; ;1;19;15;4…
346170497;3242070;32;4;2070;4;327;2;67;5;3;5;1;Islam;environment;2;2;3;1;2;3;4;9;2;2;9;4; ; ; ; ; ; ; ; ; ; ; ; ;2; ; ; ;9;3;9;9;4;4;2;3;3;3;3;1;1; ;1; ;5;1;1;1;1;1;1;2;6;5;5;99;0;0;4;4;4;4;4;4;4;4;4;4;4;4;2;2;4;9;5;3;1;5;4;3;1;1;4;3;9;5;3;9;4;2;2;9;5;5;4;9;5;4;4;5;9;5;2;3;1;1;2;2;1;1;2;1;4;4;9;9;2;3;2;4;3;2;9;2;4;3;2;9;9; ;99;9;9;9;9;1;9;9;9;1;3;8;1;2; ; ;1;2;99;2; ;1;1;13000;9;2;1;2;5;1;7;4;98;…
346375628;2121871;21;2;1871;2;221;2;31;3;3;6;1;migration quotas unacceptable;post-election negotiations about seats;3;3;4;3;3;3;3;2;1;1;2;2;piráti;17; ; ; ; ;2;1; ; ; ; ;1;2;1;1;2;1;1;3;3;4;8;3;2;2;5;99;2;99;2;99;4;99;2;1;1;1;4;3;5;4;4;4;4;5;1;4;4;4;2;4;2;3;4;4;1;4;3;2;4;2;7;4;9;5;4;2;3;3;5;4;3;5;1;1;4;4;4;9;4;3;3;3;3;3;3;3;4;3;9;4;1;2;2;2;2;8;3;2;4;4;4;4;9;3;2;4;2;3;4;4;4;1;1;2;1; ;99;9;9;9;2;1;…
351815028;8172425;81;7;2425;14;816;1;76;5;4;9;2;
Protection of natural resources;global warming;2;3;5;3;4;4;4;4;4;3;3;1;KDU-ČSL;7; ; ; ; ;2;1; ; ; ; ;1;2;1;2;3;4;1;9;2;2;2;1;1;2;6;3;4;3;4;2;1; ;2;2;2;2;0;3;7;0;0;3;3;5;1;4;3;2;2;4;4;4;4;1;1;4;3;2;4;4;4;2;3;5;5;3;2;2;2;1;3;2;3;3;5;5;5;5;3;2;4;4;3;2;4;2;3;5;2;2;1;1;1;2;2;2;2;1;2;3;3;3;2;2;1;3;2;3;4;4;3;1;1;3;1;prof.Ing.Ivo Vonrák	CSc.;1;2;2;2;2;2;9;2;1;1;3;9;10;2; ; ;2;2;6;1;1;1;2;8;8;2;1;6;5;3;1;1;2;1; ;1;20;87;8;8;2;4;1;1;2;3;2;88;88;88;88;201810;2; ; ; ; ; ; ; ;0
352541487;4250790;42;5;790;6;425;2;22;2;2;3;2;
vulgar president;don't know;3;2;3;4;2;2;2;2;2;2;2;2;ODS;5; ; ; ; ;2;1; ; ; ; ;1;4;2;1;4;2;2;3;2;2;2;2;2;2;3;3;1; ;3;2;4;2;3;2;2;2;7;7;6;6;6;6;6;99;4;4;4;4;4;4;4;2;4;4;4;4;2;2;3;4;3;4;3;5;4;2;3;2;4;4;4;4;1;1;5;5;4;5;4;3;4;3;4;4;3;3;4;4;2;3;1;1;2;8;2;2;3;8;2;2;3;9;2;2;2;3;3;2;3;2;3;3;3;3;1; ;99;2;2;2;2;1;2;1;1;1;1;4;9;11;8; ;2;2;9;1;6;1;2;18000;40000;1;1;2;5;2;7;3;1;1; ;1;16;29;4;5;1;1;2;2;7;5;3;10…
355473553;5342156;53;4;2156;9;534;1;58;4;3;5;2;terrorism;migration;2;2;3;3;3;3;3;2;2;2;2;1;ODS;5; ; ; ; ;2;1; ; ; ; ;1;4;2;1;3;3;2;3;2;2;2;2;1;2;5;2;1; ;3;2;4;2;2;2;2;2;4;5;5;4;4;3;2;3;4;4;4;4;4;4;4;4;4;4;4;4;3;2;3;2;2;2;2;4;4;2;2;2;9;3;2;4;1;1;5;5;5;5;3;3;3;3;3;4;2;3;3;4;2;3;2;2;2;2;2;2;3;2;2;2;2;2;2;2;2;2;2;3;4;3;3;2;1;1;9; ;99;9;1;9;9;9;9;9;9;1;3;7;10;11;7; ;2;2;6;1;6;2; ;8;8;2;1;2;5;2;7;4;98;…
360922921;4231909;42;3;1909;6;421;2;72;5;2;3;3;health;health of disabled child;3;9;3;4;3;2;9;2;2;9;9;9;KSČM;6; ; ; ; ;3;1; ; ; ; ;2; ; ; ;9;2;2;4;4;3;3;3;3;3;4;1;2;1;1; ;1; ;1;1;1;1;3;3;3;3;3;3;3;1;4;4;4;4;4;4;4;9;4;2;4;4;9;3;3;5;5;3;3;3;3;9;3;3;5;5;4;5;1;2;9;3;2;9;5;5;3;5;5;5;5;5;5;3;2;3;1;3;2;1;2;4;4;1;3;4;3;3;2;3;2;4;3;3;4;4;4;1;1;1;9; ;99;9;9;9;9;9;9;9;9;1;3;7;6;2; ; ;1;2;6;1;5;2; ;10500;1450…
362286890;4132030;41;3;2030;5;413;2;40;3;4;8;2;refuges;health care;2;4;4;4;4;4;3;3;2;2;3;4; ; ; ; ; ; ; ; ; ; ; ; ;2; ; ; ;9;2;2;4;4;4;8;3;3;3;2;1;1; ;1; ;3;1;1;9;1;1;0;2;2;0;0;0;5;5;4;4;4;4;4;4;4;4;4;4;4;4;1;1;5;1;4;1;1;3;3;3;1;1;5;5;1;5;1;1;5;5;2;1;5;5;5;5;5;5;5;5;5;3;2;3;1;2;3;4;2;4;4;1;4;3;4;3;2;3;3;4;3;3;4;4;4;1;1;1;9; ;99;9;9;1;9;9;9;9;1;1;1;6;1;4; ; ;2;2;6;2; ;1;2;8;8;3;2;4;3;98;7;4;98;1; …
364318553;8161408;81;6;1408;14;813;1;59;4;4;8;2;small pensions;migration;3;3;3;1;3;3;3;2;2;3;2;4; ; ; ; ; ; ; ; ; ; ; ; ;2; ; ; ;3;3;3;3;4;4;3;3;3;3;3;2;1; ;3;1;4;1;1;1;1;1;5;5;5;3;3;3;6;4;4;4;4;4;4;4;4;4;4;4;4;4;2;1;5;1;4;4;1;3;3;3;1;1;3;4;5;5;2;3;3;2;1;2;5;5;3;3;3;5;5;3;3;2;2;4;3;3;3;3;3;3;4;4;4;3;3;3;3;2;2;4;4;3;4;4;4;1;1;3;9; ;99;9;9;1;9;1;2;9;9;1;3;5;1;10;15; ;2;2;6;2; ;1;1;20000;20000;3;2;1…
366777599;7230510;72;3;510;13;722;2;20;2;2;4;2;local elections;doesn't know;1;3;3;3;2;3;9;9;2;1;2;2;neví;99;neví;99;neví;0; ; ; ; ; ; ;1;2;1;2;2;2;2;3;3;3;8;2;2;2;2;2;1; ;5;3;4;2;2;2;2;1;4;99;7;4;5;99;3;5;4;4;4;4;4;4;4;4;4;4;4;4;9;3;4;2;5;3;2;5;5;2;3;2;4;3;3;4;1;2;4;5;4;4;4;4;3;3;4;3;2;3;3;4;2;3;1;2;2;2;2;2;3;2;2;2;2;9;2;2;2;2;2;2;3;3;9;3;2;2;1; ;99;9;2;9;2;1;9;9;9;1;1;6;7;11;8; ;2;2;99;1;2;1;2;8…
372707757;3232222;32;3;2222;4;326;1;35;3;3;5;1;Babiš;Zeman;1;3;3;4;4;4;4;2;2;1;3;4; ; ; ; ; ; ; ; ; ; ; ; ;2; ; ; ;2;2;1;4;4;4;3;3;3;3;1; ;1; ;8;1;1; ;1;9;1;9;0;0;1;0;0;0;1;2;4;4;4;4;4;4;4;4;4;4;4;4;1;1;5;1;5;1;1;1;1;4;1;1;1;9;5;5;3;9;9;1;9;1;9;5;5;5;5;5;5;5;5;9;2;9;1;1;1;1;1;8;8;8;4;4;4;2;3;3;2;4;4;3;4;4;4;1;1;1;9;Emerová;2;9;2;2;9;9;9;9;9;1;3;8;1;13;4; ;2;2;99;2; ;2; ;8;8;2;1;4;2;2;7;4;98;1; ;1…
376272626;8172263;81;7;2263;14;816;2;60;5;3;5;4;health care;money	pensions;4;4;9;2;4;4;4;4;4;4;4;4; ; ; ; ; ; ; ; ; ; ; ; ;2; ; ; ;9;4;3;9;4;4;3;3;3;3;4;3;1; ;5;1;1; ;9;9;9;1;0;0;3;0;0;0;1;0;4;4;4;4;4;4;4;4;4;4;4;4;9;1;5;1;5;2;1;9;4;3;2;3;9;9;5;9;3;5;9;9;3;2;9;9;9;9;9;9;9;9;9;3;1;3;2;4;4;4;4;4;4;2;4;3;4;9;3;3;2;4;4;3;4;4;4;1;1;1;9; ;99;9;9;9;9;9;9;9;9;2; ;2;1;2; ; ;2;2;6;2; ;2; ;9000;9000;4;2;1;5;98;1;1;98;7;návštěva;1;16;24;8;8;2;4;3;1;2;3;2;4;1;3;3;201810;2; …
381205440;8171718;81;7;1718;14;816;2;48;4;3;5;3;refuges;recent elections;2;2;4;3;2;2;2;1;3;1;2;3; ;97;Ano 2011;13;ČSSD;4; ; ; ; ; ; ;2; ; ; ;3;2;3;3;3;4;3;3;2;3;3;2;2;1;1; ;1; ;3;2;2;1;5;6;7;3;3;2;5;3;4;4;4;4;4;4;4;4;4;4;4;4;3;2;3;1;4;2;2;4;2;2;1;2;4;4;4;4;1;3;4;4;4;2;5;4;4;4;2;4;4;4;4;3;2;3;3;4;3;3;3;4;4;3;4;4;4;4;2;3;2;4;3;2;3;3;3;2;1;1;9; ;99;9;9;1;9;9;9;9;9;1;1;4;5;13;4; ;2;2;5;2; ;2; ;15000;…
386775053;4251363;42;5;1363;6;424;2;66;5;1;2;4;-;-;3;4;4;4;4;4;4;4;4;4;4;4; ; ; ; ; ; ; ; ; ; ; ; ;2; ; ; ;5;5;2;2;3;4;2;2;2;2;7;5;1; ;1; ;1; ;1;1;1;1;1;2;4;1;1;2;2;1;4;4;3;3;4;2;3;4;4;4;3;4;4;4;4;3;3;5;3;4;1;3;3;2;2;3;4;2;1;4;2;2;3;2;2;2;3;1;2;2;3;2;3;2;1;4;3;4;3;4;4;3;3;2;3;3;4;3;2;3;2;4;3;2;3;3;3;2;3;2;9; ;99;9;9;1;9;2;2;9;9;9; ;99;1;2; ; ;2;2;99;1;5;1;1;12000;26000;2;1;2;5;98;1;3;98;1; ;2;22;…
391730060;5342156;53;4;2156;9;534;2;60;5;2;4;2;terrorism;migration;2;2;4;2;3;3;4;9;2;1;2;2;ANO 2011;13; ; ; ; ;2;1; ; ; ; ;1;4;1;1;1;2;1;3;3;3;2;2;2;2;7;4;3;2;5;3;5;2;2;2;2;1;4;3;5;1;1;0;4;1;4;4;4;4;4;4;4;4;4;4;4;4;2;2;4;2;2;3;2;2;3;3;2;2;4;4;3;4;3;3;3;4;4;4;3;2;3;4;3;3;3;3;3;4;2;3;2;2;2;3;2;2;3;2;3;2;2;2;2;2;2;3;2;3;4;3;4;1;1;1;2;NETOLICKÝ;1;2;2;1;1;2;2;1;1;1;1;5;10;2; ; ;2;2;6;1;1;2; ;8;8;2;1;2…
395236889;1182367;11;8;2367;1;111;2;33;3;4;7;2;100th anniversary of the republic;politics;2;3;4;4;3;2;2;3;3;3;3;2;piráti;17; ; ; ; ;3;3;kdučsl;7;starostové;21;1;2;9;1;2;4;2;3;2;2;3;2;1;1;3;3;99;2;2;2;2;2;2;2;3;3;7;2;3;1;2;3;4;4;4;4;4;4;1;4;4;2;4;4;4;4;3;3;4;9;2;1;2;4;4;2;2;2;9;2;2;9;1;1;4;4;2;3;3;2;2;3;4;4;3;3;3;3;2;3;2;2;3;8;3;2;4;1;3;3;3;3;2;2;2;3;2;2;3;3;2;2;2;3;1;Krnacova;1;2;1;2;2;1;2;1;1;1;…
398163651;7250540;72;5;540;13;721;1;28;2;2;4;2;environment;employnment;3;2;3;9;9;9;9;9;9;9;9;3;ano;13; ; ; ; ;9;3;nic;15;ni;0;2; ; ; ;9;3;3;4;4;3;2;3;3;3;3;2;1; ;3;3;2;1;2;1;1;1;1;1;2;1;1;99;1;99;4;4;4;4;4;4;4;4;4;4;4;4;9;9;9;5;5;3;2;3;2;9;3;2;5;5;3;5;9;9;4;4;2;4;4;3;3;3;3;4;4;4;3;3;2;3;2;2;2;3;3;3;8;8;2;2;2;2;2;2;2;2;1;9;9;9;3;2;2;3;9; ;99;9;2;1;9;1;9;9;9;1;3;4;4;11;8; ;2;2;5;2; ;2; ;25000;40000…
401763881;1182146;11;8;2146;1;111;1;64;5;4;9;2;7;7;2;3;4;1;4;4;3;4;4;4;4;3; ;97; ;97; ;97; ; ; ; ; ; ;2; ; ; ;4;4;2;4;4;4;3;3;3;3;1; ;1; ;3;1;5;1;3;5;2;2;0;0;0;0;0;0;0;2;4;4;4;4;4;4;4;4;4;4;4;4;1;1;5;1;5;1;1;1;1;9;1;1;1;1;1;1;2;3;3;3;3;3;3;3;3;3;3;3;3;3;3;4;2;3;2;4;4;4;4;4;4;4;1;1;1;1;1;1;1;1;1;3;4;4;4;1;1;1;1;Knáčová;1;1;2;2;2;1;2;2;2;2; ;4;3;2; ; ;2;2;4;1;3;1;1;11000;20000;2;1;3;5;1;7;1;2;3; ;1…
405243688;7230510;72;3;510;13;722;1;76;5;1;2;2;
unnecessary senate elections;too many running parties in the elections;3;2;4;2;2;2;3;9;2;2;2;3;neví;99;neví;99;neví;0; ; ; ; ; ; ;2; ; ; ;9;2;2;9;3;2;3;3;3;3;5;3;1; ;8;3;1; ;1;1;2;1;5;4;5;3;3;2;6;99;4;4;4;4;4;4;4;4;4;4;4;4;2;2;2;3;5;3;1;3;3;2;2;2;4;4;2;5;1;2;4;3;1;4;9;9;4;4;4;9;4;4;4;2;2;4;2;8;4;8;3;4;4;3;3;3;9;3;1;2;9;3;3;3;4;9;4;2;2;2;9;Čunek Jiří;1;9;1;9;9;9;2;9;2;2; ;5;1;2; ; ;2;2;7;1;1;2; ;1…
408526411;6271820;62;7;1820;11;622;1;47;4;1;2;2;social life;health;2;2;5;1;3;3;3;4;2;2;2;3;ANO;13; ; ; ; ;3;2;KSČM;6;Nezávislí;16;2; ; ; ;2;2;2;3;4;4;3;3;3;3;1; ;2;1;6;1;6;1;2;1;1;1;1;0;9;1;1;5;1;0;4;4;4;4;4;4;4;4;4;4;4;4;9;2;5;5;5;2;2;4;1;3;2;2;5;5;3;4;3;4;5;5;5;5;5;4;3;4;3;3;3;2;5;4;2;3;2;2;2;3;1;4;4;1;4;3;3;3;2;1;2;4;3;3;4;1;4;3;3;4;2; ;99;2;2;1;1;9;2;2;1;1;1;8;5;11;14; ;2;2;10;2; ;1;1;26000;6…
409499884;6252331;62;5;2331;11;624;1;75;5;4;9;3;price increase;health care;3;2;3;2;2;3;3;9;2;2;9;1;ano;13; ; ; ; ;3;1; ; ; ; ;1;3;1;2;5;2;1;4;3;3;8;3;2;3;7;3;3;2;1; ;1; ;1;1;1;1;5;4;4;3;2;0;3;1;4;4;4;4;4;4;4;4;4;4;4;4;3;2;3;5;3;5;3;4;3;2;1;2;5;2;4;5;9;9;5;5;5;5;5;4;3;4;5;5;4;4;3;1;1;4;3;2;4;4;4;4;4;2;3;2;4;9;1;1;1;3;4;3;4;4;4;2;2;4;1;Šimek;1;9;2;2;2;2;2;9;1;2; ;4;10;2; ; ;2;2;6;1;1;1;1;10800;1080…
413977867;2152214;21;5;2214;2;215;1;44;3;2;3;2;unemploynment;migration;2;4;3;2;2;3;3;3;9;9;2;2;nevím;99;nevím;99;nevím;0; ; ; ; ; ; ;1;3;2;1;4;4;2;1;2;4;3;3;3;3;2;2;1; ;2;2;2;2;1;9;1;1;5;2;1;2;2;1;1;1;4;4;4;4;4;4;4;4;4;4;4;4;4;3;4;9;9;4;9;2;3;3;2;2;4;2;2;4;1;4;9;4;5;4;5;5;5;5;4;4;5;5;5;5;2;3;2;3;2;2;2;2;2;2;4;4;3;3;2;2;2;4;2;3;3;4;4;1;1;1;9;Jirmanová;1;2;9;2;2;2;2;2;1;1;3;9;9;9;9; ;2;2;8;9; ;1;9;…
419365206;3242070;32;4;2070;4;327;2;35;3;3;5;2;
quarrels of politicians;bad interpersonal relationships;2;2;5;3;3;3;3;3;2;3;3;2;Piráty;17; ; ; ; ;2;2;ODS;5;žádnou;0;1;2;1;1;3;4;1;2;2;2;8;1;1;1;4;2;1; ;3;1;5;2;3;3;3;3;3;5;5;3;4;2;1;99;1;1;1;1;1;4;4;1;4;2;1;4;3;3;3;4;5;3;3;5;4;2;2;2;1;2;2;1;1;1;5;4;3;4;3;3;2;3;4;3;3;3;3;4;2;3;1;2;2;8;2;2;3;1;4;1;2;3;1;2;2;4;2;2;3;9;4;2;2;2;2;Bernard;1;2;2;2;2;1;2;2;1;1;1;7;10;7;7; ;2;2;6;1;2;1;2;18000;9;1;2;2;5;…
421712436;4232168;42;3;2168;6;421;1;71;5;4;9;2;politics;pensions and bussiness;3;2;4;1;2;3;4;4;1;4;4;1;ANO;13; ; ; ; ;2;1; ; ; ; ;1;4;1;2;5;4;1;4;2;2;2;2;2;2;3;3;3;2;3;2;6;3;2;3;2;3;0;0;2;0;1;0;2;5;1;1;1;1;1;4;3;4;4;1;1;2;1;1;4;1;4;2;1;5;5;2;2;2;1;2;2;2;3;4;5;5;1;5;2;1;1;2;1;1;2;2;2;4;2;3;1;2;4;4;1;1;2;2;2;2;2;2;1;2;1;2;1;3;4;2;4;1;1;1;9;Bubeníček;1;2;2;1;9;1;2;1;2;1;1;6;10;2; ; ;2;2;6;1;1;1;1;16…
429105922;8171718;81;7;1718;14;816;1;18;1;1;2;2;national high school final exams;
university selection and admission criteria;2;2;2;2;2;2;3;2;2;2;2;2;Piráti;17; ; ; ; ;3;1; ; ; ; ;2; ; ; ;4;2;3;3;4;4;8;3;3;3;3;1;1; ;5;2;8;1;3;1;3;1;5;5;6;4;4;5;4;5;4;4;4;4;4;4;4;4;4;4;4;4;3;2;3;4;4;2;3;2;4;2;3;3;3;3;3;5;1;2;3;4;4;4;3;3;3;4;4;3;3;3;4;4;2;3;1;2;3;2;2;2;3;2;3;2;3;1;2;1;1;2;4;3;3;3;3;2;2;2;9;Ivo Vondrák;1;2;2;1;2;1;2;1;2;1;1;5;8;1; ; ;2;2;4;3; ;2; ;7;9;1;2;4;5;2;7;1;98;6; ;1;20;26;…
431579161;2152214;21;5;2214;2;215;2;42;3;3;5;2;
turbulent situation after the elections;influx of migrants;2;2;4;2;3;2;3;2;2;2;2;9;Piráti;17; ; ; ; ;3;2;KSČM;6;TOP 09;9;1;2;2;1;4;2;2;2;3;3;2;2;3;3;2;2;1; ;2;2;2;2;2;1;2;1;2;2;3;2;2;4;3;4;4;4;4;4;4;4;4;4;4;4;4;4;4;2;4;3;4;2;2;4;2;2;1;1;5;5;2;5;1;3;4;4;5;5;4;4;5;5;5;4;5;5;5;4;2;3;2;2;3;4;3;3;4;2;3;3;3;3;3;2;2;3;2;2;3;9;4;1;1;1;9;Jaroslava Jirmanová;1;9;2;2;2;1;2;9;1;1;2;7;99;9;13; ;2;2;9;1;99;1;2…
433833986;4261748;42;6;1748;6;426;2;20;2;1;2;1;politics and elections;criminality;2;2;2;2;2;2;2;2;2;2;2;9;nevim;99;nevim;99;nevim;0; ; ; ; ; ; ;2; ; ; ;2;9;3;4;4;4;3;3;3;3;3;1;1; ;4;1;4;1;3;1;2;1;7;9;10;6;6;7;5;8;4;4;4;4;4;4;4;4;4;4;4;4;4;3;4;4;3;3;4;9;4;2;4;3;5;4;3;3;1;3;4;4;3;4;3;2;4;3;3;2;3;2;3;3;9;3;2;2;9;9;4;3;4;2;3;3;3;3;2;2;2;3;3;1;3;3;3;3;3;3;9; ;99;9;1;9;2;2;2;2;2;1;1;6;5;1; ; ;2;2;99;2;…
435170460;4152099;41;5;2099;5;413;1;33;3;3;5;2;sport;politics;3;3;4;2;3;3;3;2;3;2;2;4; ; ; ; ; ; ; ; ; ; ; ; ;2; ; ; ;9;3;2;9;4;3;3;3;3;2;3;2;1; ;8;3;2;1;3;1;3;1;5;5;5;5;5;5;5;5;4;4;4;4;4;4;4;4;4;4;4;4;2;2;4;2;3;2;2;3;2;3;2;2;2;4;9;5;3;2;1;1;1;2;5;5;3;5;5;5;5;5;5;2;1;5;1;3;4;4;3;4;4;2;2;2;9;9;2;9;2;3;1;3;4;4;4;2;1;1;9; ;99;2;2;1;9;2;2;9;1;1;1;3;1;11;8; ;1;1;9;2; ;2; ;12000;20000;1;1;2;5;2;7;4;2;6…
437924650;3141862;31;4;1862;3;311;2;42;3;2;4;2;state honors;local elections;2;2;2;3;3;3;3;2;3;2;2;3;ods;5; ; ; ; ;3;2;zadne;15;zadne;0;1;2;2;2;3;3;2;3;3;3;2;2;2;2;3;3;1; ;2;1;6;2;2;2;2;1;4;6;5;3;2;5;2;7;4;4;4;4;4;4;4;4;4;4;4;4;4;2;4;2;2;2;9;5;4;3;2;2;4;4;4;4;1;2;2;4;4;2;3;3;3;3;2;3;3;2;3;4;2;3;2;2;2;2;2;3;3;1;3;3;3;3;2;2;1;4;3;2;9;9;3;2;1;2;1;stráská;1;2;2;2;2;1;2;2;1;1;1;7;5;11;7; ;2;2;4;1;6;1;2…
438367695;6271820;62;7;1820;11;622;2;91;5;3;6;1;health;my friends;2;2;3;3;2;9;2;2;2;9;3;1;ANO;13; ; ; ; ;2;1; ; ; ; ;1;4;3;1;3;2;3;9;2;3;8;8;3;3;1; ;1; ;4;2;1; ;3;1;1;1;5;4;9;0;3;5;1;5;4;4;4;4;4;4;2;4;4;4;4;4;3;9;4;2;2;2;4;5;3;2;2;4;5;5;9;5;1;2;9;5;5;5;9;5;5;5;5;2;9;9;5;5;2;3;1;8;1;8;1;8;8;1;3;2;2;3;2;2;1;2;2;2;3;2;9;4;9;9;9; ;99;9;9;9;9;1;9;9;9;2; ;7;10;2; ; ;2;2;6;1;1;1;2;8;8;1;2;1;5;98;2;3;5;1…
440570058;4251266;42;5;1266;6;424;1;41;3;2;3;2;level of health care;lack of greenery;2;2;2;2;2;2;3;2;3;2;2;1;ODS;5; ; ; ; ;2;1; ; ; ; ;1;3;2;2;2;2;2;2;4;4;2;2;3;3;5;4;2;3;5;2;2;2;2;1;1;2;7;6;7;8;8;8;8;7;4;4;4;4;4;4;4;4;4;4;4;4;3;3;2;2;2;3;2;4;4;2;2;4;3;3;4;5;2;2;4;3;4;4;4;4;3;2;2;3;3;4;3;3;2;3;2;3;2;3;3;3;3;2;2;2;2;2;2;2;2;2;4;2;2;2;2;2;2;2;9; ;99;9;2;2;2;9;9;2;2;1;1;2;8;12;1; ;2;2;9;2; ;2; ;2500…
441277695;5221983;52;2;1983;8;522;2;19;1;3;5;2;elections;education;2;2;4;2;2;3;2;2;2;2;2;1;ANO;13; ; ; ; ;3;2;Piráti;17;ODS;5;1;3;1;2;3;3;1;3;2;3;2;2;2;2;1; ;1; ;1; ;4;2;3;2;2;2;2;5;3;3;4;6;4;7;1;4;4;4;2;2;4;2;4;4;4;4;3;2;4;2;5;2;2;5;5;2;3;3;3;2;2;3;1;1;5;5;5;5;2;3;2;3;3;3;3;2;2;3;2;3;1;2;3;4;2;3;4;1;4;3;3;3;2;2;2;4;1;3;3;3;4;1;1;2;2;Ph.Dr.Jiří Štpán;1;2;2;1;2;1;9;2;1;1;1;7;10;1; ; ;2;2;8;1;1;1;2…
442025300;5142155;51;4;2155;7;513;2;65;5;3;5;2;local elections;climate change	draught;2;2;3;3;3;3;3;2;1;1;3;1;Starostové a nezávislí;21; ; ; ; ;2;1; ; ; ; ;1;4;1;1;1;1;1;3;3;3;8;2;2;2;2;2;2;2;8;3;1; ;2;1;2;1;2;5;8;3;2;2;5;3;1;4;4;4;4;4;2;4;4;1;4;4;3;4;4;2;3;2;3;4;3;3;4;3;5;2;4;4;2;2;5;5;5;2;3;2;3;2;3;3;2;3;3;4;2;3;2;2;3;3;3;4;4;2;3;3;3;3;1;2;2;3;3;3;4;2;4;1;1;1;2; ;99;2;2;1;9;1;2;9;2;1;3;8;9;2; ; ;2;2;6;1;8;1;2;12000;12000;4;2;1;5;98;1;4;98;2; ;1;25;39;5;5;1;4;1;1;2;3;2;7;…
443460319;6252140;62;5;2140;11;621;1;28;2;4;9;2;local and Senate elections;migration;9;3;3;3;2;2;3;2;2;2;9;1; ;99; ;99;čssd;4; ; ; ; ; ; ;1;2;2;2;4;2;2;1;3;3;2;2;2;2;2;2;3;2;3;2;5;2;2;2;1;3;4;2;5;2;2;1;1;2;4;4;1;2;4;1;4;1;4;1;4;1;4;2;4;4;5;2;2;1;1;9;2;3;1;2;5;2;2;2;4;4;4;5;2;2;1;2;4;3;2;2;4;3;7;3;1;2;3;8;2;2;3;1;4;3;4;4;2;2;2;4;2;3;4;2;4;1;1;1;1; ;99;2;2;1;2;9;2;2;1;1;2;7;10;8;13; ;2;2;6;1;97;1;7…
447553319;3141317;31;4;1317;3;311;1;42;3;3;5;2;bad behaviour of the President;7;2;2;2;3;2;2;2;2;2;2;2;2;ODS;5; ; ; ; ;2;1; ; ; ; ;1;2;2;1;2;4;2;2;3;3;3;3;2;2;4;2;1; ;1; ;4;1;3;2;3;2;5;5;5;5;5;5;5;5;1;4;2;2;1;4;4;4;4;4;1;4;2;2;3;3;2;3;4;5;5;2;3;3;3;3;3;3;2;2;5;5;5;5;2;2;2;2;2;2;2;2;2;5;2;2;1;1;1;1;1;1;1;1;2;2;2;2;1;2;2;2;2;3;4;2;4;1;1;1;9;zimola;2;2;2;9;9;1;2;9;9;1;1;6;10;5;7; ;2;2;10;1;6;1;2;8;8;…
449466239;6221035;62;2;1035;11;626;1;65;5;3;5;2;health care;increase pensions;3;1;4;1;2;2;1;1;1;1;1;1;ČSSD;4; ; ; ; ;2;1; ; ; ; ;1;4;1;2;2;2;1;3;2;1;1;1;1;1;5;6;1; ;2;2;1; ;1;4;3;2;7;4;5;5;4;7;3;9;4;4;4;4;4;4;4;4;4;4;4;4;1;2;2;2;1;1;1;5;5;2;2;2;2;1;1;1;1;1;5;5;5;5;1;1;2;2;2;1;1;1;1;2;2;4;1;3;4;3;3;4;4;2;2;2;4;4;2;2;1;2;1;3;4;2;4;1;1;1;1; ;99;2;2;2;2;1;2;9;9;2; ;8;10;2; ; ;2;2;4;1;3;1;1;12000;2000…
454713573;1182146;11;8;2146;1;111;2;36;3;4;9;2;7;7;2;3;4;4;4;4;4;4;4;4;4;1;KSČM;6; ; ; ; ;1;1; ; ; ; ;2; ; ; ;5;5;2;3;4;4;3;3;3;3;1; ;1; ;7;1;5;1;1;1;1;5;0;0;0;0;0;0;0;0;4;4;4;4;3;4;2;4;4;4;4;4;1;1;5;1;3;2;1;2;3;3;1;1;1;1;1;1;2;3;5;1;1;5;3;3;3;3;3;3;3;3;3;4;2;3;2;4;4;4;4;4;4;4;4;4;2;1;2;2;1;1;1;3;4;4;4;1;1;1;1;Krnáčová;1;1;2;1;2;1;2;2;1;1;3;6;10;10;10; ;1;1;1;1;5;1;1;6000;9;1;1;3;1;1;7;1;2;3; ;1;…
457299036;6210400;62;1;400;11;621;1;20;2;1;2;4;elections;increase prices of everything;4;9;4;2;3;4;3;9;3;3;9;4; ; ; ; ; ; ; ; ; ; ; ; ;2; ; ; ;9;4;2;4;4;4;3;3;3;3;4;1;1; ;4;1;7;1;1;1;1;9;0;0;1;0;0;0;0;0;4;4;4;4;4;4;4;4;4;4;4;4;1;1;5;1;9;1;1;9;1;4;1;1;9;9;5;9;9;4;1;1;1;1;2;2;2;9;5;5;5;5;5;3;1;4;2;3;4;8;4;4;4;3;3;4;9;2;3;2;2;4;3;3;3;9;9;2;2;3;9; ;99;9;1;2;2;1;9;9;9;1;1;5;1;3; ;8;1;1;3;2; ;2; ;7;9;1…
458571811;6161449;61;6;1449;10;612;1;67;5;2;3;3;Christmas;migrants;3;3;5;2;4;4;4;2;2;2;2;1;ČSSD;4; ; ; ; ;1;1; ; ; ; ;1;4;2;1;3;3;2;2;2;2;1;1;1;2;5;3;3;2;5;3;2;2;1;1;1;1;0;2;8;0;0;3;8;5;4;4;4;4;4;4;4;4;4;4;4;4;2;1;5;3;1;3;1;5;5;2;2;1;5;3;2;5;1;3;5;5;5;5;5;4;3;4;5;2;4;3;3;4;2;3;1;1;2;2;3;4;4;1;4;3;4;3;1;2;2;4;1;2;3;2;2;2;1;2;2; ;99;9;9;9;9;9;1;9;9;2; ;7;10;2; ; ;2;2;1;1;3;1;1;14000;26700;2;1;2;5;9…
459026454;6162328;61;6;2328;10;612;2;41;3;2;4;3;employment	finance;education	kids	family;3;2;2;1;2;2;1;1;1;1;1;1;KDU ČSL;7; ; ; ; ;1;1; ; ; ; ;1;4;2;1;2;1;2;3;4;3;8;3;2;2;4;2;1; ;1; ;2;2;9;1;3;2;8;8;9;7;7;7;8;99;4;4;4;4;4;4;4;4;4;1;4;4;4;4;2;4;4;2;4;5;4;2;4;4;5;5;3;5;1;1;5;5;4;5;4;4;3;4;3;2;2;3;3;3;2;3;2;3;3;3;3;4;4;2;3;2;9;3;2;1;2;3;3;9;9;2;3;4;3;4;9;Běhounek;1;1;2;2;9;1;2;9;1;1;1;7;10;12;4; ;2;2;3;1;4;1;1;22000;27000;3;2;3;2;1;1;3;2;3; ;1;18;98;6;7;2;2;2;2;8;1;1;11;8;10;11;2…
463430470;3212100;32;1;2100;4;324;2;38;3;3;5;2;elections;prices;3;3;3;2;2;2;2;2;2;2;2;2;ano;13; ; ; ; ;2;2;top;9;kdu;7;1;2;2;9;3;3;2;2;2;3;3;3;3;3;3;2;2;2;2;2;4;3;2;2;3;3;2;1;0;1;1;1;2;2;2;2;2;2;2;2;2;2;2;2;2;2;1;1;1;1;1;1;1;1;2;3;3;3;3;3;3;3;2;3;2;2;2;2;3;3;3;3;3;3;4;3;3;5;1;3;2;2;1;1;2;2;1;2;3;3;3;3;3;3;3;3;2;2;2;2;2;1;1;1;9; ;99;2;2;2;2;2;2;2;9;1;2;4;4;9;4; ;2;2;6;1;1;1;1;12000;23000;2;1;4;2;2…
464755148;3172349;31;7;2349;3;311;1;68;5;2;3;2;local elections;brexit;2;2;5;2;4;3;2;3;2;3;2;2;KSC;6; ; ; ; ;9;2;OKamura;19;x;0;1;1;3;1;4;4;3;3;3;3;3;2;1;8;4;2;2;1;3;2;2;1;2;1;1;2;3;9;10;1;1;2;4;2;4;4;4;4;4;4;4;4;4;4;4;4;3;1;5;1;5;1;1;3;2;3;2;1;4;3;5;5;3;3;5;4;2;5;3;2;1;3;5;5;4;4;3;4;2;3;1;2;3;2;1;8;4;2;4;9;2;3;2;2;2;4;2;3;4;3;4;2;2;1;9; ;99;9;1;1;9;9;9;9;9;1;3;6;6;2; ; ;2;2;3;1;5;1;1;10000;9;2;1;…
469486222;4251952;42;5;1952;6;425;2;59;4;1;2;2;
price increase of everything (food	electricity);local elections;3;3;3;2;2;3;4;9;2;3;2;1;ODS;5; ; ; ; ;2;2;Okamura;19;žádná;0;1;3;2;1;2;3;1;3;3;3;2;3;2;3;5;3;1; ;6;2;4;2;5;2;1;2;7;2;7;5;5;1;4;5;4;4;4;4;4;4;4;4;4;4;4;4;1;2;5;3;4;5;2;5;4;2;1;1;4;4;1;5;1;3;5;5;5;5;5;5;5;4;5;5;5;5;5;4;2;3;1;2;2;2;2;4;4;1;3;4;4;2;1;1;1;4;3;3;4;2;4;2;1;1;1;Bubeníček;1;2;2;2;2;1;9;9;1;1;1;6;10;2; ; ;1;2;9;1;6;1;2;9800;21000;2;1;2;5;98;7;3;1;1; ;1;21;36;4;…
469653925;7250540;72;5;540;13;721;2;44;3;2;3;2;migrants;terrorist attacks;4;3;4;1;3;3;4;4;4;3;4;2;ANO;13; ; ; ; ;3;3;SPD;19;nic;0;2; ; ; ;5;5;2;3;2;3;3;3;2;2;3;3;1; ;2;2;2;1;2;3;1;2;2;2;2;3;2;2;3;3;4;4;4;4;4;4;2;1;4;4;4;4;2;1;5;3;4;1;1;3;4;2;2;2;3;3;4;3;1;2;5;4;4;4;3;3;4;9;4;3;3;2;4;3;2;4;2;4;4;3;3;4;4;2;4;4;4;9;2;2;1;3;1;3;4;9;4;1;1;1;1;cunek;1;9;2;9;9;9;9;9;9;1;3;6;7;11;7; ;2;2;9;2; ;1;1;14000;…
470111529;6210400;62;1;400;11;621;2;43;3;3;5;3;election results;Brexit;3;2;3;2;2;3;4;2;3;3;2;2;ANO;13; ; ; ; ;2;1; ; ; ; ;1;3;1;2;2;3;1;2;3;3;2;2;2;2;5;2;2;2;2;2;4;2;2;3;2;2;2;3;4;1;0;0;2;3;1;4;1;4;4;4;4;4;4;1;4;4;1;2;3;3;3;1;2;4;5;3;2;3;2;2;3;1;3;3;3;5;1;4;2;2;1;1;1;1;2;3;3;4;2;3;1;2;2;1;1;3;3;1;3;4;2;2;2;2;2;3;2;3;4;2;4;1;1;1;1; ;99;2;1;2;2;1;2;1;1;1;3;7;9;10;13; ;2;2;8;1;1;1;1;18000;9;2;1;4;2;…
470679852;2142207;21;4;2207;2;221;2;22;2;3;5;3;corruption in politics;migration and quotas;4;4;4;3;3;4;4;9;9;9;9;3;Piráty;17; ; ; ; ;3;3; ;99; ;0;2; ; ; ;9;4;2;9;4;4;8;3;3;3;3;1;1; ;3;1;6;1;1;1;1;1;2;5;3;1;1;99;2;99;4;4;4;4;2;2;4;4;4;3;4;4;2;1;5;2;9;2;1;4;4;3;1;1;3;5;3;5;9;4;4;4;4;4;3;3;3;4;4;3;3;4;3;3;2;4;2;3;4;8;9;4;4;9;4;3;9;9;1;2;2;4;2;2;3;2;4;1;1;1;9; ;99;9;2;9;9;1;9;9;9;1;2;6;5;1; ; ;2;2;8;…
472607451;4132159;41;3;2159;5;411;2;72;5;3;5;2;
political solution to the situation;
long court proceedings for serious cases;2;2;4;2;2;3;4;2;3;1;2;1;KSČM;6; ; ; ; ;2;2;ANO;13;Piráti;17;1;2;1;2;3;2;1;3;2;2;2;2;2;2;6;3;3;2;8;3;1; ;4;2;1;1;5;5;7;3;3;2;0;1;4;1;4;4;4;4;4;4;4;4;4;4;2;2;4;2;2;4;2;5;3;3;1;1;2;3;3;2;1;2;4;4;4;3;1;2;3;4;4;1;1;1;2;4;2;3;1;1;2;2;1;1;2;1;3;3;2;2;2;2;1;4;2;3;4;4;4;3;2;2;1;Vildumetsová;1;2;1;2;2;1;2;9;2;2; ;8;10;2; ; ;2;2;3;1;1;1;1;10500;9;2;1;2;5;98;7;4;98;1;…
474896828;4232168;42;3;2168;6;421;2;69;5;4;9;2;increase pensions;elections;2;3;3;2;3;3;3;2;3;4;3;1;SPD;19; ; ; ; ;3;1; ; ; ; ;1;2;1;2;5;5;1;4;3;3;3;1;1;2;5;3;3;2;7;3;1; ;1;2;2;2;3;3;5;2;2;5;3;5;1;4;4;4;1;4;4;4;4;4;4;4;1;1;5;1;3;3;1;5;3;3;1;1;2;2;1;3;1;2;5;5;5;5;4;4;2;2;2;4;2;4;4;4;2;3;2;4;2;2;3;3;3;2;3;3;2;2;1;2;1;2;2;3;3;2;4;2;1;2;1;Bubeníček;1;2;1;1;1;1;2;1;2;2; ;7;10;2; ; ;2;2;6;1;7;1;2;13450;…
476294429;6252331;62;5;2331;11;624;1;34;3;1;2;3;housing;
repayment of the loan;3;2;3;2;2;2;9;9;2;2;9;2;KDUČSL;7; ; ; ; ;3;2;nevim;99;nevim;0;1;2;1;1;1;2;1;4;3;3;3;3;2;2;3;2;1; ;2;1;4;2;9;1;1;1;5;5;5;5;5;5;5;5;4;4;4;4;4;4;4;4;4;4;4;4;3;4;3;4;3;5;3;3;2;2;2;2;4;3;3;5;3;2;4;4;4;4;5;5;4;4;4;4;4;4;4;1;1;4;2;3;4;8;4;4;4;2;4;4;9;9;2;2;2;4;4;3;4;2;4;3;1;4;9; ;99;9;2;9;1;9;2;9;2;1;1;2;10;14;6; ;2;2;8;1;5;1;1;18000;18000;1;2;1;5;1;7;3;2;7;u známých;2;20;34;6;7;2;…
479156211;4152277;41;5;2277;5;412;2;47;4;3;6;3;
election of mayors;
change from summer time to winter time;2;3;5;2;3;3;3;2;3;3;2;9; ;99; ;99; ;0; ; ; ; ; ; ;1;1;2;1;4;4;1;3;3;4;2;2;2;2;8;2;2;2;4;1;6;1;2;2;1;2;3;3;2;2;2;2;3;99;4;4;4;4;4;4;4;2;4;4;4;4;1;1;5;2;3;2;2;4;1;3;2;1;2;3;1;4;9;2;4;4;4;4;4;4;3;3;3;4;4;4;2;5;2;3;1;1;1;1;2;3;4;2;4;3;4;3;2;3;2;4;3;3;4;3;4;2;1;1;9;Jana Mračková Vildumetzová;1;9;2;9;9;1;2;2;9;1;1;5;5;10;14; ;1;1;6;1;7;1;2;12700;9;2;1;4;2;2;7;4;98…
481621645;4132030;41;3;2030;5;413;1;54;4;3;6;2;refuges;elections;2;3;4;4;4;4;4;3;3;3;3;9;ODS;5; ; ; ; ;3;2;ANO;13;KDU CSL;7;1;4;1;1;2;2;1;3;2;2;2;2;2;2;5;3;1; ;8;2;2;2;1;3;1;2;1;4;6;1;1;0;3;4;4;4;4;4;4;4;4;4;4;4;1;4;2;1;5;2;3;2;1;5;5;3;1;1;2;2;1;3;1;1;5;5;5;5;3;3;3;3;3;3;3;3;3;4;2;3;1;1;3;2;2;3;4;1;4;4;4;4;2;2;2;4;2;3;4;4;4;1;1;1;2;Wildumetzová;1;2;2;1;2;9;9;9;1;1;3;5;8;10;7; ;2;2;9;1;6;1;2;8;8;2…
484758524;6242348;62;4;2348;11;625;1;34;3;2;3;2;our political scene;
high government debt;3;4;5;3;3;3;3;2;2;2;3;2;Piráti;17; ; ; ; ;3;2;ANO;13;SPD;19;2; ; ; ;2;2;2;3;4;3;3;2;3;2;2;3;1; ;2;2;6;2;1;3;2;1;3;7;6;2;3;2;2;7;4;4;4;4;4;4;4;4;4;4;4;4;2;2;4;3;5;3;1;4;4;2;3;3;5;2;4;5;1;3;3;4;4;4;4;2;2;1;3;3;3;2;2;4;2;3;2;2;2;2;3;3;3;1;3;3;3;2;2;2;2;4;2;3;4;3;3;4;4;4;9;nezná;99;2;2;2;2;1;1;1;2;1;1;4;5;9;6; ;2;2;10;2; ;1;1;24000;37000;1;1;2;5;2;7;4;98;2; ;2;14;39;6;7;2;2;2;2;7…
486055737;4251266;42;5;1266;6;424;1;65;5;1;2;4;level of health care;criminality;3;3;3;3;3;3;3;2;2;2;2;1;KSČM;6; ; ; ; ;2;1; ; ; ; ;1;4;1;1;4;4;2;2;2;2;2;2;2;2;6;4;3;3;2;2;1; ;2;2;2;2;6;7;7;6;6;7;7;7;4;4;4;4;4;4;4;4;4;4;4;4;4;4;3;3;3;3;3;4;4;2;3;4;4;4;3;3;1;2;4;4;3;3;2;2;3;3;2;4;4;4;4;3;2;3;2;2;3;2;2;3;3;2;3;3;3;2;2;2;2;3;3;2;3;3;3;2;2;2;2; ;99;2;2;2;2;2;2;1;1;2; ;4;6;2; ; ;2;2;7;1;4;1;2;23000;9;2…
486130051;3250211;32;5;211;4;322;1;66;5;2;3;3;
Senate elections - record low turnout;We defeated Slovakia in football;3;3;4;2;3;3;3;2;2;2;3;4; ; ; ; ; ; ; ; ; ; ; ; ;2; ; ; ;3;4;9;3;4;3;2;2;3;3;5;2;1; ;1; ;3;2;1;1;1;1;5;5;6;4;3;3;3;3;4;4;4;4;4;4;4;4;4;4;4;4;3;1;3;2;2;1;2;3;2;3;2;2;4;4;1;5;2;4;2;2;3;2;4;3;3;4;4;4;4;4;4;3;2;3;2;3;3;3;3;3;4;2;4;3;3;4;2;2;3;4;3;3;4;2;4;2;2;2;9; ;99;2;2;1;9;1;2;9;1;1;3;6;3;2; ; ;2;2;7;2; ;1;1;12800;25200;2;1;2;5;9…
489178073;4251266;42;5;1266;6;424;2;51;4;3;6;2;
establishment of the republic;criminality;2;2;2;2;2;2;2;2;2;2;2;2;ODS;5; ; ; ; ;2;2;piráti;17;žádná;0;1;3;2;1;2;2;2;2;3;3;2;3;2;2;4;5;3;2;4;2;5;5;3;2;2;2;7;8;7;7;7;8;7;7;4;4;4;4;4;4;4;4;4;4;4;4;4;4;3;3;2;3;3;4;4;2;2;2;3;4;4;4;1;2;4;4;4;4;3;2;2;3;3;4;4;3;3;4;2;3;1;2;2;2;2;2;2;2;2;2;2;2;2;2;2;2;3;3;4;2;4;2;2;2;2;Bubeníček;1;9;1;1;2;2;1;9;9;1;1;2;8;7;10; ;2;2;9;1;6;1;2;0;0;2;1;3;1;2;7;4;98;2; ;2;17;…
489314428;4255004;42;5;5004;6;425;1;69;5;3;5;2;health care;corruption;3;2;3;2;3;3;3;3;2;3;2;2;ODS;5; ; ; ; ;2;2;ANO;13;Starostové;21;1;2;2;1;3;4;2;3;2;2;2;2;1;2;5;3;2;2;2;2;4;3;3;2;2;1;3;3;4;2;3;1;2;6;4;4;4;4;4;4;4;4;4;4;4;4;4;2;4;3;3;2;2;4;3;3;2;2;4;3;4;4;2;2;4;4;4;2;3;3;3;4;4;3;3;3;4;3;2;3;1;2;3;3;3;4;4;2;2;3;3;3;2;3;2;3;2;3;3;3;3;3;2;3;1;Bubeníček;1;2;2;2;2;1;2;2;1;1;2;5;8;2; ; ;2;2;7;1;1;1;1;…
489459010;4261938;42;6;1938;6;426;2;34;3;3;5;2;luring children into cars by strangers;Christmas;2;4;4;3;4;4;4;4;4;4;4;4; ; ; ; ; ; ; ; ; ; ; ; ;2; ; ; ;4;5;2;4;4;4;3;3;3;3;2;1;1; ;1; ;5;1;1;1;1;1;1;1;1;0;0;0;0;0;4;4;4;4;4;4;4;4;4;4;4;4;2;2;3;2;3;3;2;4;4;4;2;2;3;4;4;5;3;5;3;3;3;3;3;2;3;4;4;4;4;2;4;4;2;2;1;1;1;1;1;2;2;1;4;3;4;3;2;4;2;3;3;3;4;4;4;1;1;1;2; ;99;2;2;1;1;1;2;9;1;1;1;6;1;9;14; ;2;2;6;2; …
489874139;4222341;42;2;2341;6;424;2;35;3;3;5;3;doesn't know;job;4;3;3;2;3;2;3;3;2;1;2;3;ODS;5; ; ; ; ;1;1; ; ; ; ;1;1;1;2;2;3;1;3;2;2;2;1;3;3;4;2;4;4;3;3;5;2;3;2;2;3;7;6;5;4;6;7;7;7;2;1;3;2;3;2;3;2;2;2;2;3;1;2;2;3;2;3;3;3;3;3;2;2;3;2;1;2;2;3;3;2;1;2;2;1;1;2;3;3;4;3;3;3;1;3;4;3;2;3;3;4;3;3;2;3;1;2;2;3;2;3;2;2;2;2;2;3;2;2;2; ;99;9;2;1;2;2;9;2;2;1;1;3;7;10;11; ;2;2;8;1;6;1;2;15000;25000;2;1;3;1;2;7;…
490340635;5311289;53;1;1289;9;534;2;44;3;1;2;4;election of the mayor to the municipal council;high food prices;3;3;3;4;3;4;4;4;4;4;9;4; ; ; ; ; ; ; ; ; ; ; ; ;1;2;1;1;2;2;1;2;3;3;3;3;3;3;3;2;1; ;2;2;4;1;1;2;1;1;1;4;6;0;0;0;3;4;4;4;4;4;4;4;4;4;4;4;4;4;1;1;4;2;2;2;1;3;3;3;1;1;3;2;1;3;2;2;4;4;3;4;3;3;2;2;3;2;3;3;3;3;1;3;1;3;3;4;3;4;4;2;4;4;3;9;2;2;2;4;2;3;4;4;4;1;1;1;9; ;99;2;2;2;1;1;2;1;9;1;1;6;6;1…
490514419;4251266;42;5;1266;6;424;1;69;5;3;6;2;defense;health care reform;2;2;2;2;1;1;2;2;2;2;2;1;CSSD;4; ; ; ; ;2;1; ; ; ; ;1;4;2;1;4;2;2;2;3;3;3;3;2;3;6;4;2;2;4;2;1; ;2;2;2;1;7;6;7;8;6;7;7;6;4;4;4;4;4;4;4;4;4;4;4;4;4;4;2;3;4;4;4;5;5;2;4;4;3;3;3;3;1;1;5;5;5;5;5;5;5;5;5;5;5;4;4;4;2;3;2;2;3;2;2;3;3;2;3;2;3;3;2;3;2;3;4;2;2;2;4;1;1;1;9; ;99;2;2;2;2;2;2;2;1;2; ;5;9;2; ; ;2;2;5;1;3;1;1;15000;33000;2;1…
493518278;8141715;81;4;1715;14;815;1;78;5;4;9;2;life in peace;citizens' attitude towards health care;3;2;4;1;2;2;3;2;3;3;9;1;ČSSD;4; ; ; ; ;2;1; ; ; ; ;1;2;2;1;9;3;9;9;2;1;8;2;2;8;4;2;2;2;1; ;1; ;4;2;2;1;3;5;3;2;2;1;4;5;4;4;4;4;4;4;4;4;4;4;4;4;4;4;3;5;4;1;4;5;3;3;2;3;2;2;2;4;2;1;5;5;4;5;9;9;9;1;3;3;2;3;3;4;2;3;1;1;1;8;2;8;8;1;4;4;9;3;3;3;2;9;1;2;3;4;4;3;2;2;1;Indrák;2;2;1;1;2;1;2;1;2;2; ;9;10;2; …
499295031;4271940;42;7;1940;6;427;1;44;3;2;3;2;immigration;low wages;2;4;4;1;1;1;1;1;1;1;1;2;SPD;19; ; ; ; ;2;1; ; ; ; ;1;2;3;2;2;2;3;3;3;3;3;3;2;2;3;3;1; ;3;1;4;2;3;2;3;2;10;10;10;10;10;10;10;10;4;4;4;4;4;4;4;4;4;4;4;4;9;4;2;2;2;2;1;5;5;2;2;4;9;2;4;4;1;2;5;5;2;5;3;3;2;3;9;4;3;3;2;2;1;3;2;2;2;8;4;4;4;8;9;4;9;9;2;1;9;4;3;2;3;2;3;1;1;1;2; ;99;1;1;1;1;1;1;1;9;1;2;5;10;14;1; ;1;1;6;1;99;1;1;8000;9;1;…
500619929;5321905;53;2;1905;9;533;1;35;3;3;5;2;lack of water;
THE GOVERNMENT IS LITTLELY AFFECTED. THEY FIGHT BETWEEN YOURSELF;2;2;4;3;9;7;3;7;2;2;2;1;ODS;5; ; ; ; ;2;1; ; ; ; ;1;4;1;2;1;2;1;4;2;3;2;2;1;1;2;2;3;2;3;1;5;3;3;2;1;2;2;6;7;2;2;3;7;5;7;2;1;7;7;4;9;7;4;1;2;4;2;2;3;7;4;5;3;5;4;2;7;2;9;3;7;9;1;2;5;5;4;5;3;3;7;9;4;7;4;7;7;5;2;2;2;2;2;2;2;2;2;8;2;2;9;3;1;9;1;2;2;2;9;2;9;2;1;7;2;NETOLICKÝ MARTIN;1;2;2;2;2;1;2;1;2;1;1;7;10;7;11; ;2;2;9;1;6;1;2;26000;370…
503091201;1182086;11;8;2086;1;111;2;34;3;4;9;3;elections;7;2;2;3;3;2;3;3;3;3;3;2;1;ano;13; ; ; ; ;1;1; ; ; ; ;1;4;2;1;2;2;2;4;2;2;1;1;1;2;2;2;1; ;6;99;5;99;4;2;2;2;7;8;7;8;7;8;7;6;4;4;4;4;4;4;4;3;4;4;3;4;3;4;3;4;3;3;4;3;3;1;3;4;3;3;4;3;2;3;3;2;3;3;2;3;3;2;3;4;3;3;3;5;2;3;2;2;2;2;2;2;2;2;2;2;2;2;2;2;2;3;2;3;4;3;4;2;2;2;1;krnáčová;1;9;2;1;2;2;2;1;1;1;2;99;9;10;10; ;2;2;9;1;1;1;2;24000;8;1;2;3;5;3;7…
503891657;1182438;11;8;2438;1;111;2;58;4;2;4;4;100th anniversary of the republic;prolema plasta;3;3;4;3;3;3;3;3;3;3;3;3;čssd;4; ; ; ; ;2;1; ; ; ; ;1;1;2;1;2;4;2;2;2;2;2;2;1;2;6;4;4;2;1; ;5;2;3;4;3;3;5;6;6;5;6;7;3;7;1;4;4;4;1;4;4;4;4;4;4;4;3;2;3;2;3;3;2;5;4;3;2;2;2;2;2;2;1;1;5;5;5;5;1;1;1;1;1;1;1;1;1;2;2;3;2;3;2;3;3;4;4;3;3;3;4;4;2;3;2;4;3;2;4;3;4;1;1;2;1;krnačova;1;2;2;1;2;1;2;9;1;1;1;4;6;14;15; …
511468788;4261047;42;6;1047;6;425;1;20;2;1;2;2;
arrival of refugees in Europe;Zeman's vulgarity;1;4;5;4;3;4;3;2;3;3;2;3;asi ODS;5; ; ; ; ;3;2;TOP 09;9;nic;0;2; ; ; ;9;3;3;9;4;4;3;3;3;3;4;2;2;1;2;2;6;1;2;2;1;1;2;1;0;0;3;2;1;6;4;4;4;4;1;4;4;4;4;4;4;4;2;1;4;2;2;2;2;3;2;3;2;2;2;9;4;1;3;4;4;2;2;4;3;4;2;4;4;2;3;2;3;5;2;2;1;1;1;1;1;1;1;1;2;2;2;3;2;2;2;3;3;3;4;2;4;2;1;3;9; ;99;9;2;1;9;9;9;9;9;1;1;7;1;1; ; ;2;2;10;2; ;1;2;7;100000;1;2;4;5;2;7;1;10;1; ;…
513259024;4250790;42;5;790;6;425;1;69;5;1;2;3;
100 years since the founding of Czechoslovakia;don't know;4;3;3;2;3;3;3;9;3;3;2;4; ; ; ; ; ; ; ; ; ; ; ; ;2; ; ; ;4;4;3;9;3;4;2;3;3;3;8;2;1; ;4;1;1; ;1;1;1;1;4;5;6;4;3;3;4;99;4;4;4;4;4;4;4;4;4;4;4;4;1;1;4;3;3;3;2;3;3;2;1;1;4;4;2;5;2;3;9;2;2;2;5;4;4;5;5;5;5;5;5;3;1;4;2;3;4;4;3;4;4;3;3;3;4;4;9;2;2;3;3;3;4;4;3;2;2;2;9; ;99;2;2;9;1;2;2;9;9;2; ;1;1;2; ; ;1;2;5;2; ;1;1;10200;17800;2;1;2;5;98;7;3;3;1; ;…
517084890;1181963;11;8;1963;1;111;1;58;4;3;5;2;Senate elections;local election;2;2;3;4;2;2;3;3;4;3;3;1;ODS;5; ; ; ; ;2;1; ; ; ; ;1;4;2;1;2;3;2;2;2;2;2;3;2;3;4;3;3;2;1; ;3;2;2;3;3;2;5;3;2;5;5;0;0;3;4;4;4;4;4;4;4;4;4;4;4;4;3;3;3;3;2;4;2;5;5;2;3;3;2;2;4;2;1;1;5;5;3;4;3;4;4;3;4;3;3;2;2;5;2;2;1;2;2;2;2;2;2;1;2;2;3;2;2;2;2;3;1;3;4;4;4;1;1;1;1;Krnáčová;1;2;2;2;2;9;2;9;9;1;3;4;10;9;4; ;1;2;11;1;6;2; ;0;0…
525943272;4251952;42;5;1952;6;425;2;60;5;1;2;2;politics in general;bad financial situation in CZ;2;4;3;1;2;2;2;2;2;2;2;1;KSČM;6; ; ; ; ;2;1; ; ; ; ;1;4;1;1;2;2;2;2;2;3;8;2;2;3;3;3;1; ;2;2;4;2;1;1;1;1;3;4;5;4;4;5;3;3;4;4;4;4;4;4;4;4;4;4;4;4;5;1;3;2;4;5;2;4;3;2;3;3;5;4;3;5;3;3;5;5;5;5;5;3;3;5;5;3;3;4;5;3;1;4;3;3;4;3;4;4;4;3;2;3;3;3;2;2;2;2;4;3;4;3;4;2;1;1;2;Bubeníček;1;2;2;1;2;1;2;2;9;1;1;4;10;3; ;…
526321296;4231483;42;3;1483;6;425;2;70;5;2;3;3;elections;migration;3;3;3;2;2;2;3;9;2;3;9;3;ODS;5; ; ; ; ;9;3;ANO;13;žádná;0;1;2;2;2;3;3;2;4;3;3;8;3;3;2;7;5;1; ;1; ;6;1;2;1;1;1;4;4;7;5;4;6;3;5;4;4;4;4;4;4;4;4;4;4;4;4;4;3;3;3;4;2;3;4;4;2;2;2;4;4;2;5;3;2;4;3;4;4;4;5;5;4;3;4;5;4;5;3;2;3;2;3;3;3;4;4;4;2;3;3;3;4;3;3;2;3;3;3;3;3;4;1;1;1;9; ;99;9;9;9;9;9;9;9;9;1;2;6;1;2; ; ;2;2;6;2; ;2; ;8;8;4;2;1;5;98;7…
529971681;8172425;81;7;2425;14;816;1;48;4;3;5;1;corruption;
The Czech Republic's dependence on foreign trade.;1;4;5;4;4;4;4;4;4;4;4;4; ; ; ; ; ; ; ; ; ; ; ; ;2; ; ; ;9;5;2;4;3;3;3;3;2;2;1; ;1; ;6;3;4;2;1;1;1;9;0;1;1;0;0;99;1;1;2;4;4;3;3;1;2;3;4;3;4;4;1;1;5;2;2;1;4;2;1;3;1;1;2;2;1;4;3;2;9;2;3;3;1;1;2;2;2;1;3;1;1;6;2;2;1;1;1;1;1;1;1;1;3;3;4;4;1;2;2;4;1;3;3;4;4;2;2;3;9; ;99;2;2;9;2;9;9;2;1;1;2;5;1;7;9; ;2;2;99;2; ;2; ;49000;9;2;1;5;1;3;7;1;98;3; ;1;21;47;8;8…
531029370;3141317;31;4;1317;3;311;1;67;5;4;9;1;
election of the President of the Senate;
inappropriate inclination of the president to Russia and China;2;1;5;4;2;2;2;9;3;3;3;1;ANO;13; ; ; ; ;3;1; ; ; ; ;2; ; ; ;3;5;2;1;3;2;2;3;3;3;3;3;1; ;3;3;5;4;2;2;2;1;7;0;0;5;0;0;5;99;4;4;4;4;4;4;4;4;4;4;4;4;2;1;5;1;2;3;4;5;5;4;1;1;9;1;5;9;2;2;5;4;2;2;3;3;3;3;1;3;1;3;3;5;2;3;1;2;1;1;1;1;2;1;3;3;2;3;1;1;1;3;1;3;4;2;4;1;1;1;9;Stráská;1;2;2;2;9;1;2;9;1;1;3;8;10;2; ; ;2;2;9;1;1;2; ;8;8;2;1;2;5;98;1;4;…
532949380;3170225;31;7;225;3;311;1;43;3;2;4;2;migration crisis;elections;2;2;4;4;3;3;3;2;2;2;2;4; ; ; ; ; ; ; ; ; ; ; ; ;2; ; ; ;3;2;2;4;4;4;2;2;2;3;5;2;2;3;8;2;7;1;2;1;2;1;2;4;4;3;1;1;1;2;4;4;4;4;4;4;4;4;4;4;4;4;1;1;5;5;5;4;2;5;3;3;1;2;5;4;2;5;1;2;4;4;4;4;4;4;5;4;4;5;4;4;5;4;2;7;1;1;2;2;3;4;4;2;3;3;3;2;3;2;2;3;1;3;4;4;4;1;1;1;2; ;97;2;1;1;2;1;9;9;1;1;1;6;4;12;1; ;2;2;8;9; ;1;1;8;8;2;1;3;5;2;1;1;…
534993538;2152214;21;5;2214;2;215;1;43;3;2;3;2;lack of jobs;migrants;2;2;4;3;3;2;3;2;3;2;3;9;ANO;13; ; ; ; ;2;2;jsem si jistý;15;jinou ne;0;1;3;1;2;3;3;2;2;2;2;2;2;2;2;3;2;2;2;2;2;3;2;2;1;2;1;4;4;3;4;4;3;2;3;4;4;4;4;4;4;4;4;4;4;4;4;3;2;4;3;4;2;2;4;4;2;2;2;4;3;4;5;9;2;4;5;5;4;4;5;4;5;4;4;4;3;4;2;1;3;2;3;3;8;3;4;4;2;4;3;3;3;3;2;2;4;2;2;3;2;3;1;1;1;9;Jaroslava Jirmanová;1;2;2;9;2;1;2;9;9;1;3;7;7;12;…
536418634;8171841;81;7;1841;14;816;1;44;3;2;4;2;7;7;1;2;2;1;2;2;2;2;1;1;2;1;KSČM;6; ; ; ; ;1;1; ; ; ; ;1;4;1;2;1;1;1;3;1;1;2;2;1;1;5;4;3;2;2;2;1; ;3;2;2;2;7;5;7;5;5;5;3;7;1;4;1;4;4;4;4;4;4;4;4;4;3;3;3;2;2;4;3;4;4;2;2;3;2;3;4;3;2;2;5;5;4;5;3;2;3;3;2;2;3;3;3;5;2;3;1;1;2;2;2;3;3;1;2;3;3;2;2;1;1;3;1;3;3;2;4;1;1;1;1;Ivo Vondrák;1;2;2;1;2;1;2;1;1;1;3;5;10;12;6; ;2;2;2;1;5;1;1;21500;34000;2;1;2;5;2;7;1;…
537435964;5311289;53;1;1289;9;534;2;34;3;3;5;3;
high social benefits for maladapted citizens;mayor election;2;2;3;3;3;3;4;9;3;3;9;4; ; ; ; ; ; ; ; ; ; ; ; ;1;2;1;1;2;4;1;2;2;2;2;3;2;2;4;3;1; ;2;2;3;1;1;2;2;2;5;5;7;2;1;0;4;6;1;4;4;4;4;4;4;4;4;4;1;4;1;1;5;1;2;1;1;5;5;2;1;1;1;1;1;3;1;2;2;2;2;3;2;2;2;2;3;3;3;2;2;4;2;3;2;2;2;3;3;4;4;2;4;3;3;4;2;2;2;4;2;3;4;3;4;1;1;1;9;Netolický;1;2;2;2;1;1;2;1;1;1;1;7;3;9;13; ;2;2;8;2; ;2; ;18000;38000;1;1;4;2;2;1;…
539446529;5162131;51;6;2131;7;512;2;31;3;3;5;2;health;safety	security;2;2;4;3;2;3;2;2;2;1;2;1;ODS;5; ; ; ; ;2;1; ; ; ; ;1;4;2;1;1;2;2;3;2;2;2;2;2;2;4;2;2;2;2;1;2;2;3;1;3;1;3;4;5;3;3;4;4;5;4;4;1;4;1;4;4;4;4;1;2;4;4;3;9;9;4;9;9;4;5;2;4;4;5;4;9;5;1;1;4;4;4;4;4;4;9;9;9;3;9;9;9;5;2;2;1;2;1;1;1;1;2;2;2;2;3;2;2;2;2;3;3;2;9;2;9;9;9;9;9;ing.Beitl;2;1;2;1;9;1;9;1;9;1;2;7;10;9;14; ;2;2;9;1;6;1;2;8;9;2;1;3;1;2;6;3;98;1; ;1;21;17;5;5;1;2;1;2;7;5;3;88;99;88;99;201810;2;…
539522055;6271820;62;7;1820;11;622;1;47;4;2;3;3;interpersonal relationships;current economical situation;3;4;5;4;4;4;3;4;4;4;4;1;ODS;5; ; ; ; ;3;2;TOP 09;9; ;0;1;2;3;1;4;5;3;2;2;2;2;2;1;1;3;2;1; ;1; ;3;2;1;3;1;1;0;1;1;0;0;1;1;99;4;4;4;4;4;4;2;4;4;4;4;4;2;1;5;1;5;4;1;4;4;2;2;1;9;1;1;1;1;1;5;5;5;1;1;1;2;3;9;9;3;1;1;2;1;3;1;2;4;4;2;2;4;2;9;4;9;9;2;2;9;4;1;2;3;2;3;3;1;1;9; ;99;2;2;2;9;1;2;9;2;1;3;2;1…
540614877;3250211;32;5;211;4;322;2;58;4;3;5;2;100th anniversary of the republic;attack on Czech soldiers in Afghanistan;3;3;4;2;3;3;3;2;2;2;2;2;Nevím;99;ČSSD;4;ANO;13; ; ; ; ; ; ;1;2;2;2;2;2;1;3;3;3;2;2;2;3;5;2;1; ;2;2;2;2;2;1;2;2;3;5;7;3;3;2;3;3;1;4;4;4;4;4;4;4;4;1;4;4;3;2;4;3;4;3;3;3;3;3;2;2;4;4;3;5;9;2;4;4;4;3;4;3;2;2;3;3;3;2;2;4;2;3;1;2;2;3;2;3;3;2;4;3;3;3;2;3;2;4;3;3;3;2;4;1;2;2;9; ;99;9;2;2…
542433182;5221983;52;2;1983;8;522;2;62;5;4;9;2;elections;global warming;2;2;5;3;3;3;2;3;3;2;3;1;ODS;5; ; ; ; ;2;1; ; ; ; ;1;4;1;1;3;3;1;3;2;2;2;2;2;2;4;3;2;2;2;1;4;1;4;3;3;3;8;4;7;8;6;4;6;3;2;4;4;4;4;4;4;4;4;1;2;2;2;4;4;2;5;2;2;5;4;2;2;2;2;2;4;2;1;1;5;5;5;5;3;2;2;2;3;2;3;2;1;5;2;2;1;1;2;1;1;1;2;1;3;3;3;3;2;3;2;3;1;2;3;2;4;1;1;2;2;asi Bártík;2;2;2;2;1;1;2;1;2;1;2;8;10;8;13; ;2;2;9;1;6;1;2;8;8;2;1;…
542818900;1182146;11;8;2146;1;111;2;62;5;3;5;2;7;7;2;3;3;1;4;4;2;4;4;4;4;3;KSČM;6; ; ; ; ;3;3; ;99; ;0;2; ; ; ;3;3;3;4;4;4;3;3;3;3;4;1;1; ;1; ;2;1;2;3;2;2;0;0;0;0;0;0;0;5;4;4;4;4;4;4;4;4;4;4;4;4;1;1;5;1;5;1;1;1;1;9;1;1;1;1;1;1;3;3;3;3;3;3;3;3;3;3;3;3;3;3;3;4;2;3;2;4;4;4;4;4;4;4;1;1;1;1;1;1;1;1;2;3;4;4;4;1;1;1;1; ;99;1;2;2;2;1;1;2;2;1;3;4;2;2; ; ;2;2;4;2; ;2; ;8;8;3;2;1;5;98;7;1;3;3; ;1;18;24;1;1;…
545275107;5311289;53;1;1289;9;534;1;29;2;4;9;1;housing for young people;migrants;4;2;3;4;2;3;4;9;2;3;9;2;ANO;13; ; ; ; ;1;1; ; ; ; ;1;2;1;1;1;3;1;2;2;3;2;2;2;3;2;2;1; ;1; ;5;2;1;2;1;2;3;6;7;1;1;0;5;5;4;4;4;4;4;4;4;4;4;4;4;4;2;1;4;2;3;3;1;5;5;3;2;1;1;3;2;4;2;3;5;5;5;5;3;2;3;3;3;2;2;3;3;5;2;3;1;1;1;3;1;1;2;8;3;3;3;9;1;2;1;3;2;3;4;4;4;1;1;1;1;Netolický;1;2;2;2;1;1;2;1;2;1;1;8;8;16;4; ;2;2;6;1;1;1;2;…
545497684;4250790;42;5;790;6;425;1;56;4;2;3;2;none;none;2;2;3;4;2;2;2;2;2;2;2;1;ANO;13; ; ; ; ;3;2;žádné;15;žádné;0;1;4;2;1;2;2;2;4;3;2;2;3;2;3;5;3;2;2;3;2;3;2;2;2;3;1;5;6;6;5;5;1;3;5;4;4;4;4;4;4;4;4;4;4;4;4;3;2;4;4;4;3;4;3;4;2;2;2;5;4;4;5;1;1;4;2;4;5;4;3;4;5;5;4;5;4;5;5;2;3;1;2;2;4;2;2;2;2;3;2;2;3;1;1;2;3;3;2;3;1;4;4;2;3;1;Oldřich Bubeníček;1;2;2;2;2;1;2;1;1;1;3;7;10;11;6; ;2;2;6;1;1;2; ;30000;5…
545770957;7230510;72;3;510;13;722;1;41;3;4;9;2;elections;migration;2;2;3;3;3;3;2;9;3;3;9;1;neví;99;ČSSD;4;neví;0; ; ; ; ; ; ;1;2;2;2;9;3;2;9;2;2;2;2;2;3;3;2;2;1;4;2;2;2;3;2;3;2;7;7;8;2;2;7;2;7;4;4;4;4;1;4;4;4;4;4;1;4;3;2;4;4;5;2;2;4;4;2;2;2;3;3;2;3;1;1;5;5;5;5;3;3;3;3;3;3;3;3;3;4;2;3;1;2;2;8;8;2;2;2;9;2;2;9;1;1;2;2;2;3;3;3;3;3;2;2;9; ;99;9;1;2;1;1;2;1;2;1;3;6;10;10;1; ;2;2;3;1;99;2; ;8;8;2;1;4;2;…
;5232178;52;3;2178;8;521;2;25;2;2;3;2;agriculture;politics	elections;3;2;3;3;3;3;3;3;3;3;3;2;Hnutí ANO;13; ; ; ; ;1;1; ; ; ; ;1;2;2;2;2;3;2;3;2;3;2;2;2;2;3;2;2;2;2;2;2;2;2;4;3;3;3;5;4;6;7;6;7;6;4;4;4;4;4;4;4;4;4;4;4;4;3;3;3;3;3;3;3;4;3;1;3;2;4;3;3;4;1;2;2;3;3;4;3;2;2;4;4;3;3;4;3;3;1;4;3;2;3;1;2;2;3;3;3;3;2;2;2;3;2;2;2;1;2;2;1;2;2;3;1; ;99;1;1;2;1;2;2;1;1;1;1;7;6;1; ; ;2;2;7;1;2;1;2;7000;30000;1;1;2;5;0;7;6;98;1; ;2;25;34;5;6;1;1;2;1;1;4;2;3;9;2;12;201810…
548378974;8171841;81;7;1841;14;816;2;63;5;4;9;2;migration;arrangement after the elections;1;3;4;4;3;3;3;3;9;2;3;4; ; ; ; ; ; ; ; ; ; ; ; ;2; ; ; ;4;2;2;3;2;2;2;2;2;2;6;4;1; ;1; ;3;1;2;1;1;2;99;5;9;99;99;99;4;9;4;4;4;4;4;4;4;4;4;4;4;4;2;1;5;1;5;1;3;3;3;2;2;1;9;2;9;5;1;2;3;3;3;5;3;1;2;3;3;1;2;2;3;4;2;3;2;2;2;8;8;8;8;2;2;9;9;3;2;2;1;2;2;2;2;3;9;1;1;1;1;Ivo Vondrák;1;2;2;2;1;1;2;9;1;1;1;9;1;2; ; ;1;2…
548561540;5232178;52;3;2178;8;521;2;78;5;3;5;1;elections;
Kim Jong Un;2;3;4;3;1;2;3;2;2;2;2;2;KSČM;6; ; ; ; ;2;1; ; ; ; ;1;1;2;2;3;4;3;2;3;2;2;2;1;3;7;6;4;3;1; ;1; ;3;2;4;2;5;2;5;7;6;5;4;5;1;2;2;3;2;2;2;2;1;2;2;3;2;3;3;3;3;4;2;4;3;3;3;2;3;3;1;4;2;4;3;2;4;3;3;4;2;3;3;2;1;3;2;4;2;3;3;2;3;2;2;1;2;3;2;2;3;3;2;1;2;2;3;3;4;3;2;3;2;2;2;Diviš;2;2;2;2;1;1;1;1;1;2; ;99;7;2; ; ;2;2;2;1;96;1;1;9000;9000;4;2;1;5;98;7;6;98;1; ;1;22;36;5;6;1;4;1;1;2;1;1;4;1;3;3;201810…
549537791;2122457;21;2;2457;2;213;1;20;2;1;2;3;elections;
I can't think of anything	I'm mad at the state graduation because I didn't take the exam	so maybe it;2;2;9;3;2;2;3;9;2;2;9;2;Piráty;17; ; ; ; ;1;1; ; ; ; ;1;2;2;1;3;2;2;3;3;3;8;2;2;2;4;2;1; ;4;1;6;2;4;1;2;1;7;5;3;5;5;99;4;99;4;4;4;2;2;2;2;2;4;4;4;4;9;2;4;2;4;9;2;5;5;2;3;2;4;5;4;5;1;1;5;3;4;4;2;3;2;3;4;3;3;2;3;9;7;3;2;2;3;8;3;4;4;9;4;9;9;9;1;2;2;4;3;2;3;2;9;2;2;2;9; ;99;9;2;9;2;2;9;2;1;1;1;6;8;3; ;997;2;2;99;1;2;2; ;7;9;1;2;3;5;2;7;6;1;4; ;1;16;36;2;2;1;1;1;1;3;99;99;77;99;77;99;20181…
549802890;1182086;11;8;2086;1;111;1;75;5;2;4;1;health condition;love;1;2;3;2;2;2;2;2;2;2;2;4; ; ; ; ; ; ; ; ; ; ; ; ;2; ; ; ;9;9;2;4;4;4;3;3;2;8;2;1;8;1;6;1;8;1;9;1;9;1;5;5;4;1;0;4;3;5;4;4;4;4;4;4;4;4;4;4;4;4;3;3;3;2;3;3;3;3;3;2;3;4;3;3;3;4;2;3;3;4;3;2;3;4;3;2;3;3;4;3;3;4;2;3;2;2;8;8;2;8;2;3;4;3;3;2;1;3;2;3;3;3;4;4;4;9;9;9;1; ;99;9;2;1;1;1;9;1;9;1;3;8;1;2; ; ;2;2;99;2; ;2; ;8;8;7;7;97;7;97;6;1;98…
550975282;8161408;81;6;1408;14;813;2;70;5;1;2;2;environment;pensions amount;3;2;3;2;2;3;3;3;3;3;3;3;neví;99;ano;13;čssd;4; ; ; ; ; ; ;1;1;2;2;3;4;2;2;2;2;2;2;2;2;3;2;2;2;3;3;1; ;3;1;1;1;2;3;2;2;1;1;3;0;1;4;4;4;4;4;4;4;4;4;4;4;4;1;5;3;2;1;2;4;4;2;1;2;2;2;2;9;1;3;4;4;2;2;2;2;4;4;5;5;9;9;5;2;1;4;2;2;4;4;4;4;4;2;9;2;2;2;3;2;2;2;2;3;4;2;4;2;2;2;9; ;99;9;1;1;1;1;9;9;1;2; ;5;2;2; ; ;2;2;5;1;3;1;1;8000;9…
557443406;8171841;81;7;1841;14;816;2;59;4;3;5;2;own health;employnment;2;2;4;2;3;4;4;9;9;9;9;1;ANO;13; ; ; ; ;9;1; ; ; ; ;1;4;2;1;4;3;3;9;2;2;1;2;2;3;5;5;2;2;2;2;2;1;2;1;1;1;2;5;5;0;2;0;4;99;4;4;4;4;1;4;4;4;4;4;4;4;2;1;4;2;4;3;1;5;3;2;2;1;5;3;3;5;1;3;5;5;5;4;3;4;1;3;4;3;3;3;4;3;2;3;1;2;3;3;3;3;4;2;3;3;4;4;2;3;2;3;2;3;4;2;4;1;1;1;9; ;99;2;2;1;1;1;2;1;2;1;3;6;10;10;10; ;2;2;4;1;1;1;1;18000;29000;3;…
569502419;5342156;53;4;2156;9;534;2;45;4;2;3;3;migration;health care;4;2;3;3;3;3;3;3;2;2;2;4; ; ; ; ; ; ; ; ; ; ; ; ;2; ; ; ;3;3;2;9;4;4;3;2;2;2;4;2;1; ;2;2;4;2;2;1;2;1;3;4;4;3;3;3;1;2;4;4;4;4;4;4;4;4;4;4;4;4;3;2;3;3;4;2;2;4;4;2;2;2;9;4;2;5;1;1;3;3;3;3;4;4;4;4;4;3;3;3;3;2;1;4;2;4;4;4;3;4;4;3;2;2;3;3;2;2;2;2;2;3;4;3;3;2;1;1;9; ;99;9;1;9;9;9;9;9;9;1;3;6;1;4; ; ;1;2;8;2; ;2; ;8;8;2;2;2;1;98;7;4;98;1…
569533671;8161408;81;6;1408;14;813;2;50;4;2;3;2;migrants;environment;2;2;2;2;2;3;3;3;2;2;3;2;ANO;13; ; ; ; ;3;3;ČSSD;4;KDU;7;1;1;2;2;3;4;2;4;2;2;2;2;3;3;3;2;2;2;4;2;1; ;2;1;1;1;0;2;2;4;2;0;2;0;4;4;4;4;4;4;4;4;4;4;4;4;1;1;2;2;4;1;1;5;1;2;1;1;1;2;3;9;3;3;5;5;2;4;1;2;4;2;5;4;4;9;9;3;2;4;2;4;4;4;4;4;4;4;3;2;4;2;4;2;2;4;2;3;3;2;4;2;2;2;9; ;99;2;1;9;1;1;9;9;2;1;3;5;5;12;6; ;2;2;4;1;1;1;1;12000;12000;3;…
578130044;8171841;81;7;1841;14;816;2;45;4;1;2;4;unemploynment;social security;4;2;3;1;3;3;4;9;2;1;2;9;KSČM;6; ; ; ; ;2;2; ;99; ;0;1;4;2;1;2;1;2;3;3;3;3;3;3;2;4;3;1; ;2;2;1; ;1;1;1;1;3;1;6;1;1;99;3;99;4;4;4;4;4;4;4;4;4;4;4;4;3;2;4;3;2;2;2;4;5;2;2;3;5;5;3;5;3;3;4;5;4;4;5;4;4;4;5;5;4;5;5;1;1;5;3;4;4;4;4;4;4;2;3;4;9;9;3;2;2;4;2;3;4;3;4;1;1;1;1; ;99;9;2;1;9;1;2;9;9;2; ;4;7;3; ;5;1;1;2;1;5;1;1;7;15000;…
578839161;8161408;81;6;1408;14;813;1;22;2;3;5;3;recent local elections;gasoline prices;3;3;3;2;2;2;3;9;2;2;9;2;ANO;13; ; ; ; ;2;2;piráti;17;neví;0;1;3;2;2;2;3;2;2;2;3;3;2;2;3;3;2;1; ;4;2;4;2;1;1;1;2;5;6;6;3;5;1;3;1;4;4;4;4;4;4;4;4;4;4;4;4;3;2;4;3;4;2;1;4;3;2;2;2;4;4;4;4;1;2;4;5;3;4;4;3;3;4;4;3;3;9;3;3;1;4;2;4;3;3;3;3;4;2;2;4;3;2;3;2;1;4;3;3;4;9;4;1;1;1;1; ;99;2;2;2;9;1;2;1;1;1;1;4;8;13;9; ;2;2;7;…
592399126;3232222;32;3;2222;4;326;1;24;2;1;2;2;
I don't like the post-election negotiations in big cities	where ANO 2011 won and other parties cheated it out of the possibility of forming a coalition.;
The actions of President Miloš Zeman - especially when appearing in the media and using vulgarisms. He represents the republic very poorly.;3;1;4;3;2;3;2;2;2;2;2;1;ANO 2011;13; ; ; ; ;1;1; ; ; ; ;2; ; ; ;2;2;2;3;2;2;8;3;3;3;2;2;1; ;1; ;2;1;3;2;2;2;4;2;4;3;3;0;2;99;4;4;4;4;4;4;4;4;4;4;1;4;4;3;4;3;5;5;3;5;5;2;3;2;9;4;4;5;3;2;5;3;2;4;5;4;4;5;5;4;5;5;5;3;2;4;2;3;4;8;4;4;4;2;2;3;3;9;2;2;1;3;3;3;4;4;4;…
595101072;8171696;81;7;1696;14;816;1;22;2;3;6;3;sport;Kuciak's murder investigation;4;4;4;4;3;3;3;3;3;3;3;4; ; ; ; ; ; ; ; ; ; ; ; ;2; ; ; ;3;3;3;9;4;4;3;3;3;3;1; ;1; ;8;1;8;1;3;1;3;3;0;7;2;0;1;6;6;6;4;4;4;4;4;4;4;4;4;4;4;4;3;3;5;4;3;3;1;1;1;2;3;3;3;5;3;5;3;3;3;1;1;1;3;4;4;4;4;5;3;3;4;2;1;4;2;3;4;8;8;4;4;2;4;3;3;2;4;2;2;4;4;3;3;1;1;3;3;3;9; ;99;9;1;1;1;1;1;1;1;1;1;7;1;3; ;997;1;1;99;2; ;2; ;6000;…
595251463;3172349;31;7;2349;3;311;2;72;5;3;5;2;price increase;x;2;4;4;2;3;3;3;2;3;3;2;2;ANO;13; ; ; ; ;2;2;NEVIM	ZÁDNÁ MI NEPřipadá dobrá;99;x;0;1;2;2;1;2;3;2;3;2;2;8;8;2;8;5;3;3;3;8;2;5;3;1;1;1;1;5;3;5;3;3;2;4;2;2;4;4;4;1;4;4;4;4;4;4;4;5;1;2;2;4;2;1;5;5;3;2;2;4;5;1;5;1;2;4;4;4;4;5;1;4;4;4;4;4;4;5;3;1;4;2;2;3;8;3;4;4;2;3;9;3;3;2;2;9;3;2;3;4;2;4;1;1;2;9; ;99;9;1;1;2;1;1;1;9;1;3;7;10;2; ; ;1;2;6;1;1;1;1;12500;12500;1;2;1;5;98;7;3;98;1; ;2;16;32;3;3;1;4;1;1;2;3;2;7;2;5;5;201810;2; ; ; ; ; ; ; ;0
596727573;2122217;21;2;2217;2;214;2;45;4;3;5;2;Behaviour of Miloš Zeman;salary amount;2;3;3;3;3;3;3;2;2;2;2;2;TOP 09;9; ; ; ; ;3;1; ; ; ; ;2; ; ; ;3;1;1;3;3;3;2;2;2;2;3;2;3;2;4;3;4;3;4;1;2;1;3;8;8;3;3;3;7;5;4;4;4;4;4;4;2;4;4;4;4;4;3;2;5;3;5;3;2;4;4;3;2;1;4;4;3;4;1;2;5;5;5;5;3;3;3;3;3;3;3;3;3;4;2;3;1;2;2;2;2;8;8;2;3;3;3;3;2;2;2;3;3;3;4;2;4;2;2;2;2;Jaroslva Jermanová;1;2;2;2;9;1;9;9;9;1;3;5;7;9;14;…
596949155;1181835;11;8;1835;1;111;1;71;5;2;3;2;
weakening of Babiš's influence after the local elections;murder of a journalist from SA;2;2;4;4;3;2;1;3;2;2;3;1;ods;5; ; ; ; ;3;1; ; ; ; ;1;4;2;1;2;4;2;2;2;2;1;2;2;2;5;3;3;2;7;6;3;2;4;9;3;9;7;8;7;3;3;6;6;10;2;4;4;4;1;1;4;4;4;4;4;4;1;1;4;3;4;2;1;3;4;2;1;2;9;1;9;2;1;1;5;5;3;5;9;9;4;3;9;7;7;7;9;3;2;3;1;2;2;2;4;4;4;2;9;9;4;3;1;1;1;2;2;3;4;4;4;4;2;1;1; ;99;9;2;2;1;1;9;9;9;1;3;7;10;7;6; ;2;2;10;1;6;1;2…
597120589;2121871;21;2;1871;2;221;1;31;3;4;9;1;lack of workforce;EU's orders;2;4;4;3;3;3;3;2;2;1;2;1;piráy;17; ; ; ; ;2;2;ods;5;nic;0;1;4;1;1;2;1;1;3;2;3;2;2;2;2;4;2;2;1;4;1;2;1;2;1;2;1;4;4;4;4;5;3;4;5;4;4;4;4;4;4;4;4;4;4;3;4;1;2;4;1;7;9;2;4;4;7;3;3;5;3;3;5;1;1;4;3;4;7;3;3;3;2;2;3;3;3;3;4;2;3;2;2;2;8;2;3;4;2;4;3;4;4;2;3;2;4;1;3;4;3;4;1;1;1;1; ;99;9;1;9;2;1;7;9;9;1;2;5;99;11;9; ;2;2;9;1;2;2; ;3000…
598539134;6121922;61;2;1922;10;612;2;59;4;1;2;2;beautiful autumn;elections;3;2;3;1;1;1;2;1;1;1;1;2;ČSSD;4; ; ; ; ;2;2;ANO 2011;13;ČSSD;0;2; ; ; ;3;2;2;2;3;3;2;3;3;3;7;3;4;2;7;3;1; ;3;2;2;1;8;8;8;7;6;6;7;8;4;4;4;4;4;4;4;4;4;4;1;4;9;3;3;4;2;3;3;4;4;2;3;4;4;4;2;4;1;2;4;4;4;4;4;4;4;4;3;3;3;4;4;4;2;3;1;2;2;2;2;3;3;2;3;2;2;2;1;1;1;3;2;2;2;1;2;2;2;2;2;Běhounek;1;1;2;2;9;1;2;9;9;2; ;6;7;2; ; ;2;2;6;1;3;1…
599823331;4255004;42;5;5004;6;425;2;64;5;3;5;2;threat of migration;lack of doctors;2;2;3;1;3;3;3;2;3;3;2;2;piráti;17; ; ; ; ;2;2;cssd;4;kscm;6;1;2;2;2;2;3;2;3;2;2;1;2;2;2;5;4;1; ;3;2;4;3;3;2;2;1;2;3;3;1;2;1;3;5;4;4;4;4;1;4;4;4;4;4;4;4;4;2;4;3;4;2;2;3;3;2;2;2;4;3;2;4;2;2;4;4;4;2;4;3;3;3;4;2;3;3;3;3;2;3;1;2;3;3;2;2;3;1;2;3;3;3;2;4;2;2;2;3;4;3;3;3;2;2;1; ;99;2;2;2;2;1;2;9;9;1;1;6;8;10;4; ;2;2;5;1;2;…
600354022;1181835;11;8;1835;1;111;2;73;5;4;8;4;living conditions of pensioners;communists out of the Senate;4;2;4;4;3;2;2;2;2;2;3;1;Top 09;9; ; ; ; ;1;1; ; ; ; ;1;4;2;2;3;4;2;2;2;2;2;2;2;2;5;3;2;2;6;3;2;1;4;9;2;3;6;8;9;4;4;99;5;99;3;4;4;4;1;4;4;4;4;4;2;4;5;2;4;1;5;2;1;5;5;3;1;1;3;2;3;2;1;1;5;5;2;5;5;2;9;9;9;2;9;3;9;1;1;4;2;2;3;3;3;4;4;2;4;4;4;4;1;3;2;4;4;2;2;1;9;1;1;3;2;Krnačova;1;2;2;2;2;1;9;9;9…
609728021;2122457;21;2;2457;2;213;2;52;4;3;5;2;
election struggle	such as in Kladno;
they are already threatening to increase the price of food	only it is said that there is enough sugar;2;2;3;3;2;2;3;9;2;3;3;2;Ano;13; ; ; ; ;2;2;Možná Piráty	kdyby mě přesvědčii;17;žádnou další neuvažuji;0;1;1;2;2;2;2;2;4;2;3;2;2;2;2;2;2;2;2;4;2;2;1;3;9;2;1;7;5;5;4;5;3;3;5;1;4;1;4;2;4;4;4;4;2;1;4;9;1;4;2;9;3;2;5;4;2;2;2;4;3;2;5;3;2;3;2;4;4;4;4;3;4;4;3;3;9;4;4;2;7;1;2;2;2;3;3;4;2;3;2;3;3;1;2;1;3;2;2;2;2;9;3;1;2;9; ;99;9;2;2;9;9;2;9;1;1;3;7;9;16;7; ;2;2;8;1;1;1;2;8;8;2;1;2;5;2;7;5;98;1; ;1;17;50;2;2;1;3;1;2;6;4;3;88;88;88;88;201810;2; ; ; ; ; ; ; ;0
610157238;7212105;72;1;2105;13;721;2;42;3;4;9;2;bear in Beskydy mounains;global warming;2;1;4;4;4;3;1;9;2;2;3;1;KDU-ČSL;7; ; ; ; ;3;2;Zelení;8;-;0;1;2;1;1;1;2;1;4;3;3;2;2;2;2;1; ;1; ;1; ;5;2;4;1;3;2;5;5;5;5;4;8;2;6;4;4;4;4;2;4;2;2;4;4;4;2;5;4;4;5;5;5;3;5;5;2;2;2;4;4;2;4;1;1;5;5;5;5;5;9;2;2;4;2;9;9;4;4;2;2;1;2;2;8;2;3;4;1;9;2;2;2;2;1;2;9;3;1;2;2;2;4;3;9;1;Čunek;1;2;2;9;2;9;2;9;1;1;3;9;10;11;13; ;2…
610286875;4251363;42;5;1363;6;424;2;67;5;2;3;3;don't know;-;3;3;3;3;4;4;3;2;3;3;4;3;-;0;-;0;-;0; ; ; ; ; ; ;2; ; ; ;5;5;3;3;3;4;3;3;3;3;5;3;1; ;2;1;2;1;1;1;1;1;2;3;3;3;2;1;1;1;4;4;4;4;4;4;4;4;4;4;4;4;5;5;5;5;5;5;5;1;1;4;5;5;5;5;5;5;9;9;2;1;1;2;2;2;4;3;2;2;2;4;1;3;1;3;4;3;2;4;3;4;4;3;4;3;4;4;3;4;4;3;4;3;4;4;4;3;4;4;2; ;99;2;1;1;2;2;2;1;1;2; ;99;4;2; ; ;2;2;99;2; ;2; ;10000;9;2;2;2;5;98;7;3;98;1; ;…
610674391;1182146;11;8;2146;1;111;2;30;3;2;3;2;7;7;2;3;3;2;4;4;4;4;4;4;4;4; ; ; ; ; ; ; ; ; ; ; ; ;2; ; ; ;9;1;3;4;4;4;3;3;3;3;3;1;1; ;2;1;6;1;1;2;1;2;0;0;0;0;0;0;0;2;4;4;4;4;4;4;4;4;4;4;4;4;1;1;5;5;5;3;1;1;1;3;1;1;1;1;1;1;3;3;4;1;1;3;9;1;1;1;2;3;3;3;3;4;2;3;1;8;8;8;8;4;4;8;1;1;1;1;1;1;1;1;2;3;4;4;4;1;1;1;1; ;99;2;2;1;9;1;2;9;9;1;2;6;1;10;10; ;2;2;99;2; ;2; ;14000;14000;1;2;2;1;1;7;1;98;6; ;1;25;…
612560438;3242070;32;4;2070;4;327;1;31;3;1;2;3;migration;Islam in general;2;3;5;2;4;4;4;4;4;4;4;1;DSSS;16; ; ; ; ;1;1; ; ; ; ;1;2;2;2;4;4;2;2;2;2;8;2;1;2;3;2;2;2;1; ;4;3;1;2;1;1;0;0;0;0;3;0;0;0;4;4;4;2;4;2;4;2;2;4;4;4;1;1;5;2;3;1;1;5;5;4;1;1;4;3;5;4;3;3;5;2;2;4;4;4;4;4;5;4;4;4;5;4;2;4;1;2;4;8;3;4;4;8;4;3;3;9;1;3;9;4;1;3;4;4;4;1;1;1;9; ;99;2;2;9;2;1;9;9;9;1;1;5;10;14;6; ;2;2;11;1;12;1;1;18000;9;1;…
618551008;4122365;41;2;2365;5;412;2;30;3;3;5;2;money;politics;3;3;3;1;2;4;2;2;1;1;2;4; ; ; ; ; ; ; ; ; ; ; ; ;2; ; ; ;3;1;1;3;3;4;2;2;2;3;4;2;1; ;2;2;2;2;2;1;2;1;5;3;5;4;3;5;3;5;4;4;4;4;4;4;4;4;4;4;4;4;3;3;3;3;4;3;3;3;3;2;3;3;2;3;3;1;1;1;3;3;3;3;3;3;2;2;2;1;1;2;2;1;2;3;1;1;1;1;1;1;1;1;2;1;3;1;1;1;1;3;4;3;4;4;4;2;2;2;9; ;99;9;1;1;1;1;1;9;2;1;1;5;1;12;4; ;2;2;6;2; ;1;1;35000;70000;2;1;2;5;2;7;2;98;…
623096170;6121922;61;2;1922;10;612;2;27;2;3;6;5;
State aid for the disabled;don't know;5;4;9;9;3;2;9;3;1;1;9;4; ; ; ; ; ; ; ; ; ; ; ; ;2; ; ; ;3;2;2;9;4;4;3;3;3;8;6;1;1; ;6;2;8;1;1;1;1;1;3;2;4;2;1;99;4;99;4;4;4;4;4;4;4;4;4;4;4;4;9;2;4;2;9;2;2;2;2;9;2;1;5;5;2;5;9;2;9;3;3;4;5;5;5;5;5;5;5;5;5;1;1;5;3;4;4;8;4;4;4;4;4;3;4;3;4;4;2;4;4;3;4;4;9;1;9;9;9; ;99;9;2;9;9;1;9;9;9;1;1;3;1;3; ;30;1;1;99;2; ;2; ;5600;13000;1;2;2;5;98;7;5;98;1; ;1;15;80;6;7;2;1;3…
628068525;6210400;62;1;400;11;621;1;58;4;2;3;3;elections;draught;3;3;4;1;2;4;4;3;3;3;2;2;ANO;13; ; ; ; ;3;2;KSČM;6;ˇYádnou;0;1;4;1;1;1;4;1;2;3;3;3;3;2;2;4;2;2;1;4;2;1; ;1;2;1;1;1;1;1;0;0;0;2;1;4;4;1;4;4;4;2;4;4;4;4;4;1;1;5;1;2;1;1;2;1;4;1;1;4;2;1;4;9;5;2;2;1;2;4;3;3;3;3;3;3;4;3;4;2;3;1;2;2;2;2;3;4;1;3;3;3;2;2;2;2;3;2;3;4;2;4;1;2;2;9; ;99;9;1;9;2;1;2;9;1;2; ;5;8;12;4; ;2;2;5;2; ;1;1;15000;9;2;1;2;…
632712158;6121922;61;2;1922;10;612;1;21;2;3;5;1;local elections;football match with Slovakia;2;2;3;2;1;2;9;2;1;1;2;2;Piráty;17; ; ; ; ;2;1; ; ; ; ;1;3;2;2;1;2;2;2;2;4;8;3;2;2;3;2;1; ;6;2;8;2;9;2;1;1;8;99;8;6;5;99;9;99;2;4;4;4;4;4;4;4;4;1;4;4;9;9;3;3;4;4;9;4;4;1;9;2;5;4;3;5;9;2;4;4;5;4;3;3;3;3;3;3;3;3;3;9;2;3;1;1;2;3;2;3;3;2;3;3;9;9;1;9;1;3;3;9;3;2;9;1;2;9;9;Běhounek;1;1;2;9;9;1;2;9;9;1;1;6;8;13;4…
637899059;6252331;62;5;2331;11;624;2;29;2;3;5;2;migration;our political scene;2;1;4;2;2;2;3;9;1;1;9;1;CSSD;4; ; ; ; ;2;2;nevim;99;nevim;0;1;2;2;2;3;2;2;3;2;3;2;2;2;2;3;2;1; ;5;3;8;2;1;2;2;1;5;5;5;5;5;99;5;99;4;4;4;4;4;4;4;4;4;4;4;4;3;2;3;3;3;4;2;3;4;2;1;1;3;4;3;5;1;1;5;5;5;5;4;4;4;4;4;4;4;4;4;5;2;3;1;2;2;2;2;2;3;1;4;3;9;9;1;2;1;4;3;3;4;2;3;2;2;2;9; ;99;2;2;2;2;1;9;1;1;1;1;7;10;11;7; ;2;2;6;1;3;1;…
644105454;6221035;62;2;1035;11;626;2;29;2;2;3;2;post-election situation;prices increase;3;2;3;1;1;3;3;2;2;1;9;1;nevím;99;nevím;99;nevím;0; ; ; ; ; ; ;1;4;1;2;1;2;1;3;3;3;2;2;2;2;3;2;1; ;2;2;3;2;2;1;2;1;5;5;6;3;3;5;5;4;4;4;4;4;4;4;4;4;4;4;4;4;3;2;4;2;1;2;1;5;5;2;2;2;9;4;2;4;1;2;5;5;5;5;2;2;3;4;4;4;4;4;4;3;2;3;1;3;4;4;4;4;4;2;3;3;4;4;2;2;2;3;3;3;4;3;4;1;1;1;1; ;99;9;2;2;9;1;9;9;9;1;3;6;8;4; ; ;2;2;…
646894158;6252140;62;5;2140;11;621;1;62;5;2;4;3;migration;7;3;3;9;9;9;9;9;9;9;9;9;4; ; ; ; ; ; ; ; ; ; ; ; ;2; ; ; ;3;3;2;7;4;3;3;8;3;2;3;1;2;2;5;2;2;2;1;7;1;1;7;7;7;0;0;0;1;2;4;4;4;4;4;4;1;4;4;4;4;4;1;1;5;9;9;9;1;5;3;4;1;1;5;5;5;4;3;2;3;2;9;1;5;3;3;3;3;3;3;3;3;3;1;4;2;2;3;3;3;3;3;2;4;4;3;3;2;2;2;4;3;3;3;3;9;2;2;1;2; ;99;9;2;9;2;1;2;2;2;1;1;6;1;7;9; ;2;2;3;2; ;2; ;8;8;3;2;1;5;1;7;4;1;6; ;1;18;27;…
649601042;5321905;53;2;1905;9;533;2;68;5;1;2;4;health care;food prices increase;4;3;3;2;2;7;4;9;2;1;9;4; ; ; ; ; ; ; ; ; ; ; ; ;1;2;2;1;3;2;2;9;4;3;8;3;9;3;4;2;2;1;5;2;1; ;1;1;1;1;3;99;6;3;2;0;6;0;4;4;4;4;4;4;4;4;4;4;4;4;9;2;5;9;3;7;1;9;7;3;2;1;5;5;9;5;3;9;3;4;2;4;5;9;3;9;5;5;9;9;7;2;1;4;3;8;4;4;4;4;4;3;9;4;4;4;9;4;9;9;4;3;4;9;9;1;1;1;9; ;99;9;2;9;9;1;2;9;9;2; ;4;97;2; ; ;1;2;97;2; ;1;1;11000;110…
651343429;4231909;42;3;1909;6;421;2;26;2;3;5;1;work;health;1;2;4;2;2;2;2;2;2;2;2;4; ; ; ; ; ; ; ; ; ; ; ; ;1;2;2;1;1;1;2;4;4;4;3;3;3;3;4;1;1; ;2;1;8;1;1;1;1;1;5;5;5;5;5;5;5;5;4;4;4;4;4;4;4;4;4;4;4;4;3;2;4;4;5;5;4;4;3;2;3;3;5;5;1;5;1;2;5;5;1;5;5;3;1;2;4;1;2;2;2;5;2;3;1;2;4;4;4;4;4;1;3;4;2;2;3;3;2;3;4;3;4;4;4;2;2;2;9; ;99;9;9;9;9;9;9;9;9;1;1;5;6;11;14; ;1;2;6;2; ;2; ;12000;25000;1;2;2;5;2;7;4;98;1;…
652036818;3250211;32;5;211;4;322;2;43;3;4;8;2;
Shot of a Czech soldier in Afghanistan;100th anniversary of independent republic;2;2;3;2;2;2;3;3;2;2;2;2;ANO 2o11;13; ; ; ; ;2;1; ; ; ; ;2; ; ; ;3;3;2;3;2;2;2;2;2;2;5;3;2;2;1; ;3;2;3;2;3;2;7;6;7;5;5;5;5;5;1;4;4;2;2;2;4;4;4;4;4;2;2;3;3;3;2;3;3;4;4;2;3;3;2;2;3;2;1;2;2;2;3;4;2;2;2;3;3;3;3;2;3;5;2;3;1;2;2;2;2;2;2;1;3;3;3;3;1;2;2;3;2;3;3;3;3;2;2;2;1; ;99;2;2;2;2;1;2;2;1;1;1;6;8;10;4; ;2;2;8;1;1;2; ;22…
652933905;2151566;21;5;1566;2;222;2;35;3;3;5;2;terrorism;criminality;3;2;3;4;2;3;4;2;4;3;3;3;ods;5; ; ; ; ;1;1; ; ; ; ;2; ; ; ;3;3;2;2;3;2;2;3;3;2;3;4;3;2;2;2;3;2;2;3;3;2;3;6;5;5;4;6;5;6;3;3;2;2;4;3;2;3;3;3;4;4;2;4;3;3;4;3;2;4;3;2;2;4;4;3;3;2;2;2;2;4;3;3;2;4;3;3;4;2;3;3;3;2;2;3;2;4;3;3;4;4;3;4;3;1;3;2;2;3;2;2;3;1;3;2;2;2;2;1;9; ;99;2;2;1;2;2;1;2;2;1;2;8;7;10;9; ;2;2;9;2; ;2; ;0;9;2;2;2;5;2;7;4;98…
656411266;3250211;32;5;211;4;322;2;44;3;2;3;3;The brutal murder of an Arab journalist by their own agents;
Zeman gives honors at the Castle. There are protests against some of those honored.;3;3;4;3;3;3;3;3;3;3;3;3;Piráty;17; ; ; ; ;3;2;Žádná;15;Žádná;0;2; ; ; ;4;4;2;4;3;3;2;3;2;3;6;2;1; ;1; ;3;1;1;1;2;1;3;4;5;4;4;4;5;3;4;4;4;4;4;4;4;4;4;4;4;4;4;1;5;1;4;1;1;3;3;3;1;1;4;4;2;4;1;2;2;2;2;2;4;3;4;4;3;4;4;4;4;3;2;4;2;3;3;3;3;4;4;2;4;4;4;4;2;3;3;4;3;3;3;2;2;3;3;3;2; ;99;9;1;2;9;1;9;1;2;1;3;4;3;11;7; ;1;2;6;…
657532580;1182146;11;8;2146;1;111;1;42;3;3;5;2;7;7;3;3;4;4;4;4;4;4;4;4;4;4; ; ; ; ; ; ; ; ; ; ; ; ;2; ; ; ;5;5;2;4;4;4;3;3;3;3;1; ;1; ;1; ;8;1;1;2;2;5;0;0;0;0;0;0;0;0;4;4;4;4;4;4;4;4;4;4;4;4;1;1;5;1;3;3;1;1;1;3;1;1;1;1;1;1;3;4;3;1;2;3;1;1;1;1;1;1;1;1;1;5;2;3;1;1;2;8;8;2;2;8;1;1;1;1;1;1;1;1;1;3;4;4;4;1;1;1;1; ;99;2;2;2;2;1;1;2;1;1;1;4;1;10;12; ;1;2;6;2; ;2; ;8;8;1;2;1;5;1;7;1;98;3; ;1;26;36;1;1;1;…
657792291;4261938;42;6;1938;6;426;1;38;3;3;6;3;local election results;education;3;3;4;3;4;4;3;3;4;4;4;1;nevim;99;nevim;99;nevim;0; ; ; ; ; ; ;1;1;2;1;5;5;2;4;2;2;3;2;2;2;2;2;1; ;5;4;7;3;2;3;2;3;2;2;4;0;0;1;1;1;4;4;4;4;2;4;4;1;4;4;4;4;2;1;5;1;3;3;2;4;4;4;1;1;2;2;2;2;2;5;5;5;5;5;2;2;3;2;2;2;2;2;2;4;2;3;1;1;1;1;1;2;2;1;4;3;4;3;2;3;2;4;2;3;4;4;4;1;1;1;1;Kubera;2;2;2;2;1;1;1;9;1;1;1;5;10;9;15; ;2;2;8;…
660510442;8171696;81;7;1696;14;816;1;64;5;2;3;2;
anti-smoking law;election results;3;3;3;2;3;3;2;3;3;3;3;2; ;99; ;99; ;0; ; ; ; ; ; ;2; ; ; ;3;3;3;4;2;1;2;3;2;2;8;5;1; ;1; ;8;3;1;2;1;2;5;10;9;5;5;6;9;9;2;4;2;2;2;2;4;2;4;4;4;4;3;2;5;2;2;1;4;5;3;3;1;1;2;2;5;2;1;2;1;2;2;4;2;3;2;2;3;2;3;3;3;4;2;3;1;8;3;1;2;8;8;2;3;2;3;3;3;2;3;3;1;3;4;4;4;1;1;3;9; ;99;9;2;2;2;1;2;2;2;1;1;99;5;2; ; ;1;1;7;1;7;1;1;12000;9;3;1;2;5;1;7;1;4;6; ;1;22;43;8;8;2;4;2;1;2;4;2;…
661518601;6162328;61;6;2328;10;612;1;81;5;2;4;2;
Ministry of Labor and Social Affairs - pensions;health care;2;2;2;2;2;2;2;1;1;1;1;4; ; ; ; ; ; ; ; ; ; ; ; ;2; ; ; ;2;2;3;4;3;3;2;2;2;2;6;3;1; ;1; ;1; ;2;1;2;1;5;5;5;5;5;5;5;5;4;4;4;4;4;4;4;4;4;4;4;4;4;3;2;4;2;2;4;4;4;1;2;3;4;3;9;4;1;1;5;5;4;4;5;3;3;3;4;3;3;3;4;2;2;3;2;4;4;3;4;4;4;2;3;3;3;3;2;2;2;3;3;2;9;2;4;2;2;2;1;Běhounek;1;1;2;2;2;2;2;2;2;2; ;8;1;2; ; ;2;2;99;2; ;2; ;10900;10900;4;2;1;5;98;1;…
662592469;2142207;21;4;2207;2;221;1;66;5;3;5;4;
the occupation of the town hall by new people after the elections	so that they are closer to the citizens;
greater participation in EU decision-making and not allowing the admission of Muslim children and refugees to the Czech Republic;4;4;5;2;3;4;4;4;3;3;4;2;STAN a nezávislé;21; ; ; ; ;2;1; ; ; ; ;1;4;2;2;4;4;1;3;2;2;2;2;2;2;6;3;3;2;4;2;1; ;1;2;2;3;1;3;1;1;1;1;1;1;1;4;4;4;4;4;4;4;4;4;1;4;2;1;5;1;2;2;1;5;4;4;1;1;2;2;2;2;2;4;5;5;5;5;3;3;2;3;3;3;3;2;2;3;2;4;2;3;3;3;3;4;4;2;3;3;3;2;1;2;2;3;1;3;4;3;4;1;1;…
663978394;3212100;32;1;2100;4;324;2;37;3;2;4;2;low salary;transport;2;3;4;1;2;3;4;9;2;2;9;2;ano;13; ; ; ; ;2;2;ksčm;6;piráti;17;1;2;2;1;2;3;2;4;3;3;2;2;2;2;2;2;1; ;3;2;2;1;2;1;1;1;3;2;4;2;1;99;1;99;4;4;4;4;4;4;4;4;9;4;4;4;2;1;4;1;1;2;1;2;2;2;1;1;3;3;3;4;1;2;2;4;4;2;3;2;2;4;4;9;9;9;9;4;2;3;2;2;3;2;2;3;3;1;4;3;3;9;3;2;2;4;3;3;4;2;3;1;1;1;9;bernard;1;9;2;2;2;1;2;9;2;1;3;6;8;9;4; ;2;2;5;1;1;1;1;14000…
665461546;3232222;32;3;2222;4;326;2;68;5;2;4;2;recent elections;migration from Africa;2;2;2;2;2;2;2;2;2;2;2;9; ;99;Piráti;17;ANO 2011;13; ; ; ; ; ; ;2; ; ; ;1;2;2;3;3;3;2;8;3;3;4;2;1; ;1; ;1; ;3;2;4;1;9;8;8;8;8;8;5;8;4;4;4;4;4;4;4;4;4;4;1;4;3;4;2;3;1;1;3;3;3;2;3;2;4;4;4;4;1;2;5;5;5;5;3;3;5;5;3;2;3;4;3;4;2;3;2;8;3;3;3;4;3;1;3;2;3;3;2;2;2;3;3;2;3;3;4;2;2;2;9; ;99;9;2;2;1;1;2;9;9;2; ;7;1;2; ; ;2;2;5…
666539007;5162131;51;6;2131;7;512;1;26;2;2;3;4;finance;housing;3;3;4;3;3;3;3;3;3;3;3;3;ODS;5; ; ; ; ;2;1; ; ; ; ;1;4;2;1;2;2;2;3;2;2;3;2;2;3;5;2;1; ;2;1;3;2;2;1;1;1;1;2;2;1;0;2;2;3;4;4;4;4;4;4;4;4;4;4;4;4;9;3;4;3;3;3;3;2;2;2;3;3;9;3;3;5;1;2;4;4;4;4;3;3;3;3;3;3;3;3;3;2;1;4;2;3;3;4;3;3;4;2;4;4;3;9;2;9;2;4;3;9;9;2;9;3;9;3;9; ;99;9;9;1;9;9;2;1;9;1;2;4;99;13;4; ;2;2;9;1;6;2; ;8;8;1;1;2;5;2;7;3;98;2; ;…
670940905;4272121;42;7;2121;6;427;2;28;2;4;9;1;
Prevent the abuse of social benefits;
Prevent the misuse of health care by foreigners;1;1;2;1;1;2;3;1;1;2;1;1;ANO;13; ; ; ; ;1;1; ; ; ; ;1;4;2;1;2;3;2;2;2;1;2;2;2;2;4;3;1; ;4;2;8;4;4;4;4;4;8;8;7;7;8;7;5;8;2;1;3;2;3;4;3;2;1;1;2;2;2;2;3;3;2;3;3;4;4;2;2;2;3;3;2;1;2;2;2;2;3;3;2;3;2;2;4;2;2;2;2;5;2;2;2;2;2;2;2;2;2;2;2;2;2;2;2;2;2;2;1;3;4;4;4;1;1;1;1;Bubeníček;1;1;2;2;2;1;2;2;1;1;2;7;9;8;14; ;2;2;10;1;1;1;1;30000;8;2;1;2;5;2;7;1;1;6; ;1;19…
676226949;6162328;61;6;2328;10;612;2;63;5;3;5;2;safety	security;political stability;3;3;4;1;1;3;4;3;3;2;2;1;SPD;19; ; ; ; ;1;1; ; ; ; ;1;4;2;2;3;2;2;2;2;1;1;1;3;3;6;5;1; ;4;3;8;6;2;2;2;1;5;3;8;5;4;2;2;1;4;4;4;4;4;4;4;4;4;4;4;4;1;4;4;3;1;2;3;5;3;3;1;2;3;2;9;9;2;3;5;4;4;4;3;4;1;1;5;4;5;4;4;3;2;4;2;3;4;3;4;4;4;3;4;4;3;3;3;2;2;3;2;3;4;4;4;1;1;1;9; ;99;9;1;1;2;1;2;9;1;1;3;7;10;2; ; ;1;2;9;1;1;1;1;12000;25000;2;1;3;5;1;7;3;3;3; ;1;22;40;6;7;2;4;2;1;2;5;3;7…
683163619;8162187;81;6;2187;14;812;2;33;3;2;3;3;better health care;influx of migrants to Europe;3;4;4;3;3;3;3;3;3;3;3;4; ; ; ; ; ; ; ; ; ; ; ; ;2; ; ; ;9;3;3;4;4;4;2;2;3;3;4;2;1; ;3;2;5;1;2;1;1;1;1;2;3;0;1;1;2;2;4;4;4;4;4;4;4;4;4;4;4;4;9;2;4;2;3;3;1;3;3;3;2;1;4;5;4;4;1;2;4;3;3;3;5;9;3;3;3;4;3;3;3;3;2;4;2;3;3;3;3;4;4;2;3;2;4;3;2;2;1;3;3;3;4;3;4;1;1;1;9; ;99;1;2;1;2;9;9;9;9;1;3;4;3;10;7; ;1;2;6;2; …
689488687;4261748;42;6;1748;6;421;2;74;5;2;3;2;elections;nothing;2;3;4;2;3;3;3;3;3;3;2;2;cssd;4; ; ; ; ;2;2;nevim;99;n;0;2; ; ; ;3;2;2;3;2;2;1;2;2;3;4;2;4;2;5;2;2;1;2;2;3;3;5;8;8;6;6;7;5;6;4;4;4;4;4;4;4;4;4;4;4;4;2;4;3;2;1;3;3;5;5;2;3;4;3;4;2;3;2;3;5;5;5;5;4;2;3;4;5;4;3;4;3;4;2;3;2;2;2;2;3;3;3;3;3;4;3;3;2;2;1;3;2;1;2;2;2;3;3;3;2;sabatova;2;2;1;2;2;1;2;1;1;1;3;7;7;2; ; ;2;2;9;2; ;2; ;15000;31000;2…
691113472;2151566;21;5;1566;2;222;1;55;4;2;4;2;criminality;terrorism;3;3;2;2;3;2;3;2;2;3;1;3;cssd;4; ; ; ; ;2;2;kdu-csl;7;neví;0;1;2;9;1;2;3;2;2;2;2;2;2;2;3;3;2;2;2;2;2;2;2;3;2;2;3;5;6;4;5;6;6;5;6;4;4;4;4;4;4;2;3;3;3;2;3;2;4;3;3;2;4;3;3;4;2;2;3;1;2;3;2;1;3;2;1;3;2;2;4;3;3;2;4;3;3;3;2;2;3;2;3;2;2;4;3;2;3;3;3;2;3;2;1;2;2;3;3;3;3;2;1;2;2;9; ;99;9;1;2;2;2;1;2;2;2; ;5;7;10;6; ;2;2;4;1;3;1;1;28000;5000…
692483807;3172349;31;7;2349;3;311;2;45;4;3;5;1;migration;interest rates;3;3;4;3;3;2;9;2;2;3;2;2;CSSD;4; ; ; ; ;2;2;Nezávislý;16;x;0;2; ; ; ;2;2;3;4;3;3;3;2;3;3;2;2;1; ;3;1;4;2;4;1;2;2;6;8;10;5;4;7;5;99;4;4;4;4;1;4;4;4;4;4;4;4;3;3;3;4;4;2;2;4;3;2;2;2;4;4;3;4;1;1;4;3;2;3;2;2;3;3;3;2;2;2;3;4;2;3;1;2;2;2;2;1;3;1;3;1;2;3;1;1;2;3;2;3;4;3;4;1;1;3;9; ;99;2;2;2;1;1;1;1;1;1;1;8;10;10;10; ;2;2;4;1;3;1;2;200…
696364236;2122457;21;2;2457;2;213;2;41;3;3;6;2;elections;heat season;2;2;5;4;3;2;2;3;4;4;4;1;Piráty;17; ; ; ; ;2;1; ; ; ; ;1;2;1;2;2;5;1;3;3;3;3;2;2;2;2;3;1; ;4;2;5;2;4;2;3;2;7;6;8;5;5;6;5;7;4;4;1;4;4;4;2;4;4;1;4;4;2;1;4;2;4;3;2;3;4;3;1;2;3;3;4;3;1;1;5;5;5;5;3;3;3;3;4;4;4;4;3;4;2;3;1;2;2;3;2;2;4;2;3;2;3;9;2;2;2;3;2;1;3;1;4;3;2;2;2;Jermanová;1;9;2;2;9;1;2;1;1;1;3;9;10;10;12; ;2;2;9;1;2;1;2;8;8;3;2…
697163258;5221983;52;2;1983;8;522;2;82;5;2;3;3;
constant price increases;low pensions;3;4;5;2;4;4;4;9;3;3;9;4; ; ; ; ; ; ; ; ; ; ; ; ;2; ; ; ;9;4;2;9;4;4;3;3;3;3;5;3;1; ;1; ;1; ;1;1;1;1;2;3;3;1;1;99;3;99;4;4;4;4;4;4;4;4;4;4;4;4;9;1;4;2;9;2;1;2;3;9;2;1;5;5;1;5;1;2;3;3;2;3;5;4;3;5;4;3;3;4;4;4;2;3;1;2;2;2;2;8;4;1;4;3;3;3;9;2;9;4;3;3;4;4;4;1;1;1;9; ;99;9;2;9;9;1;2;9;9;2; ;99;1;2; ; ;2;2;99;2; ;2; ;11457;24487;2;1;2;5;98;1;5;36;5; ;1;22;40;5;6;1;4;…
699858379;3141862;31;4;1862;3;311;1;65;5;2;3;3;100th anniversary of the republic;death of Czech soldier in Afghanistan;2;3;4;2;2;3;2;2;2;2;2;2;cssd;4; ; ; ; ;2;2;žádné;15;žádné;0;1;3;2;2;2;2;2;3;3;3;2;2;2;3;4;5;1; ;3;3;3;2;2;3;3;2;3;2;1;0;2;2;1;2;4;4;4;4;4;4;4;4;4;4;4;4;4;4;4;3;2;2;2;3;4;2;3;2;2;3;2;3;1;2;4;4;4;4;3;3;2;3;3;3;4;3;3;3;2;4;1;3;3;3;3;4;4;3;4;4;4;4;2;2;1;4;3;3;4;4;4;1;1;1;1; ;99;2;2;9…
701387190;4255004;42;5;5004;6;425;2;43;3;2;4;3;Roma and others unfit citizens;health care;3;1;3;2;3;3;3;2;3;2;2;2;CSSD;4; ; ; ; ;3;3;piráti;17;KSCM;6;1;3;1;2;2;2;1;3;3;3;8;2;2;2;4;3;1; ;3;2;4;2;2;1;2;1;3;3;5;3;4;1;3;5;4;4;4;4;4;4;4;4;4;1;4;4;2;2;4;2;3;1;2;4;3;2;1;1;4;4;2;4;2;2;4;4;3;1;4;4;4;4;5;4;4;4;5;3;2;4;1;3;3;2;3;3;4;1;3;3;4;4;2;3;2;2;3;3;4;3;3;3;2;2;1;Bubeníček;1;2;2;2;9;1;2;2;1;1;1;5;8;10;…
703992577;2152214;21;5;2214;2;215;2;73;5;3;6;2;few jobs;foreigners;3;4;4;3;2;3;3;9;2;2;2;3;nevolila bych;15;nevím;99;nevím;0; ; ; ; ; ; ;2; ; ; ;3;9;2;3;3;3;8;3;3;8;2;1;1; ;4;1;1; ;2;5;1;1;2;2;3;1;1;99;2;99;4;4;4;4;4;4;4;4;4;4;4;4;9;2;3;4;3;2;3;2;1;2;1;1;5;4;3;5;2;2;4;2;3;4;5;5;5;5;5;5;5;5;5;3;2;3;2;3;3;8;3;4;4;2;4;4;3;3;3;2;2;4;3;3;4;3;4;1;1;1;9;J. Jirmanová;1;9;2;9;2;9;2;9;9;2; ;5;99;2; ; ;2;2;…
705113584;4232168;42;3;2168;6;421;1;17;1;1;2;2;7;7;2;3;4;4;2;2;2;2;4;2;2;8; ; ; ; ; ; ; ; ; ; ; ; ;8; ; ; ;3;3;2;4;4;4;3;2;3;3;4;1;1; ;3;3;8;1;3;3;2;2;4;7;7;3;4;6;5;7;4;4;4;4;4;4;4;4;4;4;4;4;3;2;2;5;4;1;3;3;3;3;5;4;2;4;4;1;1;2;5;5;1;3;1;2;2;2;2;1;2;2;4;2;1;2;1;2;9;4;1;3;3;2;2;3;2;2;2;2;2;3;4;3;4;3;4;3;1;1;9; ;99;2;2;1;1;1;9;1;2;1;1;3;98;1; ; ;2;2;8;3; ;8; ;7;9;1;2;4;5;2;7;4;98;2; ;1;18;42;4;5;1;1…
705189508;4261047;42;6;1047;6;425;2;42;3;2;3;2;autumn begins;100th anniversary of the Czech Rep;2;2;4;3;3;3;3;2;2;2;2;4; ; ; ; ; ; ; ; ; ; ; ; ;2; ; ; ;9;2;2;3;3;3;2;2;2;2;6;3;1; ;1; ;5;2;2;1;1;1;3;7;1;3;3;5;3;5;4;4;4;4;4;4;4;4;4;4;4;4;4;1;4;2;5;4;1;4;4;3;1;1;5;4;1;5;2;2;3;2;2;4;4;2;2;2;3;2;2;2;2;3;2;3;1;2;2;8;3;3;3;2;3;3;4;3;2;3;2;4;3;3;3;3;4;1;1;1;9; ;99;2;2;2;9;1;2;9;9;1;3;5;3;4; ; ;2;2;6;2; ;…
708812129;4255004;42;5;5004;6;425;1;78;5;2;4;2;amount of pensions;shortage of doctors;3;2;2;2;3;2;3;2;3;2;2;1;ano;13; ; ; ; ;2;1; ; ; ; ;1;4;2;2;2;3;2;3;2;2;2;2;1;1;5;4;4;3;3;2;1; ;3;2;2;1;5;4;5;3;3;2;4;6;4;4;4;4;1;4;4;4;4;4;4;4;4;2;4;2;3;2;2;3;4;2;2;2;4;3;2;4;1;2;4;4;4;3;4;4;3;4;5;4;3;4;4;3;2;3;1;2;3;4;3;4;4;1;3;3;3;4;2;3;2;2;2;3;4;3;3;3;1;3;1; ;99;2;2;2;9;1;2;9;9;2; ;5;10;2; ; ;2;2;6;1;1;1;1;13…
708859298;8141715;81;4;1715;14;815;2;32;3;3;5;2;change of lifestyle;nothing else;2;4;4;1;4;3;3;2;2;2;2;2;nevím;99;Piráti;17;Nic dalšího;0; ; ; ; ; ; ;1;1;2;2;9;2;2;2;3;3;3;3;3;3;3;1;1; ;2;1;3;1;2;1;2;2;1;7;7;0;1;4;0;7;4;4;4;4;1;4;4;4;4;4;4;4;3;1;5;1;4;1;1;5;1;3;4;2;9;4;2;5;3;2;4;4;5;5;4;3;3;5;5;2;2;2;2;5;2;3;2;2;2;3;2;3;3;3;2;3;4;3;3;2;2;2;3;3;3;3;3;1;1;1;1; ;99;1;1;9;1;1;2;1;2;1;1;5;6;4; ; ;2;2;…
710137108;4261748;42;6;1748;6;426;1;52;4;2;4;2;politics and elections;president and his behaviour on public;2;2;2;3;3;3;3;2;2;2;2;4; ; ; ; ; ; ; ; ; ; ; ; ;2; ; ; ;5;4;3;3;4;4;2;2;3;3;4;1;1; ;4;1;3;1;3;2;2;2;5;7;6;4;5;5;5;6;4;4;4;4;4;4;4;4;4;4;4;4;4;2;3;2;4;3;3;3;2;2;4;3;4;4;3;3;1;1;4;3;3;3;3;4;2;3;3;4;4;3;4;4;2;3;2;2;2;2;3;3;3;3;2;3;3;3;2;2;1;3;4;3;4;3;4;3;3;3;9; ;99;9;1;9;2;9;9;2;2;1;1;5;2;11;4…
711048454;4222341;42;2;2341;6;424;1;20;2;1;2;3;doesn't know;doesn't know;3;3;2;3;3;3;3;3;3;3;3;4; ; ; ; ; ; ; ; ; ; ; ; ;2; ; ; ;4;4;3;3;4;3;2;1;2;3;3;5;4;4;4;5;3;4;3;2;4;3;7;6;5;7;6;6;7;7;2;2;3;3;3;3;2;2;3;2;2;3;2;2;3;4;3;2;3;4;3;2;2;3;2;3;4;4;2;3;3;2;3;3;3;2;3;4;3;3;3;4;3;4;1;3;3;2;3;3;2;1;2;3;2;2;3;2;2;3;3;3;3;3;3;2;4;3;3;2;2; ;99;9;2;1;2;2;1;1;2;1;1;1;4;1; ; ;2;2;7;2; ;2; ;7;9;1;2;2;5;1;7;4;2…
711362608;8172263;81;7;2263;14;816;1;30;3;1;2;3;finance;socialization;3;3;3;4;4;4;2;4;4;2;2;9;ODS;5; ; ; ; ;3;3;ANO;13;nic;0;1;3;2;2;4;2;2;3;3;3;3;3;3;3;2;2;1; ;8;99;4;2;3;2;3;2;6;5;5;5;6;10;1;7;4;4;4;4;4;4;4;4;4;4;4;4;1;1;5;5;5;5;3;3;3;3;3;1;1;5;5;5;1;2;5;5;5;3;9;3;3;3;3;3;3;3;3;5;2;3;1;1;1;1;1;2;3;1;3;3;4;3;3;3;3;3;3;2;2;2;2;4;4;4;9; ;99;2;2;9;9;9;2;1;1;1;1;5;7;5;6; ;2;2;9;1;11;1;2;30000;50000;…
724225241;3250211;32;5;211;4;322;1;44;3;2;4;2;
The murderers of the journalist Kuciak and his fiancée were caught in Slovakia;elections and debacle of CSSD and ANO;2;2;3;3;2;2;4;3;3;2;3;9;ANO2011;13; ; ; ; ;2;2;SPD;19;Žádná;0;1;1;2;2;3;3;2;3;2;2;2;2;2;2;4;3;2;2;1; ;4;2;3;3;3;3;6;5;7;6;5;5;5;4;1;4;4;2;2;4;4;4;4;2;4;4;3;3;2;3;2;2;3;4;4;2;3;3;2;2;3;2;3;3;4;3;3;3;2;2;2;2;3;3;3;2;3;3;2;3;1;3;2;3;2;3;3;1;2;3;3;3;2;2;2;2;2;3;3;3;2;3;3;3;9; ;99;2;2;1…
726694914;4232168;42;3;2168;6;421;1;29;2;3;5;2;work;local elections;2;3;3;2;3;3;3;9;3;4;2;1;Piráty;17; ; ; ; ;3;2;SPD;19;Sdružení pro republiku;16;1;3;2;2;5;3;2;4;3;4;3;2;3;3;4;1;1; ;4;2;6;1;2;1;2;1;6;8;7;1;2;6;2;6;4;4;4;4;1;4;4;4;4;4;4;4;2;1;5;3;3;3;2;3;3;2;1;1;5;5;2;5;1;2;5;5;2;5;4;4;5;5;5;5;5;5;5;4;2;2;1;1;1;4;1;1;1;1;9;3;2;2;1;2;1;2;3;3;4;2;4;3;2;2;9; ;99;9;2;1;1;1;2;1;2;1;1;8;8;17;4; ;1;2;8;…
732849275;5232178;52;3;2178;8;521;1;45;4;4;9;2;elections;Babiš;2;3;4;3;3;2;3;2;3;3;2;2;TOP09;9; ; ; ; ;3;3;ODS;5; ;0;1;3;2;2;2;4;2;3;2;2;2;3;2;2;3;3;2;2;2;3;4;3;2;2;2;3;5;6;6;5;5;5;6;6;4;4;4;4;1;4;4;4;4;4;1;4;2;2;4;3;1;2;3;3;2;2;2;2;2;2;3;2;1;1;4;4;3;4;2;2;2;2;2;2;2;3;2;4;2;3;2;2;2;2;1;2;2;1;3;2;3;3;2;2;2;3;3;3;3;3;3;2;2;3;9; ;99;9;1;1;1;1;2;2;1;1;3;5;9;5;6; ;2;2;10;1;1;1;2;45000;75000;2;1;2;5;2;…
734813088;7230510;72;3;510;13;722;2;54;4;2;3;3;local elections;
Slovácko feast;2;2;2;2;2;2;9;9;2;2;9;4; ; ; ; ; ; ; ; ; ; ; ; ;1;2;1;2;1;2;1;3;3;3;2;3;2;2;8;4;1; ;1; ;8;2;2;2;2;1;4;5;8;2;3;3;1;2;4;4;4;4;4;4;4;4;4;4;4;4;3;3;2;2;4;4;3;3;4;2;2;2;4;4;4;4;1;2;4;2;2;2;2;3;3;3;2;4;3;1;2;5;2;3;1;2;2;8;2;4;3;1;3;2;2;3;2;2;2;3;4;2;2;2;3;3;3;3;9; ;99;2;1;1;9;1;2;9;2;1;1;3;1;2; ; ;1;1;3;2; ;1;1;8000;45000;2;1;5;2;2;1;4;98;1; ;1;18;38;7;7;2;3;1;1;2;1;1;3;12;3;14;201810;2;…
735019690;6252372;62;5;2372;11;624;1;35;3;1;2;3;post-election meeting of ČSSD;
president's vulgarism;3;2;2;1;2;2;3;2;2;2;2;1;Piráti;17; ; ; ; ;2;2;ODS;5;ČSSD;4;1;2;2;1;3;3;2;3;4;3;2;2;2;1;4;4;99;3;5;99;7;99;2;9;2;2;5;4;6;3;1;3;4;99;4;4;4;4;4;4;4;4;4;4;4;4;3;1;3;3;3;2;4;3;3;2;2;2;9;3;3;3;1;1;2;4;3;3;3;3;3;4;3;2;3;3;3;3;1;3;2;2;3;8;2;3;4;8;2;2;9;2;1;2;1;2;4;9;9;4;9;1;1;1;9; ;99;2;1;2;9;1;2;1;1;1;1;6;7;12;6; ;1;1;6;1;2;1;1;20000;32000;1;1;3;1;2;7;4;2;1; ;1;21;22;6;7;2;2;2;2;8;…
739776594;4222341;42;2;2341;6;424;1;60;5;4;9;2;security in the EU;doesn't know;3;2;2;2;1;1;2;1;2;1;2;3;KSČM;6; ; ; ; ;2;1; ; ; ; ;1;1;1;1;2;3;2;2;2;3;2;3;2;1;4;3;3;3;4;2;4;5;3;3;2;3;2;3;5;4;4;5;6;6;2;2;3;3;3;2;2;3;2;3;3;2;2;2;2;3;4;3;2;3;2;2;1;2;3;2;3;3;2;3;1;2;3;2;3;2;3;4;3;4;5;4;3;3;2;3;1;2;3;2;1;2;2;3;3;3;2;2;1;2;2;3;2;2;2;1;3;1;2;2;9; ;99;9;2;1;1;2;2;9;9;1;2;1;4;10;10; ;9;9;7;1;5;1;2;18000;9;…
740391356;2122457;21;2;2457;2;213;2;42;3;4;8;2;
transport of a killed soldier to his homeland;Zeman's statements againts media;2;2;3;4;2;2;2;2;2;3;2;1;ANO;13; ; ; ; ;2;2;ČSSD;4;Starostové a nezávislí;21;1;3;1;1;2;2;1;3;3;3;2;3;3;2;1; ;1; ;3;2;3;2;5;2;2;2;6;5;7;7;6;2;3;2;1;4;1;4;4;4;2;4;4;1;1;4;2;3;3;4;3;4;9;4;4;2;3;4;4;4;3;4;1;2;4;3;5;4;3;3;4;3;2;2;3;2;3;4;1;3;1;2;2;3;2;4;4;1;3;9;3;3;1;2;1;4;2;2;3;2;9;2;2;2;1;Pokorná Jermanová (nebo opačně	teď nevím);1;2;2;2;2;1;9;9;1;1;1;8;9;10;9; ;2;2;9;1;1;2; ;8;8;2;1;2;5;2;7;5;98;3; ;1;25;50;2;2;1;2;1;2;7;5;3;88;88;88;88;201810;2; ; ; ; ; ; ; ;0
744877801;4261355;42;6;1355;6;421;2;60;5;4;8;2;
earthquake and tsunami in Thailand;local elections;2;3;4;2;4;4;4;3;3;4;9;3;ANO 2011;13; ; ; ; ;2;2;ODS;5;KDU ČSL;7;2; ; ; ;9;3;3;9;4;4;8;3;3;3;3;2;3;2;1; ;3;1;2;1;1;1;2;5;7;2;3;99;5;99;4;4;4;4;4;4;4;4;4;4;4;4;3;2;4;2;4;3;1;9;2;2;1;1;5;5;3;5;3;3;3;3;3;4;3;3;3;2;1;2;2;2;2;5;2;2;1;1;2;2;2;8;2;2;3;2;3;4;1;1;1;3;4;3;4;2;4;1;1;1;9; ;99;2;2;9;9;9;2;9;9;1;3;7;2;17;14; ;2;2;8;2; ;1;1;28000;28000;4;2;1;5;1…
746538920;4251363;42;5;1363;6;424;2;34;3;3;5;2;
formation of coalitions after the elections;vulgar behaviour of President Zeman;2;2;2;3;3;3;3;3;3;3;3;3;piráti;17; ; ; ; ;2;2;žádné další;15;-;0;2; ; ; ;5;3;2;2;3;2;2;2;2;2;4;5;4;2;3;3;3;2;3;3;1;1;5;8;5;7;8;4;7;3;3;2;3;2;3;2;4;4;4;4;4;4;3;5;5;5;4;4;3;4;1;3;2;3;2;3;1;2;2;3;4;2;3;4;4;3;2;2;2;4;3;2;4;4;2;3;2;2;1;2;3;3;2;3;1;2;2;2;2;1;1;1;4;2;2;3;1;2;2;1;2; ;99;2;2;1;1;1;2;1;9;1;3;5;3;4; ; ;2;2;99;2;…
747202853;1182146;11;8;2146;1;111;1;47;4;3;6;3;7;7;3;3;4;1;4;4;3;4;4;4;4;4; ; ; ; ; ; ; ; ; ; ; ; ;2; ; ; ;5;1;3;4;4;4;3;3;3;3;1; ;1; ;4;1;1; ;1;2;1;3;0;0;0;0;0;0;0;4;4;4;4;4;4;4;4;4;4;4;4;4;1;1;5;1;3;1;1;3;3;3;1;1;1;2;1;1;2;3;3;3;3;3;3;3;3;3;3;3;3;3;3;4;2;3;2;4;4;4;4;4;4;3;1;3;3;1;1;2;1;1;2;3;4;4;4;1;1;1;1; ;99;1;2;2;2;1;2;2;2;1;2;3;1;10;17; ;1;1;4;2; ;2; ;8;8;2;2;1;5;1;7;1;2;3; ;1;17;33;1;1;1;3…
[truncated: 108 more rows]
